# Supplementary material for: Assessment of interactions between 205 breast cancer susceptibility loci and 13 established risk factors in relation to breast cancer risk, in the Breast Cancer Association Consortium
Source: Int J Epidemiol. 2019 Oct 12;49(1):216–32. doi: 10.1093/ije/dyz193 (PMC7426027; doi:10.1093/ije/dyz193)
Supplement: dyz193_Supplementary_Data [file dyz193_supplementary_data.zip]

Archive with 9 entries (8 files):
- dyz193-suppl_data/
- dyz193-suppl_data/ije-2019-01-0030-File005.xlsx
- dyz193-suppl_data/ije-2019-01-0030-File006.xlsx
- dyz193-suppl_data/ije-2019-01-0030-File007.xlsx
- dyz193-suppl_data/ije-2019-01-0030-File008.xlsx
- dyz193-suppl_data/ije-2019-01-0030-File009.xlsx
- dyz193-suppl_data/ije-2019-01-0030-File010.xlsx
- dyz193-suppl_data/ije-2019-01-0030-File011.docx
- dyz193-suppl_data/ije-2019-01-0030-File012.docx
