# Supplementary material for: Assessment of interactions between 205 breast cancer susceptibility loci and 13 established risk factors in relation to breast cancer risk, in the Breast Cancer Association Consortium
Source: Int J Epidemiol. 2019 Oct 12;49(1):216–32. doi: 10.1093/ije/dyz193 (PMC7426027; doi:10.1093/ije/dyz193)
Supplement: dyz193_Supplementary_Data [file dyz193_supplementary_data.zip › dyz193-suppl_data/ije-2019-01-0030-File005.xlsx]

## Sheet: S1
Supplementary Table 1 (S1): Studies participating in G x E analysis with number of cases and controls.
Study name	Study acronymn	Country	Study Design	Cases	Controls
Australian Breast Cancer Family Study	ABCFS	Australia	Population-based case-control study	1317	738
Amsterdam Breast Cancer Study	ABCS	Netherlands	Non population-based study	442	1376
Australian Breast Cancer Tissue Bank	ABCTB	Australia	Non population-based study	947	375
Agricultural Health Study	AHS	USA	Prospective cohort study	513	1137
Bavarian Breast Cancer Cases and Controls	BBCC	Germany	Non population-based study	809	706
Breast Cancer Employment and Environment Study	BCEES	Australia	Population-based case-control study	783	834
Breast Cancer in Northern Israel Study	BCINIS	Israel	Population-based case-control study	1315	724
Breast Oncology Galicia Network	BREOGAN	Spain	Non population-based study	1265	725
Canadian Breast Cancer Study	CBCS	Canada	Population-based case-control study	568	817
CECILE Breast Cancer Study	CECILE	France	Population-based case-control study	910	1002
Copenhagen General Population Study	CGPS	Denmark	Non population-based study	4064	5241
Spanish National Cancer Centre Breast Cancer Study	CNIO-BCS	Spain	Non population-based study	746	829
Cancer Prevention Study-II Nutrition Cohort	CPSII	USA	Prospective cohort study	2547	3323
California Teachers Study	CTS	USA	Prospective cohort study	1156	610
European Prospective Investigation Into Cancer and Nutrition	EPIC	France, Germany, Greece, Italy, Spain, The Netherlands, and UK	Prospective cohort study	3436	3597
ESTHER Breast Cancer Study	ESTHER	Germany	Population-based case-control study	476	505
Gene Environment Interaction and Breast Cancer in Germany	GENICA	Germany	Population-based case-control study	912	710
Genetic Epidemiology Study of Breast Cancer by Age 50	GESBC	Germany	Population-based case-control study	316	181
Karolinska Mammography Project for Risk Prediction of Breast Cancer - Cohort Study	KARMA	Sweden	Prospective cohort study	1415	6026
Kathleen Cuningham Foundation Consortium for research into Familial Breast Cancer/Australian Ovarian Cancer Study	KCONFAB/AOCS	Australia and New Zealand	Non population-based study	251	896
Leuven Multidisciplinary Breast Centre	LMBC	Belgium	Non population-based study	3003	1821
Mammary Carcinoma Risk Factor Investigation	MARIE	Germany	Population-based case-control study	1643	2065
Mayo Clinic Breast Cancer Study	MCBCS	USA	Non population-based study	2062	2041
Melbourne Collaborative Cohort Study	MCCS	Australia	Prospective cohort study	1002	1206
Multiethnic Cohort	MEC	USA	Prospective cohort study	668	724
Melanoma Inquiry of Southern Sweden	MISS	Sweden	Prospective cohort study	599	1529
Mayo Mammography Health Study	MMHS	USA	Prospective cohort study	276	1635
Nashville Breast Health Study	NBHS	USA	Population-based case-control study	482	652
Northern California Breast Cancer Family Registry	NC-BCFR	USA	Non population-based study	696	150
North Carolina Breast Cancer Study	NCBCS	USA	Population-based case-control study	2074	1006
Nurses' Health Study	NHS	USA	Prospective cohort study	1103	1804
Nurses' Health Study 2	NHS2	USA	Prospective cohort study	1112	1905
Ontario Familial Breast Cancer Registry	OFBCR	Canada	Non population-based study	1934	728
NCI Polish Breast Cancer Study	PBCS	Poland	Population-based case-control study	1768	2082
Karolinska Mammography Project for Risk Prediction of Breast Cancer - Case-Control Study	PKARMA	Sweden	Non population-based study	3115	5464
The Prostate, Lung, Colorectal and Ovarian Cancer Screening Trial	PLCO	USA	Prospective cohort study	1822	2595
Predicting the Risk Of Cancer At Screening Study	PROCAS	UK	Population-based case-control study	342	1656
Singapore and Sweden Breast Cancer Study	SASBAC	Sweden	Population-based case-control study	1129	1373
Sheffield Breast Cancer Study	SBCS	UK	Non population-based study	594	848
Study of Epidemiology and Risk factors in Cancer Heredity	SEARCH	UK	Non population-based study	12571	8889
The Sister Study	SISTER	USA	Prospective cohort study	1501	1562
Swedish Mammography Cohort	SMC	Sweden	Prospective cohort study	1349	661
UCI Breast Cancer Study	UCIBCS	USA	Non population-based study	427	258
UK Breakthrough Generations Study	UKBGS	UK	Prospective cohort study	1047	1032
US Radiologic Technologists Study	USRT	USA	Non population-based study	848	1699
Women's Health Initiative Observational Study	WHI	USA	Prospective cohort study	4930	4617
Total				72285	80354

## Sheet: S2
Supplementary Table 2 (S2): Associations between 205 common breast cancer susceptibility loci with breast cancer risk in European population, overall and by ER status * .
SNP	Chromosome number	Position (Build 37)	Minor allele	Minor allele frequency	OR (95%CI)- overall breast cancer	OR (95%CI)- ER+ breast cancer	OR (95%CI)- ER- cancer
rs11117758	1	217220574	A	0.211	0.96 (0.95 - 0.98)	0.95 (0.93 - 0.97)	1.01 (0.97 - 1.05)
rs140850326	1	50846032	C	0.472	0.98 (0.96 - 0.99)	0.97 (0.96 - 0.99)	0.99 (0.96 - 1.02)
rs1707302	1	46600917	A	0.336	0.97 (0.95 - 0.98)	0.96 (0.94 - 0.98)	1.00 (0.97 - 1.03)
rs17426269	1	88156923	A	0.149	1.03 (1.01 - 1.05)	1.04 (1.01 - 1.06)	1.01 (0.97 - 1.05)
rs2992756	1	18807339	T	0.487	1.06 (1.05 - 1.08)	1.07 (1.05 - 1.09)	1.01 (0.98 - 1.04)
rs35383942	1	201437832	T	0.049	1.11 (1.07 - 1.14)	1.09 (1.05 - 1.14)	1.08 (1.01 - 1.15)
rs4233486	1	41380440	C	0.354	0.97 (0.95 - 0.98)	0.97 (0.95 - 0.99)	0.96 (0.93 - 0.99)
rs4971059	1	155148781	A	0.316	1.04 (1.02 - 1.05)	1.05 (1.03 - 1.07)	1.02 (0.99 - 1.05)
rs7529522	1	118230221	C	0.242	1.04 (1.03 - 1.06)	1.04 (1.02 - 1.06)	1.05 (1.01 - 1.09)
rs79724016	1	42137311	G	0.04	0.90 (0.86 - 0.94)	0.88 (0.84 - 0.92)	0.98 (0.90 - 1.07)
rs10864459	1	10563609	A	0.284	0.95 (0.94 - 0.97)	0.97 (0.95 - 0.99)	0.90 (0.87 - 0.93)
rs11249433	1	121280613	G	0.417	1.12 (1.10 - 1.13)	1.14 (1.12 - 1.16)	1.02 (0.99 - 1.05)
rs11552449	1	114448389	T	0.158	1.05 (1.03 - 1.08)	1.05 (1.03 - 1.08)	1.04 (1.00 - 1.08)
rs12048493	1	149927034	C	0.36	1.05 (1.03 - 1.07)	1.05 (1.04 - 1.07)	1.04 (1.00 - 1.07)
rs12405132	1	145644984	T	0.359	0.96 (0.95 - 0.98)	0.96 (0.94 - 0.97)	0.99 (0.96 - 1.02)
rs17489300	1	202179042	C	0.392	0.99 (0.97 - 1.01)	1.01 (0.99 - 1.03)	0.91 (0.88 - 0.94)
rs4245739	1	204518842	C	0.261	1.04 (1.02 - 1.05)	1.01 (0.99 - 1.03)	1.15 (1.11 - 1.18)
rs4951011	1	203766331	G	0.156	1.02 (1.00 - 1.04)	1.01 (0.98 - 1.03)	1.06 (1.02 - 1.10)
rs616488	1	10566215	G	0.297	0.95 (0.94 - 0.97)	0.97 (0.95 - 0.98)	0.91 (0.88 - 0.94)
rs6678914	1	202187176	A	0.399	0.99 (0.98 - 1.01)	1.01 (1.00 - 1.03)	0.90 (0.88 - 0.93)
rs72755295	1	242034263	G	0.034	1.11 (1.07 - 1.16)	1.12 (1.07 - 1.18)	1.10 (1.01 - 1.20)
rs113577745	2	10135681	G	0.096	1.06 (1.04 - 1.09)	1.06 (1.03 - 1.09)	1.03 (0.98 - 1.08)
rs12479355	2	227226952	G	0.217	0.95 (0.93 - 0.97)	0.94 (0.92 - 0.96)	0.99 (0.95 - 1.02)
rs6725517	2	25129473	G	0.391	0.96 (0.95 - 0.98)	0.96 (0.95 - 0.98)	0.93 (0.90 - 0.96)
rs71801447	2	111925731	C	0.06	1.06 (1.03 - 1.10)	1.08 (1.05 - 1.12)	1.03 (0.96 - 1.09)
rs114962751	2	201935871	A	0.02	1.07 (1.01 - 1.14)	1.05 (0.98 - 1.12)	1.14 (1.02 - 1.27)
rs115635831	2	201743594	G	0.019	1.07 (1.01 - 1.13)	1.05 (0.98 - 1.12)	1.13 (1.01 - 1.27)
rs11903787	2	121088182	A	0.259	0.96 (0.94 - 0.98)	0.97 (0.95 - 0.99)	0.91 (0.88 - 0.95)
rs12710696	2	19320803	T	0.41	1.03 (1.01 - 1.04)	1.02 (1.00 - 1.04)	1.07 (1.03 - 1.10)
rs1550623	2	174212894	G	0.142	0.95 (0.93 - 0.97)	0.94 (0.92 - 0.96)	0.98 (0.94 - 1.02)
rs16857609	2	218296508	T	0.259	1.08 (1.06 - 1.10)	1.08 (1.06 - 1.10)	1.08 (1.05 - 1.12)
rs1830298	2	202181247	C	0.308	1.05 (1.03 - 1.07)	1.05 (1.03 - 1.07)	1.05 (1.02 - 1.09)
rs188686860	2	201733341	T	0.02	1.06 (1.00 - 1.13)	1.05 (0.98 - 1.12)	1.12 (1.00 - 1.25)
rs2016394	2	172972971	A	0.473	0.96 (0.94 - 0.97)	0.94 (0.93 - 0.96)	1.01 (0.98 - 1.04)
rs34005590	2	217963060	A	0.046	0.84 (0.81 - 0.87)	0.81 (0.78 - 0.84)	0.98 (0.92 - 1.06)
rs4442975	2	217920769	T	0.465	0.88 (0.86 - 0.89)	0.86 (0.85 - 0.88)	0.94 (0.91 - 0.97)
rs4577244	2	29120733	T	0.219	1.01 (0.99 - 1.03)	1.03 (1.01 - 1.05)	0.91 (0.88 - 0.95)
rs4849887	2	121245122	T	0.106	0.92 (0.90 - 0.94)	0.92 (0.90 - 0.95)	0.91 (0.86 - 0.95)
rs67073037	2	29119585	T	0.217	1.01 (0.99 - 1.03)	1.03 (1.01 - 1.05)	0.91 (0.88 - 0.95)
rs6734079	2	29160421	A	0.216	1.01 (0.99 - 1.03)	1.03 (1.01 - 1.05)	0.91 (0.88 - 0.95)
rs74943274	2	201717014	A	0.019	1.06 (1.00 - 1.13)	1.05 (0.98 - 1.12)	1.10 (0.98 - 1.24)
rs200648189	2	24739694	C	0.19	0.98 (0.96 - 1.00)	0.98 (0.96 - 1.01)	0.95 (0.91 - 1.00)
rs13066793	3	87037543	G	0.082	0.93 (0.90 - 0.95)	0.92 (0.90 - 0.95)	0.96 (0.91 - 1.01)
rs34207738	3	141112859	C	0.38	1.05 (1.04 - 1.07)	1.06 (1.04 - 1.08)	1.03 (1.00 - 1.07)
rs58058861	3	172285237	A	0.205	1.04 (1.02 - 1.06)	1.05 (1.02 - 1.07)	0.99 (0.95 - 1.02)
rs6805189	3	71532113	C	0.466	0.96 (0.95 - 0.98)	0.96 (0.95 - 0.98)	0.96 (0.93 - 0.99)
rs9833888	3	99723580	T	0.213	1.04 (1.02 - 1.06)	1.04 (1.02 - 1.07)	1.02 (0.99 - 1.06)
rs1053338	3	63967900	G	0.136	1.05 (1.02 - 1.07)	1.05 (1.03 - 1.08)	1.03 (0.99 - 1.08)
rs12493607	3	30682939	C	0.36	1.06 (1.04 - 1.08)	1.07 (1.05 - 1.09)	1.03 (1.00 - 1.06)
rs4973768	3	27416013	C	0.487	0.98 (0.96 - 0.99)	0.97 (0.95 - 0.99)	1.01 (0.98 - 1.04)
rs6762644	3	4742276	G	0.338	1.06 (1.04 - 1.07)	1.06 (1.04 - 1.08)	1.02 (0.99 - 1.05)
rs6796502	3	46866866	A	0.095	0.93 (0.90 - 0.95)	0.93 (0.90 - 0.95)	0.92 (0.87 - 0.96)
c4_84370124	4	84370124	TA	0.47	1.04 (1.03 - 1.06)	1.04 (1.02 - 1.06)	1.06 (1.02 - 1.09)
rs10022462	4	89243818	T	0.46	1.04 (1.02 - 1.05)	1.04 (1.02 - 1.06)	1.03 (1.00 - 1.07)
rs6815814	4	38816338	C	0.288	1.04 (1.02 - 1.05)	1.03 (1.01 - 1.05)	1.01 (0.98 - 1.05)
rs77528541	4	126843504	T	0.127	0.95 (0.93 - 0.98)	0.95 (0.93 - 0.98)	0.94 (0.90 - 0.98)
rs6828523	4	175846426	A	0.102	0.91 (0.89 - 0.93)	0.88 (0.86 - 0.91)	1.02 (0.98 - 1.07)
rs9790517	4	106084778	T	0.259	1.04 (1.02 - 1.06)	1.05 (1.03 - 1.07)	1.01 (0.97 - 1.05)
rs116095464	5	345109	C	0.051	1.07 (1.04 - 1.11)	1.07 (1.04 - 1.11)	1.06 (0.99 - 1.13)
rs35951924	5	50195093	AT	0.309	0.95 (0.93 - 0.97)	0.94 (0.92 - 0.96)	0.95 (0.92 - 0.99)
rs4562056	5	169591487	T	0.36	1.04 (1.03 - 1.06)	1.05 (1.03 - 1.07)	1.03 (1.00 - 1.06)
rs6596100	5	132407058	T	0.23	0.96 (0.94 - 0.98)	0.94 (0.92 - 0.96)	1.01 (0.97 - 1.05)
rs6882649	5	111217786	G	0.354	0.98 (0.96 - 0.99)	0.98 (0.96 - 0.99)	0.96 (0.93 - 0.99)
rs72749841	5	49641645	C	0.155	0.96 (0.94 -- 0.99)	0.96 (0.93 - 0.99)	1.00 (0.94 - 1.05)
rs10069690	5	1279790	T	0.27	1.05 (1.03 - 1.07)	1.02 (1.00 - 1.04)	1.18 (1.14 - 1.22)
rs10472076	5	58184061	C	0.37	1.04 (1.02 - 1.06)	1.04 (1.02 - 1.06)	1.05 (1.02 - 1.08)
rs10474352	5	90732225	T	0.169	0.94 (0.92 - 0.96)	0.93 (0.90 - 0.95)	1.00 (0.96 - 1.04)
rs10941679	5	44706498	G	0.253	1.14 (1.13 - 1.16)	1.17 (1.15 - 1.19)	1.04 (1.00 - 1.07)
rs13162653	5	16187528	T	0.449	0.97 (0.96 - 0.99)	0.97 (0.96 - 0.99)	0.96 (0.93 - 0.99)
rs1353747	5	58337481	G	0.087	0.96 (0.93 - 0.98)	0.95 (0.93 - 0.98)	0.96 (0.91 - 1.01)
rs1432679	5	158244083	C	0.425	1.08 (1.06 - 1.09)	1.08 (1.06 - 1.09)	1.07 (1.04 - 1.10)
rs2012709	5	32567732	C	0.489	1.01 (0.99 - 1.02)	1.00 (0.98 - 1.02)	1.02 (0.99 - 1.05)
rs2242652	5	1280028	A	0.2	1.05 (1.03 - 1.07)	1.02 (1.00 - 1.04)	1.18 (1.14 - 1.23)
rs2736108	5	1297488	T	0.287	0.94 (0.92 - 0.95)	0.95 (0.93 - 0.96)	0.89 (0.86 - 0.92)
rs3215401	5	1296255	A	0.298	0.93 (0.92 - 0.95)	0.94 (0.92 - 0.96)	0.89 (0.86 - 0.92)
rs62355902	5	56053723	T	0.159	1.18 (1.16 - 1.21)	1.22 (1.19 - 1.25)	1.06 (1.02 - 1.10)
rs7707921	5	81538046	T	0.265	0.95 (0.93 - 0.97)	0.94 (0.92 - 0.96)	0.97 (0.94 - 1.00)
rs7726159	5	1282319	A	0.352	1.03 (1.01 - 1.05)	1.02 (1.00 - 1.03)	1.10 (1.07 - 1.14)
rs12207986	6	81094287	G	0.479	0.96 (0.95 - 0.98)	0.96 (0.95 - 0.98)	0.97 (0.95 - 1.00)
rs2223621	6	20621238	T	0.399	1.03 (1.02 - 1.05)	1.03 (1.01 - 1.05)	1.02 (0.99 - 1.05)
rs3819405	6	16399557	T	0.307	0.96 (0.95 - 0.98)	0.96 (0.94 - 0.98)	0.98 (0.95 - 1.02)
rs6569648	6	130349119	C	0.22	0.96 (0.94 - 0.98)	0.96 (0.94 - 0.98)	0.94 (0.91 - 0.98)
rs71557345	6	26680698	A	0.055	0.92 (0.89 - 0.95)	0.92 (0.89 - 0.96)	0.91 (0.85 - 0.97)
rs11155804	6	151946152	A	0.34	1.08 (1.06 - 1.09)	1.05 (1.04 - 1.07)	1.16 (1.13 - 1.20)
rs11242675	6	1318878	C	0.338	0.99 (0.98 - 1.01)	0.99 (0.98 - 1.01)	0.97 (0.94 - 1.00)
rs12662670	6	151918856	G	0.083	1.13 (1.10 - 1.16)	1.10 (1.07 - 1.14)	1.26 (1.20 - 1.33)
rs17529111	6	82128386	C	0.234	1.04 (1.02 - 1.06)	1.03 (1.01 - 1.05)	1.05 (1.01 - 1.09)
rs204247	6	13722523	G	0.431	1.05 (1.03 - 1.06)	1.05 (1.04 - 1.07)	0.99 (0.96 - 1.02)
rs2747652	6	152437016	T	0.492	0.95 (0.94 - 0.96)	0.96 (0.94 - 0.98)	0.92 (0.89 - 0.94)
rs3757322	6	151942194	G	0.323	1.09 (1.07 - 1.10)	1.07 (1.05 - 1.09)	1.17 (1.14 - 1.21)
rs9257408	6	28926220	C	0.442	1.03 (1.02 - 1.05)	1.03 (1.01 - 1.05)	1.02 (0.99 - 1.05)
rs9348512	6	10456706	A	0.354	1.00 (0.99 - 1.02)	1.00 (0.98 - 1.02)	1.02 (0.99 - 1.05)
rs9397437	6	151952332	A	0.075	1.18 (1.14 - 1.21)	1.14 (1.11 - 1.18)	1.33 (1.26 - 1.41)
rs9485372	6	149608874	A	0.189	0.95 (0.93 - 0.97)	0.94 (0.92 - 0.96)	0.97 (0.93 - 1.00)
rs17156577	7	28356889	C	0.122	1.05 (1.03 - 1.08)	1.06 (1.03 - 1.08)	1.07 (1.02 - 1.12)
rs17268829	7	94113799	C	0.272	1.04 (1.03 - 1.06)	1.05 (1.03 - 1.07)	0.99 (0.96 - 1.02)
rs71559437	7	101552440	A	0.104	0.95 (0.92 - 0.97)	0.94 (0.91 - 0.96)	0.97 (0.92 - 1.02)
rs7971	7	21940960	G	0.35	0.97 (0.95 - 0.98)	0.96 (0.95 - 0.98)	0.96 (0.93 - 0.99)
rs11977670	7	139942304	A	0.445	1.05 (1.03 - 1.06)	1.05 (1.04 - 1.07)	1.00 (0.97 - 1.03)
rs4593472	7	130667121	T	0.314	0.95 (0.94 - 0.97)	0.95 (0.93 - 0.96)	0.98 (0.95 - 1.01)
rs6964587	7	91630620	T	0.416	1.04 (1.03 - 1.06)	1.05 (1.03 - 1.06)	1.03 (0.99 - 1.06)
rs720475	7	144074929	A	0.247	0.96 (0.94 - 0.97)	0.95 (0.93 - 0.97)	1.00 (0.97 - 1.04)
rs12546444	8	106358620	T	0.092	0.94 (0.91 - 0.96)	0.93 (0.90 - 0.96)	0.97 (0.92 - 1.02)
rs514192	8	102478959	A	0.334	1.04 (1.02 - 1.05)	1.05 (1.03 - 1.06)	1.01 (0.98 - 1.04)
rs58847541	8	124610166	A	0.152	1.07 (1.05 - 1.09)	1.06 (1.03 - 1.08)	1.12 (1.07 - 1.16)
rs11780156	8	129194641	T	0.208	1.06 (1.04 - 1.08)	1.06 (1.03 - 1.08)	1.06 (1.02 - 1.10)
rs13267382	8	117209548	A	0.365	1.04 (1.03 - 1.06)	1.04 (1.02 - 1.06)	1.03 (1.00 - 1.06)
rs13281615	8	128355618	G	0.449	1.10 (1.08 - 1.12)	1.12 (1.10 - 1.14)	1.04 (1.01 - 1.07)
rs13365225	8	36858483	G	0.231	0.93 (0.91 - 0.95)	0.93 (0.91 - 0.95)	0.92 (0.89 - 0.96)
rs2943559	8	76417937	G	0.092	1.11 (1.08 - 1.14)	1.11 (1.08 - 1.15)	1.11 (1.05 - 1.17)
rs6472903	8	76230301	G	0.17	0.93 (0.91 - 0.95)	0.92 (0.90 - 0.94)	0.97 (0.93 - 1.01)
rs9693444	8	29509616	A	0.331	1.06 (1.05 - 1.08)	1.07 (1.05 - 1.09)	1.05 (1.01 - 1.08)
rs17350191	8	124757661	T	0.34	1.04 (1.03 - 1.06)	1.03 (1.01 - 1.05)	1.08 (1.04 - 1.11)
rs66823261	8	170692	C	0.23	1.04 (1.02 - 1.06)	1.02 (1.00 - 1.04)	1.09 (1.05 - 1.13)
rs10760444	9	129396434	G	0.423	1.03 (1.01 - 1.04)	1.03 (1.01 - 1.04)	1.03 (1.00 - 1.06)
rs1895062	9	119313486	G	0.378	0.96 (0.95 - 0.98)	0.96 (0.94 - 0.98)	0.96 (0.94 - 1.00)
rs8176636	9	136151579	T	0.214	1.04 (1.02 - 1.06)	1.04 (1.02 - 1.06)	1.02 (0.98 - 1.06)
rs1011970	9	22062134	T	0.158	1.06 (1.03 - 1.08)	1.05 (1.03 - 1.08)	1.08 (1.04 - 1.12)
rs10759243	9	110306115	A	0.333	1.06 (1.04 - 1.07)	1.07 (1.05 - 1.09)	1.01 (0.98 - 1.04)
rs10816625	9	110837073	G	0.066	1.12 (1.08 - 1.15)	1.13 (1.09 - 1.17)	1.06 (1.00 - 1.13)
rs13294895	9	110837176	T	0.164	1.06 (1.04 - 1.08)	1.08 (1.05 - 1.10)	1.00 (0.96 - 1.04)
rs676256	9	110895353	C	0.337	0.91 (0.89 - 0.92)	0.89 (0.88 - 0.91)	0.98 (0.95 - 1.01)
rs140936696	10	95292187	CA	0.163	1.04 (1.02 - 1.06)	1.05 (1.02 - 1.07)	1.04 (0.99 - 1.08)
rs67958007	10	9088113	T	0.131	1.07 (1.04 - 1.09)	1.06 (1.04 - 1.09	1.06 (1.01 - 1.11)
rs10995190	10	64278682	A	0.164	0.89 (0.87 - 0.91)	0.88 (0.86 - 0.90)	0.92 (0.88 - 0.96)
rs10995201	10	64299890	G	0.169	0.89 (0.87 - 0.91)	0.88 (0.86 - 0.90)	0.93 (0.89 - 0.97)
rs11199914	10	123093901	T	0.349	0.95 (0.94 - 0.97)	0.94 (0.92 - 0.96)	0.99 (0.96 - 1.02)
rs11814448	10	22315843	C	0.021	1.16 (1.11 - 1.23)	1.19 (1.12 - 1.26)	1.13 (1.02 - 1.25)
rs2380205	10	5886734	T	0.432	0.98 (0.97 - 1.00)	0.98 (0.96 - 0.99)	0.99 (0.96 - 1.02)
rs2981578	10	123340311	T	0.496	0.96 (0.95 - 0.98)	0.96 (0.94 - 0.97)	1.00 (0.97 - 1.03)
rs45631563	10	123349324	T	0.052	0.80 (0.77 - 0.83)	0.76 (0.73 - 0.79)	1.00 (0.93 - 1.08)
rs6585202	10	114782803	C	0.471	1.05 (1.03 - 1.06)	1.04 (1.02 - 1.05)	1.08 (1.05 - 1.11)
rs704010	10	80841148	T	0.367	1.08 (1.06 - 1.10)	1.09 (1.07 - 1.11)	1.06 (1.02 - 1.09)
rs7072776	10	22032942	A	0.322	1.06 (1.05 - 1.08)	1.08 (1.06 - 1.10)	0.96 (0.93 - 1.00)
rs7904519	10	114773927	G	0.471	1.05 (1.03 - 1.06)	1.04 (1.02 - 1.06)	1.08 (1.04 - 1.11)
rs6597981	11	803017	A	0.492	0.95 (0.94 - 0.97)	0.96 (0.94 - 0.97)	0.96 (0.93 - 0.99)
rs11820646	11	129461171	T	0.36	0.97 (0.95 - 0.98)	0.97 (0.96 - 0.99)	0.96 (0.93 - 0.99)
rs3817198	11	1909006	C	0.352	1.06 (1.04 - 1.07)	1.06 (1.04 - 1.08)	1.05 (1.02 - 1.09)
rs3903072	11	65583066	T	0.494	0.96 (0.95 - 0.97)	0.96 (0.94 - 0.97)	0.98 (0.95 - 1.01)
rs4980383	11	1902097	T	0.459	1.08 (1.07 - 1.10)	1.08 (1.07 - 1.10)	1.08 (1.04 - 1.11)
rs554219	11	69331642	G	0.149	1.21 (1.18 - 1.25)	1.28 (1.24 - 1.32)	0.99 (0.94 - 1.05)
rs75915166	11	69379161	A	0.066	1.31 (1.27 - 1.35)	1.37 (1.33 - 1.42)	1.04 (0.98 - 1.11)
rs11374964	11	108345515	GA	0.42	1.01 (0.99 - 1.02)	1.02 (1.01 - 1.04)	0.94 (0.91 - 0.97)
rs74911261	11	108357137	A	0.02	1.00 (0.95 - 1.05)	1.05 (0.99 - 1.11)	0.79 (0.71 - 0.88)
rs202049448	12	85009437	C	0.314	0.96 (0.95 - 0.98)	0.97 (0.95 - 0.99)	0.96 (0.93 - 0.99)
rs206966	12	120832146	T	0.17	1.04 (1.02 - 1.06)	1.04 (1.01 - 1.06)	1.05 (1.01 - 1.10)
rs10771399	12	28155080	G	0.102	0.87 (0.85 - 0.89)	0.88 (0.86 - 0.90)	0.84 (0.80 - 0.88)
rs12422552	12	14413931	C	0.264	1.05 (1.03 - 1.07)	1.05 (1.03 - 1.07)	1.04 (1.01 - 1.08)
rs1292011	12	115836522	G	0.404	0.92 (0.91 - 0.94)	0.90 (0.89 - 0.92)	0.98 (0.95 - 1.01)
rs17356907	12	96027759	G	0.274	0.91 (0.90 - 0.93)	0.91 (0.89 - 0.92)	0.93 (0.90 - 0.96)
rs7297051	12	28174817	T	0.24	0.89 (0.87 - 0.90)	0.89 (0.87 - 0.91)	0.86 (0.83 - 0.89)
rs11571833	13	32972626	T	0.007	1.30 (1.21 - 1.41)	1.29 (1.18 - 1.41)	1.48 (1.29 - 1.71)
rs12870942	13	73806982	C	0.313	1.04 (1.02 - 1.05)	1.03 (1.01 - 1.05)	1.05 (1.02 - 1.08)
rs17181761	13	73811471	C	0.312	1.04 (1.02 - 1.05)	1.03 (1.01 - 1.05)	1.05 (1.02 - 1.08)
rs2181965	13	73960952	A	0.245	0.97 (0.95 - 0.98)	0.97 (0.95 - 0.99)	0.94 (0.90 - 0.97)
rs6562760	13	73957681	A	0.244	0.97 (0.95 - 0.98)	0.97 (0.95 - 0.99)	0.94 (0.90 - 0.97)
rs8002929	13	73964519	A	0.244	0.97 (0.95 - 0.98)	0.97 (0.95 - 0.99)	0.94 (0.90 - 0.97)
rs9573140	13	73813803	G	0.312	1.04 (1.02 - 1.05)	1.03 (1.01 - 1.05)	1.05 (1.02 - 1.08)
rs10623258	14	105212261	CT	0.458	1.03 (1.01 - 1.04)	1.02 (1.01 - 1.04)	1.03 (1.00 - 1.06)
rs11627032	14	93104072	C	0.266	0.95 (0.93 - 0.96)	0.95 (0.93 - 0.97)	0.95 (0.91 - 0.98)
rs2236007	14	37132769	A	0.206	0.92 (0.91 - 0.94)	0.91 (0.90 - 0.93)	0.96 (0.93 - 1.00)
rs2588809	14	68660428	T	0.196	1.07 (1.04 - 1.09)	1.07 (1.05 - 1.10)	1.01 (0.97 - 1.05)
rs941764	14	91841069	G	0.351	1.04 (1.02 - 1.06)	1.05 (1.03 - 1.07)	1.02 (0.98 - 1.05)
rs999737	14	69034682	T	0.199	0.92 (0.91 - 0.94)	0.92 (0.90 - 0.94)	0.94 (0.90 - 0.97)
rs2290203	15	91512067	A	0.211	0.96 (0.94 - 0.98)	0.96 (0.94 - 0.98)	0.97 (0.93 - 1.00)
rs2432539	16	56420987	A	0.415	1.03 (1.01 - 1.05)	1.03 (1.01 - 1.05)	1.01 (0.98 - 1.04)
rs28539243	16	54682064	A	0.484	1.01 (0.99 - 1.02)	1.00 (0.98 - 1.02)	1.03 (1.00 - 1.07)
rs4496150	16	87085237	A	0.262	0.96 (0.94 - 0.98)	0.96 (0.94 - 0.98)	0.97 (0.93 - 1.00)
rs11075995	16	53855291	A	0.241	1.04 (1.02 - 1.06)	1.03 (1.01 - 1.05)	1.08 (1.05 - 1.12)
rs13329835	16	80650805	G	0.245	1.07 (1.05 - 1.09)	1.08 (1.06 - 1.10)	1.03 (1.00 - 1.07)
rs17817449	16	53813367	G	0.441	0.94 (0.92 - 0.95)	0.94 (0.93 - 0.96)	0.91 (0.89 - 0.94)
rs4784227	16	52599188	T	0.279	1.24 (0.22 - 0.26)	1.26 (1.24 - 1.29)	1.14 (1.10 - 1.17)
rs11076805	16	4106788	A	0.25	0.98 (0.96 - 1.00)	0.98 (0.96 - 1.00)	0.94 (0.90 - 0.97)
rs2532263	17	44252468	A	0.175	0.95 (0.93 - 0.97)	0.96 (0.93 - 0.98)	0.96 (0.92 - 1.00)
rs72826962	17	40836389	T	0.012	1.23 (1.14 - 1.32)	1.24 (1.14 - 1.34)	1.11 (0.97 - 1.28)
rs2787486	17	53209774	C	0.285	0.93 (0.92 - 0.95)	0.92 (0.90 - 0.93)	0.98 (0.95 - 1.01)
rs745570	17	77781725	G	0.486	0.97 (0.95 - 0.98)	0.97 (0.96 - 0.99)	0.95 (0.92 - 0.98)
rs117618124	18	29977689	C	0.043	0.92 (0.88 - 0.95)	0.91 (0.88 - 0.95)	0.91 (0.85 - 0.99)
rs1436904	18	24570667	G	0.375	0.94 (0.93 - 0.96)	0.93 (0.92 - 0.95)	1.00 (0.97 - 1.03)
rs527616	18	24337424	C	0.395	0.96 (0.94 - 0.97)	0.96 (0.94 - 0.97)	0.97 (0.94 - 1.00)
rs6507583	18	42399590	G	0.063	0.91 (0.88 - 0.94)	0.89 (0.86 - 0.92)	0.97 (0.91 - 1.03)
rs36194942	18	25401204	AT	0.3	0.97 (0.95 - 0.98)	0.97 (0.95 - 0.99)	0.93 (0.90 - 0.96)
rs2594714	19	13954571	A	0.2	0.97 (0.95 - 0.99)	0.97 (0.95 - 0.99)	0.98 (0.95 - 1.02)
rs2965183	19	19545696	A	0.352	1.03 (1.02 - 1.05)	1.03 (1.01 - 1.05)	1.05 (1.01 - 1.08)
rs71338792	19	46183031	AT	0.255	1.03 (1.01 - 1.05)	1.03 (1.01 - 1.06)	1.01 (0.97 - 1.05)
rs78269692	19	13158277	C	0.053	1.11 (1.06 - 1.15)	1.11 (1.07 - 1.16)	1.09 (1.02 - 1.18)
rs3760982	19	44286513	A	0.456	1.05 (1.04 - 1.07)	1.05 (1.03 - 1.07)	1.05 (1.02 - 1.08)
rs4808801	19	18571141	G	0.301	0.93 (0.92 - 0.94)	0.93 (0.91 - 0.94)	0.95 (0.92 - 0.98)
rs56069439	19	17393925	A	0.291	1.02 (1.00 - 1.04)	0.98 (0.97 - 1.00)	1.17 (1.13 - 1.20)
rs67397200	19	17401404	G	0.293	1.02 (1.00 - 1.04)	0.98 (0.97 - 1.00)	1.17 (1.13 - 1.21)
rs8170	19	17389704	A	0.184	1.02 (1.00 - 1.04)	0.98 (0.96 - 1.00)	1.15 (1.10 - 1.19)
rs113701136	19	30277729	T	0.32	1.03 (1.01 - 1.05)	1.03 (1.01 - 1.04)	1.08 (1.04 - 1.11)
rs322144	19	11423703	G	0.47	0.98 (0.96 - 0.99)	0.98 (0.97 - 1.00)	0.93 (0.90 - 0.97)
rs16991615	20	5948227	A	0.072	1.08 (1.05 - 1.12)	1.08 (1.05 - 1.12)	1.11 (1.04 - 1.18)
rs6122906	20	48945911	G	0.184	1.04 (1.02 - 1.06)	1.04 (1.02 - 1.07)	1.04 (1.00 - 1.08)
rs2284378	20	32588095	T	0.293	1.01 (0.99 - 1.02)	1.00 (0.98 - 1.02)	1.02 (0.99 - 1.06)
rs2823093	21	16520832	A	0.271	0.94 (0.92 - 0.96)	0.92 (0.90 - 0.94)	1.01 (0.98 - 1.04)
rs28512361	22	46283297	A	0.117	1.07 (1.04 - 1.10)	1.07 (1.04 - 1.10)	1.13 (1.07 - 1.19)
rs73161324	22	42038786	T	0.067	1.09 (1.06 - 1.13)	1.09 (1.05 - 1.13)	1.12 (1.05 - 1.19)
rs738321	22	38568833	G	0.382	0.95 (0.94 - 0.97)	0.94 (0.92 - 0.96)	1.01 (0.98 - 1.04)
c22_39359355_CN0	22	39359355	CN0	0.096	1.08 (1.05 - 1.12)	1.09 (1.05 - 1.12)	1.07 (1.01 - 1.13)
c22_39359355_CN2	22	39359355	CN2	0.003	0.95 (0.78 - 1.16)	0.96 (0.77 - 1.19)	0.65 (0.43 - 1.00)
rs132390	22	29621477	C	0.037	1.08 (1.04 - 1.12)	1.07 (1.03 - 1.12)	1.04 (0.96 - 1.13)
rs17879961	22	29121087	G	0.014	1.34 (1.19 - 1.50)	1.46 (1.28 - 1.65)	0.95 (0.75 - 1.22)
rs6001930	22	40876234	C	0.127	1.12 (1.09 - 1.15)	1.11 (1.08 - 1.14)	1.13 (1.08 - 1.19)
* The SNP effect estimates in this table are from current dataset. The association between SNP and breast cancer risk factor is consistent with literature.

## Sheet: S3
Supplementary Table 3 (S3): Associations between 33 replication SNPs with breast cancer risk in European population, overall and by ER status *.
SNP	Chromosome	Position (Build 37)	Minor allele	Minor allele frequency	OR (95%CI)- overall breast cancer	OR (95%CI)- ER+ breast cancer	OR (95%CI)- ER- cancer
rs11249433	1	121280613	G	0.417	1.11 (1.09 - 1.14)	1.14 (1.11 - 1.17)	1.02 (0.97 - 1.06)
rs7558475	2	202036478	G	0.062	0.95 (0.91 - 1.00)	0.94 (0.89 - 0.99)	0.97 (0.88 - 1.06)
rs17468277	2	202154200	T	0.113	0.95 (0.92 -0.98)	0.97 (0.93 - 1.00)	0.93 (0.87 - 1.00)
rs13387042	2	217905832	G	0.447	0.89 (0.87 - 0.91)	0.88 (0.86 - 0.91)	0.94 (0.90 - 0.98)
rs16857609	2	218296508	T	0.259	1.07 (1.04 - 1.10)	1.07 (1.04 - 1.10)	1.07 (1.02 - 1.13)
rs6707272	2	230609149	T	0.352	1.01 (0.99 - 1.04)	1.02 (0.99 - 1.05)	0.98 (0.93 - 1.03)
rs13014061	2	230759699	A	0.382	1.00 (0.98 - 1.03)	1.01 (0.99 - 1.04)	0.98 (0.94 - 1.03)
rs4973768	3	27416013	C	0.487	0.91 (0.89 - 0.93)	0.89 (0.87 - 0.91)	0.98 (0.94 - 1.03)
rs6796502	3	46866866	A	0.095	0.93 (0.90 - 0.97)	0.94 (0.90 - 0.98)	0.92 (0.85 - 0.99)
rs6828523	4	175846426	A	0.102	0.90 (0.87 - 0.94)	0.89 (0.85 - 0.92)	1.00 (0.93 - 1.07)
rs7707921	5	81538046	T	0.265	0.97 (0.95 - 1.00)	0.95 (0.92 - 0.98)	0.99 (0.94 - 1.04)
rs11242675	6	1318878	C	0.338	1.01 (0.99 - 1.04)	1.02 (0.99 - 1.05)	1.00 (0.96 - 1.05)
rs12197388	6	157404463	C	0.204	1.01 (0.98 - 1.04)	1.00 (0.97 - 1.03)	1.01 (0.95 - 1.06)
rs2909969	7	71982924	G	0.486	1.01 (0.99 - 1.03)	1.01 (0.98 - 1.04)	0.99 (0.95 - 1.03)
rs13267382	8	117209548	A	0.365	1.04 (1.01 - 1.06)	1.03 (1.01 - 1.06)	1.01 (0.97 - 1.06)
rs865686	9	110888478	G	0.339	0.91 (0.89 - 0.93)	0.89 (0.87 - 0.92)	0.97 (0.92 - 1.01)
rs3817198	11	1909006	C	0.352	1.04 (1.02 - 1.07)	1.05 (1.02 - 1.08)	1.05 (1.00 - 1.10)
rs614367	11	69328764	T	0.177	1.18 (1.15 - 1.22)	1.24 (1.20 - 1.29)	0.99 (0.93 - 1.05)
rs12422552	12	14413931	C	0.264	1.06 (1.03 - 1.09)	1.05 (1.02 - 1.09)	1.05 (0.99 - 1.10)
rs9578047	13	29164731	T	0.268	0.99 (0.97 - 1.02)	0.98 (0.95 - 1.01)	1.01 (0.96 - 1.06)
rs9579199	13	29164783	G	0.267	0.99 (0.97 - 1.02)	0.98 (0.96 - 1.01)	1.01 (0.96 - 1.06)
rs848694	14	37371724	T	0.245	1.00 (0.97 - 1.03)	1.00 (0.97 - 1.03)	1.00 (0.95 - 1.06)
rs7148646	14	37407036	A	0.297	1.01 (0.99 - 1.04)	1.01 (0.98 - 1.04)	1.02 (0.97 - 1.07)
rs999737	14	69034682	T	0.199	0.92 (0.89 - 0.94)	0.92 (0.89 - 0.95)	0.92 (0.87 - 0.97)
rs941764	14	91841069	G	0.351	1.02 (1.00 - 1.05)	1.03 (1.00 - 1.06)	1.01 (0.97 - 1.06)
rs7192724	16	81958298	G	0.256	1.03 (1.00 - 1.06)	1.03 (1.00 - 1.07)	1.01 (0.96 - 1.06)
rs17202296	16	81959191	C	0.282	1.01 (0.99 - 1.04)	1.02 (0.99 - 1.06)	0.98 (0.93 - 1.04)
rs4888190	16	81963618	G	0.283	1.01 (0.99 - 1.04)	1.02 (0.99 - 1.05)	0.97 (0.92 - 1.02)
rs1942574	18	42725529	A	0.195	1.02 (0.99 - 1.05)	1.02 (0.99 - 1.06)	0.99 (0.94 - 1.05)
rs4808801	19	18571141	G	0.301	0.92 (0.90 - 0.94)	0.92 (0.90 - 0.95)	0.95 (0.90 - 0.99)
rs2823093	21	16520832	A	0.271	0.95 (0.93 - 0.98)	0.93 (0.91 - 0.96)	1.04 (0.99 - 1.10)
rs10483028	21	36673573	T	0.241	1.03 (1.00 - 1.06)	1.04 (1.00 - 1.07)	1.01 (0.96 - 1.07)
rs2242714	21	36677687	A	0.241	1.03 (1.00 - 1.06)	1.04 (1.01 - 1.07)	1.01 (0.96 - 1.07)
* The SNP effect estimates in this table are from current dataset. The association between SNP and breast cancer risk factor is consistent with literature.

## Sheet: S4
Supplementary Table 4 (S4): Number of cases and controls for each environmental risk factor by study design in iCOGS and OncoArray dataset
	Population-based/Prospective cohorts				Non-population based
Risk factor	iCOGS		OncoArray		iCOGS		OncoArray
	Controls	Cases	Controls	Cases	Controls	Cases	Controls	Cases
Age at menarche	8364	6779	38491	30115	15784	15238	3645	7177
Parous	8799	7050	38374	30193	21354	16705	6159	7670
Number of full-term pregnanciesa	7759	6055	33593	25580	17457	14177	5234	6114
Age at first full-term pregnancya	7495	5892	32492	24521	13105	12473	3077	5410
Breastfeedinga	5312	4204	21198	19309	8558	9469	3383	4996
Duration of breastfeedinga	4809	3791	17374	16946	2427	5030	3118	4171
Use of oral contraceptives	8752	7013	36000	28370	10788	8847	4975	7251
Adult height	8750	7029	37756	28739	12494	16093	5853	7549
Adult BMI	8716	6976	37906	29603	20355	15944	4607	7400
Current use of combined EPTb	5578	4496	12386	12168	2581	2647	545	1171
Current use of ETb	5624	4531	12315	11938	2505	2553	548	1169
Current smoking	8740	6996	34482	26742	11577	8050	5776	6420
Pack-years smoked	5691	4455	30842	22031	5647	2533	4910	5506
Cumulative lifetime intake of alcohol	5972	4813	12751	11017	895	265	481	1196
a among parous women
b among postmenopausal women
BMI: Body mass index, EPT: Estrogen-Progesterone menopausal hormonal therapy, ET: Estorgen-only menopausal hormonal therapy

## Sheet: S5
Supplementary Table 5 (S5): Number of cases and controls for each environmental risk factor by overall and ER-status in complete and replication dataset
	Complete dataset						Replication dataset
Risk factor	Overall		ER-positive		ER-negative		Overall		ER-positive		ER-negative
	Cases	Controls	Cases	Controls	Cases	Controls	Cases	Controls	Cases	Controls	Cases	Controls
Age at menarche	59308	66284	42216	66284	9239	66284	27726	35849	19100	35849	4503	35849
Parous	61617	74686	43571	74686	9486	64041	27960	35760	19236	35760	4487	35760
Number of full-term pregnanciesa	51916	64041	36912	64041	8005	64041	23314	31108	16221	31108	3738	31108
Age at first full-term pregnancya	48295	56169	34456	56169	7391	56169	22304	30567	15532	30567	3527	30567
Breastfeedinga	37978	76429	27042	38451	6325	38451	16791	17757	11518	17757	3034	17757
Duration of breastfeedinga	29938	27728	20848	27728	5178	27728	13723	13811	9180	13811	2625	13811
Adult height	59409	64853	42088	64853	9118	64853	26551	35383	18151	35383	4301	35383
Premenopausal BMI	19215	24520	12363	24520	3921	24520	9255	13212	5760	13212	1996	13212
Postmenopausal BMI	40707	47064	30218	47064	5266	47064	18012	22485	13092	22485	2377	22485
Use of oral contraceptives	51480	60515	36575	60515	7949	60515	26011	32768	17679	32768	4236	32768
Current use of combined EPTb	20481	21090	15701	21090	2582	21090	7043	7409	5116	7409	979	7409
Current use of ETb	20190	20992	15454	20992	2565	20992	6857	7357	4973	7357	974	7357
Current smoking	48207	60575	33916	60575	7454	60575	24005	32075	16128	32075	3952	32075
Pack-years smokedc	14576	19636	10020	19636	2354	19636	8192	12470	5285	12740	1386	12470
Cumulative lifetime intake of alcohol	17290	20099	12039	20099	2551	20099	10522	11962	6957	11962	1824	11962
a among parous women
b among postmenopausal women
c among ever smokers
BMI: Body mass index, EPT: Estrogen-Progesterone menopausal hormonal therapy, ET: Estorgen-only menopausal hormonal therapy

## Sheet: S6
Supplementary Table 6 (S6): G x E interactions with BFDP <80% at 5% prior probability (meta-analyzed results).
						Prior Probability
SNP (Gene)	Environmental risk factor	p-int	OR	Lower 95% CI	Upper 95% CI	0.2	0.1	0.05	0.01	0.001	0.0001	ABF
OVERALL BC RISK
rs67958007	Ever parous	0.006865	1.1055	1.028	1.189	0.399	0.599	0.759	0.943	0.994	0.999	0.165707
rs79724016 (HIVEP3)	Duration of breast feeding a	0.002861	1.1322	1.0435	1.2285	0.221	0.389	0.574	0.875	0.986	0.999	0.070795
rs35383942 (PHLDA3)	Current ET use b,e	0.00842	0.7629	0.6238	0.9331	0.358	0.556	0.726	0.932	0.993	0.999	0.139135
rs738321	Pack-years smoked d	0.002315	1.0309	1.0109	1.0513	0.449	0.647	0.795	0.953	0.995	1	0.203698
rs3817198 (LSP1)	Age at menarche	0.000992	0.961	0.9385	0.984	0.234	0.407	0.592	0.883	0.987	0.999	0.076368
rs1011970 (CDKN2B-AS1)	Age at menarche	0.003682	1.0447	1.0143	1.0759	0.448	0.646	0.794	0.953	0.995	1	0.203198
rs6001930	Number of FFTP a	0.007403	1.0435	1.0115	1.0765	0.448	0.646	0.794	0.953	0.995	1	0.203198
rs11977670	Age at FFTP a	0.001737	1.0334	1.0124	1.0549	0.375	0.575	0.741	0.937	0.993	0.999	0.15021
rs6678914 (LGR6)	Age at FFTP a	0.002427	1.0328	1.0115	1.0546	0.445	0.644	0.792	0.952	0.995	1	0.200662
rs6472903	Duration of breast feeding a	0.000959	0.939	0.9032	0.9762	0.221	0.39	0.574	0.875	0.986	0.999	0.070993
rs10472076	Ever OC use	0.001871	1.0639	1.0232	1.1062	0.255	0.435	0.619	0.895	0.988	0.999	0.085681
rs75915166	Postmenopausal BMI b	0.003389	0.9383	0.8992	0.9791	0.353	0.551	0.721	0.931	0.993	0.999	0.136188
rs10474352	Current ET use b,e	0.008175	0.8468	0.7486	0.9579	0.359	0.558	0.727	0.933	0.993	0.999	0.140238
rs11903787	Current ET use b,e	0.009495	1.1459	1.0338	1.2702	0.409	0.609	0.767	0.945	0.994	0.999	0.173097
rs2943559 (HNF4G)	Current smoking f	0.005879	1.1516	1.0416	1.2733	0.318	0.512	0.689	0.92	0.991	0.999	0.116756
ER + BC RISK
rs67958007	Ever parous	0.003238	1.1303	1.0418	1.2263	0.239	0.414	0.599	0.886	0.987	0.999	0.078563
rs113577745 (GRHL1)	Ever breastfed a	0.003036	1.1515	1.0489	1.264	0.215	0.381	0.565	0.871	0.986	0.999	0.068412
rs4496150	Premenopausal BMI c	0.004388	0.933	0.8895	0.9786	0.385	0.585	0.748	0.939	0.994	0.999	0.156442
rs6122906	Current ET use b,e	0.003842	1.1922	1.0582	1.343	0.235	0.408	0.593	0.884	0.987	0.999	0.076681
rs6725517 (ADCY3)	Current smoking f	0.005441	0.9102	0.8518	0.9726	0.364	0.563	0.731	0.934	0.993	0.999	0.143285
rs1436904 (CHST9)	Age at menarche	0.002933	0.9622	0.9381	0.9869	0.435	0.634	0.785	0.95	0.995	0.999	0.192498
rs6472903	Duration of breast feeding a	0.002286	0.9325	0.8915	0.9753	0.267	0.451	0.634	0.9	0.989	0.999	0.091281
rs1550623	Duration of breast feeding a	0.004752	1.0671	1.0201	1.1164	0.417	0.617	0.772	0.946	0.994	0.999	0.178687
rs10472076	Ever OC use	0.000991	1.0762	1.0302	1.1242	0.147	0.28	0.45	0.81	0.977	0.998	0.043147
rs10995190 (ZNF365)	Adult height	0.002444	1.0334	1.0117	1.0556	0.44	0.639	0.789	0.951	0.995	0.999	0.196538
rs11903787	Current ET use b,e	0.001986	1.191	1.0661	1.3306	0.151	0.286	0.458	0.815	0.978	0.998	0.044514
rs10995190 (ZNF365)	Alcohol consumption	0.003238	1.0771	1.0251	1.1317	0.316	0.51	0.687	0.92	0.991	0.999	0.11512
rs10995201 (ZNF365)	Alcohol consumption	0.003473	1.0763	1.0245	1.1307	0.33	0.526	0.7	0.924	0.992	0.999	0.123084
rs2943559 (HNF4G)	Current smoking f	0.006807	1.1706	1.0444	1.312	0.331	0.527	0.702	0.925	0.992	0.999	0.123741
ER - BC RISK
rs66823261 (RPL23AP53)	Number of FFTP a	0.0025	0.9092	0.8549	0.9671	0.235	0.408	0.593	0.883	0.987	0.999	0.076584
rs4562056	Age at FFTP a	0.001709	0.918	0.8702	0.9684	0.195	0.353	0.535	0.857	0.984	0.998	0.060628
rs78269692	Age at FFTP a	0.006928	0.8406	0.741	0.9535	0.326	0.522	0.697	0.923	0.992	0.999	0.121167
rs71559437 (CUX1)	Adult height	0.001256	1.0905	1.0346	1.1494	0.156	0.294	0.468	0.821	0.979	0.998	0.046269
rs12207986	Premenopausal BMI c	0.008594	1.1384	1.0335	1.2539	0.396	0.596	0.757	0.942	0.994	0.999	0.163884
rs35951924	Current EPT use b,e	0.00115	1.5677	1.1955	2.0558	0.157	0.296	0.47	0.822	0.979	0.998	0.046647
rs34207738 (ZBTB38)	Current EPT use b,e	0.006517	0.7015	0.5434	0.9056	0.346	0.544	0.716	0.929	0.993	0.999	0.132497
rs71559437 (CUX1)	Alcohol consumption	0.001871	1.2218	1.0769	1.3863	0.141	0.27	0.439	0.803	0.976	0.998	0.041121
rs3817198 (LSP1)	Age at menarche	0.002743	0.9179	0.8678	0.9708	0.263	0.445	0.629	0.898	0.989	0.999	0.089173
rs4980383 (LSP1)	Age at menarche	0.003909	0.9246	0.8766	0.9752	0.34	0.537	0.71	0.927	0.992	0.999	0.128795
rs12493607 (TGFBR2)	Ever parous	0.009065	1.1735	1.0406	1.3232	0.38	0.579	0.744	0.938	0.994	0.999	0.153077
rs2181965	Number of FFTP a	0.007125	1.0802	1.0212	1.1426	0.454	0.652	0.798	0.954	0.995	1	0.208045
rs1436904 (CHST9)	Duration of breast feeding a	0.004386	1.1046	1.0315	1.1828	0.316	0.51	0.687	0.92	0.991	0.999	0.115676
rs11977670	Age at FFTP a	0.00139	1.0858	1.0324	1.1421	0.177	0.326	0.505	0.842	0.982	0.998	0.053638
rs10771399	Age at FFTP a	0.006894	0.8907	0.819	0.9687	0.373	0.572	0.739	0.936	0.993	0.999	0.148711
rs45631563 (FGFR2)	Ever OC use	0.006637	1.3728	1.0921	1.7257	0.332	0.528	0.703	0.925	0.992	0.999	0.124413
rs4808801 (ELL)	Premenopausal BMI c	0.006487	1.1547	1.0411	1.2808	0.334	0.53	0.704	0.925	0.992	0.999	0.12531
rs1053338 (ATXN7)	Postmenopausal BMI b	0.002157	0.8679	0.7928	0.9501	0.172	0.318	0.496	0.837	0.981	0.998	0.051766
rs9397437	Postmenopausal BMI b	0.004246	1.1726	1.0514	1.3078	0.254	0.433	0.617	0.894	0.988	0.999	0.084947
rs1053338 (ATXN7)	Current EPT use b,e	0.001246	1.686	1.2278	2.3152	0.204	0.366	0.549	0.864	0.985	0.998	0.064007
rs1292011	Current EPT use b,e	0.005303	1.4132	1.1082	1.8021	0.308	0.501	0.679	0.917	0.991	0.999	0.111382
rs4784227 (CASC16)	Current ET use b,e	0.00306	1.5227	1.1528	2.0113	0.264	0.447	0.63	0.899	0.989	0.999	0.089688
rs10069690 (TERT)	Alcohol consumption	0.004066	1.1551	1.0469	1.2745	0.256	0.436	0.621	0.895	0.989	0.999	0.086063
rs12422552	Alcohol consumption	0.005397	1.1459	1.0411	1.2613	0.308	0.5	0.679	0.917	0.991	0.999	0.111256
rs13281615 (CASC21)	Current smoking f	0.003186	1.2165	1.068	1.3858	0.203	0.364	0.547	0.863	0.985	0.998	0.063665
rs17529111	Current smoking f	0.009243	1.2237	1.0511	1.4247	0.369	0.569	0.736	0.935	0.993	0.999	0.146499
rs10474352	Pack-years smoked d	0.00827436	0.9143	0.8555	0.9772	0.454	0.652	0.798	0.954	0.995	1	0.207758
FFTP: First full-term pregnancy, ET: Estrogen-only menopausal hormonal therapy, EPT: Estrogen-Progesterone menopausal hormonal therapy, OC: Oral contraceptives, MHT: menopausal hormonal therapy
a among parous women b among postmenopausal women, c among premenopausal women, d among women who ever smoked, e Models adjusted for former use of any MHT and use of MHT other than the one in question, f Models adjusted for former smoking
