# Supplementary material for: Assessment of interactions between 205 breast cancer susceptibility loci and 13 established risk factors in relation to breast cancer risk, in the Breast Cancer Association Consortium
Source: Int J Epidemiol. 2019 Oct 12;49(1):216–32. doi: 10.1093/ije/dyz193 (PMC7426027; doi:10.1093/ije/dyz193)
Supplement: dyz193_Supplementary_Data [file dyz193_supplementary_data.zip › dyz193-suppl_data/ije-2019-01-0030-File006.xlsx]

## Sheet: S6
Supplementary Table 7 (S7): Meta-analyzed G x E interactions between 205 common genetic susceptibility loci and environmental risk factor for overall breast cancer risk.

## Sheet: Age at menarche
Risk factor	SNP	ORint	Lower CIint	Upper CIint	pint
Age at menarche (per 2 years)	c22_39359355_CN0	1.0032	0.9611	1.0472	0.882396
Age at menarche (per 2 years)	c22_39359355_CN2	1.1083	0.8291	1.4815	0.487575
Age at menarche (per 2 years)	c4_84370124	1.0156	0.9927	1.039	0.18381
Age at menarche (per 2 years)	rs10022462	1.0057	0.9836	1.0284	0.615879
Age at menarche (per 2 years)	rs10069690	0.994	0.9694	1.0192	0.636711
Age at menarche (per 2 years)	rs1011970	1.0447	1.0143	1.0759	0.00368178
Age at menarche (per 2 years)	rs10472076	0.996	0.9736	1.019	0.732772
Age at menarche (per 2 years)	rs10474352	0.9871	0.956	1.0192	0.426482
Age at menarche (per 2 years)	rs1053338	0.9752	0.9449	1.0066	0.119974
Age at menarche (per 2 years)	rs10623258	1.0098	0.9875	1.0326	0.392734
Age at menarche (per 2 years)	rs10759243	1.0096	0.9855	1.0344	0.438779
Age at menarche (per 2 years)	rs10760444	1.014	0.9916	1.0369	0.22236
Age at menarche (per 2 years)	rs10771399	0.9931	0.9582	1.0293	0.706337
Age at menarche (per 2 years)	rs10816625	0.9791	0.9363	1.0239	0.35507
Age at menarche (per 2 years)	rs10864459	1.0087	0.9845	1.0335	0.483924
Age at menarche (per 2 years)	rs10941679	1.0085	0.9834	1.0343	0.508574
Age at menarche (per 2 years)	rs10995190	0.9882	0.9576	1.0197	0.457075
Age at menarche (per 2 years)	rs10995201	0.9957	0.965	1.0273	0.784996
Age at menarche (per 2 years)	rs11075995	1.0183	0.992	1.0452	0.174066
Age at menarche (per 2 years)	rs11076805	0.9712	0.945	0.9981	0.0361192
Age at menarche (per 2 years)	rs11117758	1.0033	0.9764	1.031	0.812263
Age at menarche (per 2 years)	rs11155804	1.0174	0.9939	1.0414	0.148233
Age at menarche (per 2 years)	rs11199914	1.0002	0.9766	1.0243	0.989017
Age at menarche (per 2 years)	rs11242675	1.0017	0.9789	1.0249	0.887265
Age at menarche (per 2 years)	rs11249433	0.9798	0.958	1.002	0.0747936
Age at menarche (per 2 years)	rs113577745	0.9676	0.9327	1.0038	0.0787027
Age at menarche (per 2 years)	rs113701136	0.9922	0.9687	1.0163	0.524217
Age at menarche (per 2 years)	rs11374964	1.0169	0.9942	1.0401	0.145712
Age at menarche (per 2 years)	rs114962751	1.0309	0.945	1.1247	0.492508
Age at menarche (per 2 years)	rs11552449	0.974	0.9456	1.0033	0.0816344
Age at menarche (per 2 years)	rs115635831	1.0343	0.9481	1.1285	0.44754
Age at menarche (per 2 years)	rs11571833	1.1268	1.0025	1.2665	0.0452187
Age at menarche (per 2 years)	rs116095464	1.0016	0.9543	1.0511	0.949389
Age at menarche (per 2 years)	rs11627032	1.0066	0.9805	1.0334	0.625145
Age at menarche (per 2 years)	rs117618124	1.0033	0.9473	1.0627	0.909203
Age at menarche (per 2 years)	rs11780156	0.9853	0.9573	1.0142	0.315862
Age at menarche (per 2 years)	rs11814448	1.0127	0.9389	1.0923	0.74284
Age at menarche (per 2 years)	rs11820646	0.9945	0.9724	1.0172	0.6329
Age at menarche (per 2 years)	rs11903787	1.0171	0.9905	1.0443	0.209545
Age at menarche (per 2 years)	rs11977670	1.0035	0.9813	1.0262	0.759068
Age at menarche (per 2 years)	rs12048493	1.0149	0.9913	1.039	0.218389
Age at menarche (per 2 years)	rs12207986	1.0158	0.9935	1.0386	0.166656
Age at menarche (per 2 years)	rs12405132	0.9807	0.9584	1.0036	0.0977439
Age at menarche (per 2 years)	rs12422552	0.9883	0.964	1.0132	0.353988
Age at menarche (per 2 years)	rs12479355	1.0191	0.9917	1.0474	0.173826
Age at menarche (per 2 years)	rs12493607	0.994	0.9711	1.0173	0.608966
Age at menarche (per 2 years)	rs12546444	0.9502	0.9136	0.9882	0.0106752
Age at menarche (per 2 years)	rs12662670	1.0211	0.9806	1.0633	0.311639
Age at menarche (per 2 years)	rs12710696	1.0064	0.9836	1.0297	0.583881
Age at menarche (per 2 years)	rs12870942	1.0096	0.9858	1.034	0.43285
Age at menarche (per 2 years)	rs1292011	1.009	0.9864	1.0322	0.436112
Age at menarche (per 2 years)	rs13066793	1.0004	0.962	1.0402	0.984952
Age at menarche (per 2 years)	rs13162653	0.9904	0.968	1.0134	0.409896
Age at menarche (per 2 years)	rs132390	0.9546	0.9006	1.012	0.118777
Age at menarche (per 2 years)	rs13267382	1.0143	0.9909	1.0383	0.231951
Age at menarche (per 2 years)	rs13281615	1.0117	0.9893	1.0346	0.308677
Age at menarche (per 2 years)	rs13294895	1.0153	0.9862	1.0452	0.30594
Age at menarche (per 2 years)	rs13329835	0.9818	0.9565	1.0078	0.167738
Age at menarche (per 2 years)	rs13365225	0.9979	0.9694	1.0272	0.885875
Age at menarche (per 2 years)	rs1353747	1.0084	0.9708	1.0473	0.667106
Age at menarche (per 2 years)	rs140850326	0.9915	0.9697	1.0137	0.449109
Age at menarche (per 2 years)	rs140936696	1.0154	0.9851	1.0467	0.322328
Age at menarche (per 2 years)	rs1432679	1.0109	0.9886	1.0336	0.340894
Age at menarche (per 2 years)	rs1436904	0.9708	0.949	0.9931	0.0104036
Age at menarche (per 2 years)	rs1550623	1.0027	0.9724	1.0339	0.862917
Age at menarche (per 2 years)	rs16857609	1.0103	0.9854	1.0359	0.419519
Age at menarche (per 2 years)	rs16991615	1.0202	0.9759	1.0664	0.376998
Age at menarche (per 2 years)	rs1707302	0.9905	0.9675	1.0141	0.426108
Age at menarche (per 2 years)	rs17156577	1.0161	0.9817	1.0518	0.363496
Age at menarche (per 2 years)	rs17181761	1.0103	0.9864	1.0347	0.402347
Age at menarche (per 2 years)	rs17268829	0.9804	0.9568	1.0047	0.113658
Age at menarche (per 2 years)	rs17350191	0.9879	0.9649	1.0115	0.312671
Age at menarche (per 2 years)	rs17356907	1.0317	1.0067	1.0574	0.0125439
Age at menarche (per 2 years)	rs17426269	0.9958	0.9654	1.0271	0.789608
Age at menarche (per 2 years)	rs17489300	1.0188	0.9956	1.0424	0.112511
Age at menarche (per 2 years)	rs17529111	1.0004	0.9739	1.0275	0.979329
Age at menarche (per 2 years)	rs17817449	1.0174	0.9946	1.0407	0.136531
Age at menarche (per 2 years)	rs17879961	0.9388	0.7977	1.105	0.44781
Age at menarche (per 2 years)	rs1830298	0.9944	0.9702	1.0192	0.65555
Age at menarche (per 2 years)	rs188686860	1.0283	0.9433	1.121	0.525575
Age at menarche (per 2 years)	rs1895062	0.9981	0.9755	1.0213	0.870692
Age at menarche (per 2 years)	rs200648189	0.997	0.9661	1.029	0.853315
Age at menarche (per 2 years)	rs2012709	0.9904	0.9683	1.0129	0.39882
Age at menarche (per 2 years)	rs2016394	1.0001	0.9781	1.0226	0.991108
Age at menarche (per 2 years)	rs202049448	1.0185	0.9934	1.0443	0.149942
Age at menarche (per 2 years)	rs204247	0.9936	0.9717	1.0159	0.570442
Age at menarche (per 2 years)	rs206966	0.9893	0.9588	1.0208	0.501828
Age at menarche (per 2 years)	rs2181965	1.0016	0.9757	1.0282	0.90385
Age at menarche (per 2 years)	rs2223621	1.0077	0.9846	1.0314	0.517756
Age at menarche (per 2 years)	rs2236007	0.9866	0.9598	1.0141	0.334759
Age at menarche (per 2 years)	rs2242652	0.999	0.9714	1.0274	0.944173
Age at menarche (per 2 years)	rs2284378	1.0095	0.9859	1.0337	0.433845
Age at menarche (per 2 years)	rs2290203	0.9813	0.9545	1.0088	0.181384
Age at menarche (per 2 years)	rs2380205	0.995	0.973	1.0175	0.661621
Age at menarche (per 2 years)	rs2432539	1.0018	0.9791	1.025	0.876085
Age at menarche (per 2 years)	rs2532263	1.0235	0.9937	1.0542	0.122852
Age at menarche (per 2 years)	rs2588809	1.0349	1.0049	1.0657	0.022187
Age at menarche (per 2 years)	rs2594714	1.0049	0.9783	1.0322	0.720313
Age at menarche (per 2 years)	rs2736108	1.0282	1.0034	1.0536	0.0254856
Age at menarche (per 2 years)	rs2747652	0.9926	0.9708	1.015	0.515861
Age at menarche (per 2 years)	rs2787486	0.9949	0.9711	1.0194	0.682911
Age at menarche (per 2 years)	rs2823093	0.9903	0.9656	1.0157	0.451207
Age at menarche (per 2 years)	rs28512361	1.01	0.9725	1.0489	0.607148
Age at menarche (per 2 years)	rs28539243	0.9749	0.9533	0.997	0.0262316
Age at menarche (per 2 years)	rs2943559	1.0029	0.9632	1.0444	0.887269
Age at menarche (per 2 years)	rs2965183	0.9747	0.9524	0.9976	0.0301928
Age at menarche (per 2 years)	rs2981578	1.0086	0.9865	1.0313	0.447931
Age at menarche (per 2 years)	rs2992756	1.0068	0.9841	1.03	0.561982
Age at menarche (per 2 years)	rs3215401	1.0314	1.0067	1.0566	0.0122811
Age at menarche (per 2 years)	rs322144	0.9998	0.9754	1.0248	0.989108
Age at menarche (per 2 years)	rs34005590	0.9884	0.9372	1.0424	0.666983
Age at menarche (per 2 years)	rs34207738	1.02	0.9974	1.0432	0.0836704
Age at menarche (per 2 years)	rs35383942	1.0326	0.9826	1.0852	0.205319
Age at menarche (per 2 years)	rs35951924	0.9739	0.9485	1.0001	0.0506341
Age at menarche (per 2 years)	rs36194942	0.9997	0.9752	1.0247	0.977903
Age at menarche (per 2 years)	rs3757322	1.0087	0.9852	1.0329	0.470844
Age at menarche (per 2 years)	rs3760982	1.0079	0.9858	1.0305	0.489143
Age at menarche (per 2 years)	rs3817198	0.961	0.9385	0.984	0.000991526
Age at menarche (per 2 years)	rs3819405	1.0149	0.99	1.0405	0.243647
Age at menarche (per 2 years)	rs3903072	1.0082	0.986	1.0308	0.472812
Age at menarche (per 2 years)	rs4233486	1.0091	0.9847	1.0342	0.467886
Age at menarche (per 2 years)	rs4245739	1.0053	0.9803	1.031	0.6789
Age at menarche (per 2 years)	rs4442975	1.0102	0.988	1.0329	0.371653
Age at menarche (per 2 years)	rs4496150	1.0219	0.9959	1.0486	0.0993345
Age at menarche (per 2 years)	rs4562056	1.0203	0.9965	1.0446	0.0950681
Age at menarche (per 2 years)	rs45631563	1.0038	0.9496	1.0611	0.894576
Age at menarche (per 2 years)	rs4577244	0.9965	0.9704	1.0233	0.79482
Age at menarche (per 2 years)	rs4593472	0.9997	0.9767	1.0232	0.979613
Age at menarche (per 2 years)	rs4784227	1.0138	0.9884	1.0398	0.28927
Age at menarche (per 2 years)	rs4808801	0.9822	0.9594	1.0056	0.135553
Age at menarche (per 2 years)	rs4849887	1.0316	0.9941	1.0704	0.0993044
Age at menarche (per 2 years)	rs4951011	0.999	0.9683	1.0306	0.947679
Age at menarche (per 2 years)	rs4971059	0.9953	0.9728	1.0184	0.690013
Age at menarche (per 2 years)	rs4973768	0.9923	0.9705	1.0146	0.495268
Age at menarche (per 2 years)	rs4980383	0.9745	0.9529	0.9965	0.0236837
Age at menarche (per 2 years)	rs514192	0.9945	0.9714	1.0183	0.649371
Age at menarche (per 2 years)	rs527616	0.9861	0.9638	1.009	0.232529
Age at menarche (per 2 years)	rs554219	1.0123	0.9718	1.0545	0.556253
Age at menarche (per 2 years)	rs56069439	1.0054	0.9814	1.03	0.661934
Age at menarche (per 2 years)	rs58058861	0.989	0.9626	1.016	0.419808
Age at menarche (per 2 years)	rs58847541	1.0159	0.9851	1.0477	0.31454
Age at menarche (per 2 years)	rs6001930	1	0.9652	1.0362	0.998118
Age at menarche (per 2 years)	rs6122906	0.9954	0.9672	1.0245	0.75372
Age at menarche (per 2 years)	rs616488	1.0114	0.9876	1.0357	0.35167
Age at menarche (per 2 years)	rs62355902	1.0111	0.9816	1.0415	0.464199
Age at menarche (per 2 years)	rs6472903	1.0277	0.9977	1.0586	0.070589
Age at menarche (per 2 years)	rs6507583	1.0034	0.9592	1.0495	0.883235
Age at menarche (per 2 years)	rs6562760	1.0025	0.9766	1.0291	0.852753
Age at menarche (per 2 years)	rs6569648	1.0042	0.9782	1.0308	0.756151
Age at menarche (per 2 years)	rs6585202	1.0104	0.9883	1.033	0.359998
Age at menarche (per 2 years)	rs6596100	1.0055	0.9784	1.0333	0.69542
Age at menarche (per 2 years)	rs6597981	0.9967	0.9748	1.019	0.766845
Age at menarche (per 2 years)	rs6678914	1.0196	0.9968	1.043	0.0921316
Age at menarche (per 2 years)	rs66823261	0.9932	0.965	1.0222	0.642566
Age at menarche (per 2 years)	rs67073037	0.9984	0.9722	1.0254	0.908388
Age at menarche (per 2 years)	rs6725517	0.998	0.9744	1.0222	0.869371
Age at menarche (per 2 years)	rs6734079	1.0005	0.9742	1.0276	0.969083
Age at menarche (per 2 years)	rs67397200	1.0052	0.9811	1.0298	0.67647
Age at menarche (per 2 years)	rs676256	1.0015	0.9786	1.025	0.898042
Age at menarche (per 2 years)	rs6762644	0.9883	0.9662	1.0109	0.30656
Age at menarche (per 2 years)	rs67958007	0.9874	0.9544	1.0215	0.464557
Age at menarche (per 2 years)	rs6796502	1.0324	0.9936	1.0727	0.102529
Age at menarche (per 2 years)	rs6805189	1.0029	0.9807	1.0255	0.799967
Age at menarche (per 2 years)	rs6815814	0.9948	0.9701	1.0202	0.686233
Age at menarche (per 2 years)	rs6828523	0.9902	0.9562	1.0254	0.580717
Age at menarche (per 2 years)	rs6882649	0.9998	0.9765	1.0235	0.983857
Age at menarche (per 2 years)	rs6964587	1.0027	0.9804	1.0255	0.815271
Age at menarche (per 2 years)	rs704010	1.0104	0.9877	1.0336	0.373368
Age at menarche (per 2 years)	rs7072776	0.9943	0.9705	1.0186	0.642373
Age at menarche (per 2 years)	rs71338792	1.0112	0.9827	1.0405	0.446477
Age at menarche (per 2 years)	rs71557345	0.9903	0.9471	1.0355	0.668488
Age at menarche (per 2 years)	rs71559437	1.0128	0.9775	1.0493	0.483151
Age at menarche (per 2 years)	rs71801447	1.0433	0.9964	1.0925	0.0708763
Age at menarche (per 2 years)	rs720475	1.001	0.9756	1.027	0.940306
Age at menarche (per 2 years)	rs72749841	0.9472	0.9096	0.9864	0.00880719
Age at menarche (per 2 years)	rs72755295	1.0087	0.9479	1.0733	0.785462
Age at menarche (per 2 years)	rs72826962	1.0285	0.9289	1.1387	0.588909
Age at menarche (per 2 years)	rs7297051	1.0094	0.9831	1.0364	0.488485
Age at menarche (per 2 years)	rs73161324	0.9782	0.9331	1.0254	0.359021
Age at menarche (per 2 years)	rs738321	1.0234	1.0001	1.0471	0.0485562
Age at menarche (per 2 years)	rs745570	0.9701	0.9487	0.9919	0.00742553
Age at menarche (per 2 years)	rs74911261	1.0492	0.974	1.1302	0.205664
Age at menarche (per 2 years)	rs74943274	1.0534	0.9638	1.1513	0.251495
Age at menarche (per 2 years)	rs7529522	1.02	0.9937	1.047	0.13761
Age at menarche (per 2 years)	rs75915166	1.0195	0.9749	1.0661	0.397575
Age at menarche (per 2 years)	rs7707921	0.9999	0.9742	1.0263	0.99389
Age at menarche (per 2 years)	rs7726159	1.0181	0.9944	1.0424	0.135417
Age at menarche (per 2 years)	rs77528541	1.0177	0.9831	1.0534	0.320204
Age at menarche (per 2 years)	rs78269692	1.0195	0.9652	1.0769	0.48936
Age at menarche (per 2 years)	rs7904519	1.0104	0.9883	1.0331	0.358248
Age at menarche (per 2 years)	rs7971	0.9963	0.9734	1.0199	0.758193
Age at menarche (per 2 years)	rs79724016	0.9669	0.9068	1.031	0.303898
Age at menarche (per 2 years)	rs8002929	1.0014	0.9754	1.028	0.918102
Age at menarche (per 2 years)	rs8170	1.0119	0.9837	1.041	0.412023
Age at menarche (per 2 years)	rs8176636	1.0108	0.9833	1.0391	0.445758
Age at menarche (per 2 years)	rs9257408	0.996	0.9737	1.0187	0.724862
Age at menarche (per 2 years)	rs9348512	1.0072	0.9838	1.0312	0.547912
Age at menarche (per 2 years)	rs9397437	1.0172	0.9751	1.0612	0.428084
Age at menarche (per 2 years)	rs941764	1.0055	0.9824	1.0291	0.645708
Age at menarche (per 2 years)	rs9485372	1.0017	0.9732	1.031	0.909757
Age at menarche (per 2 years)	rs9573140	1.01	0.9862	1.0344	0.413705
Age at menarche (per 2 years)	rs9693444	0.9942	0.971	1.018	0.631277
Age at menarche (per 2 years)	rs9790517	1.0042	0.9782	1.0308	0.755401
Age at menarche (per 2 years)	rs9833888	0.9846	0.9587	1.0111	0.252276
Age at menarche (per 2 years)	rs999737	0.9961	0.9698	1.023	0.773112

## Sheet: Parous
Risk factor	SNP	ORint	Lower CIint	Upper CIint	pint
Ever parous (yes/no)	c22_39359355_CN0	1.0255	0.9349	1.1249	0.593311
Ever parous (yes/no)	c22_39359355_CN2	0.4659	0.2554	0.8499	0.0127668
Ever parous (yes/no)	c4_84370124	0.9688	0.923	1.017	0.201177
Ever parous (yes/no)	rs10022462	0.9941	0.9482	1.0422	0.806169
Ever parous (yes/no)	rs10069690	1.0102	0.9579	1.0655	0.707548
Ever parous (yes/no)	rs1011970	1.0026	0.9422	1.0668	0.93545
Ever parous (yes/no)	rs10472076	1.0302	0.9815	1.0813	0.228753
Ever parous (yes/no)	rs10474352	0.9757	0.9117	1.0443	0.47809
Ever parous (yes/no)	rs1053338	0.9891	0.9244	1.0584	0.751849
Ever parous (yes/no)	rs10623258	1.012	0.9653	1.0609	0.621574
Ever parous (yes/no)	rs10759243	1.0106	0.9599	1.0639	0.688415
Ever parous (yes/no)	rs10760444	1.0227	0.9753	1.0724	0.354745
Ever parous (yes/no)	rs10771399	0.9904	0.9185	1.0679	0.801486
Ever parous (yes/no)	rs10816625	0.9932	0.9028	1.0926	0.888722
Ever parous (yes/no)	rs10864459	0.9914	0.9419	1.0435	0.741969
Ever parous (yes/no)	rs10941679	1.017	0.9638	1.073	0.538852
Ever parous (yes/no)	rs10995190	1.0006	0.936	1.0696	0.986661
Ever parous (yes/no)	rs10995201	1.006	0.9413	1.0751	0.860721
Ever parous (yes/no)	rs11075995	0.9877	0.9349	1.0435	0.659067
Ever parous (yes/no)	rs11076805	1.0064	0.9492	1.0669	0.831735
Ever parous (yes/no)	rs11117758	0.9769	0.9218	1.0352	0.428904
Ever parous (yes/no)	rs11155804	0.9942	0.9461	1.0448	0.819097
Ever parous (yes/no)	rs11199914	1.0124	0.9625	1.0648	0.632565
Ever parous (yes/no)	rs11242675	1.0093	0.9614	1.0597	0.708121
Ever parous (yes/no)	rs11249433	1.0099	0.9629	1.0591	0.686473
Ever parous (yes/no)	rs113577745	0.9146	0.8462	0.9884	0.024245
Ever parous (yes/no)	rs113701136	1.031	0.9798	1.0848	0.240326
Ever parous (yes/no)	rs11374964	0.9975	0.9513	1.046	0.91797
Ever parous (yes/no)	rs114962751	1.1104	0.918	1.343	0.280875
Ever parous (yes/no)	rs11552449	0.9913	0.931	1.0556	0.785803
Ever parous (yes/no)	rs115635831	1.1134	0.9206	1.3468	0.268244
Ever parous (yes/no)	rs11571833	0.9492	0.7515	1.1988	0.661337
Ever parous (yes/no)	rs116095464	0.926	0.8365	1.0252	0.138636
Ever parous (yes/no)	rs11627032	1.0242	0.9687	1.083	0.400112
Ever parous (yes/no)	rs117618124	0.9465	0.8403	1.066	0.364812
Ever parous (yes/no)	rs11780156	1.0325	0.9704	1.0987	0.312331
Ever parous (yes/no)	rs11814448	1.0417	0.8911	1.2178	0.608001
Ever parous (yes/no)	rs11820646	1.0002	0.9531	1.0497	0.992443
Ever parous (yes/no)	rs11903787	1.0005	0.9456	1.0586	0.98607
Ever parous (yes/no)	rs11977670	1.0251	0.9777	1.0747	0.304996
Ever parous (yes/no)	rs12048493	1.0031	0.9546	1.054	0.903694
Ever parous (yes/no)	rs12207986	0.9853	0.9397	1.0331	0.539298
Ever parous (yes/no)	rs12405132	1.0178	0.9691	1.0691	0.480168
Ever parous (yes/no)	rs12422552	0.9656	0.9161	1.0178	0.192882
Ever parous (yes/no)	rs12479355	1.0406	0.982	1.1027	0.178499
Ever parous (yes/no)	rs12493607	1.0212	0.9721	1.0727	0.40441
Ever parous (yes/no)	rs12546444	1.0152	0.9341	1.1033	0.721997
Ever parous (yes/no)	rs12662670	0.989	0.9065	1.0791	0.803765
Ever parous (yes/no)	rs12710696	1.0006	0.9531	1.0504	0.981134
Ever parous (yes/no)	rs12870942	0.9584	0.9111	1.0081	0.0998704
Ever parous (yes/no)	rs1292011	0.9899	0.9431	1.039	0.680935
Ever parous (yes/no)	rs13066793	1.0081	0.9259	1.0976	0.852227
Ever parous (yes/no)	rs13162653	0.9768	0.9303	1.0256	0.345231
Ever parous (yes/no)	rs132390	0.9091	0.8041	1.0278	0.12809
Ever parous (yes/no)	rs13267382	0.9772	0.9302	1.0266	0.360013
Ever parous (yes/no)	rs13281615	0.9805	0.9347	1.0285	0.419133
Ever parous (yes/no)	rs13294895	0.9952	0.9359	1.0583	0.878667
Ever parous (yes/no)	rs13329835	1.0181	0.9631	1.0763	0.5264
Ever parous (yes/no)	rs13365225	1.0049	0.9444	1.0693	0.876756
Ever parous (yes/no)	rs1353747	0.991	0.9149	1.0735	0.824967
Ever parous (yes/no)	rs140850326	0.9942	0.9484	1.0422	0.807892
Ever parous (yes/no)	rs140936696	1.0112	0.9486	1.0779	0.732914
Ever parous (yes/no)	rs1432679	0.9805	0.9352	1.028	0.415215
Ever parous (yes/no)	rs1436904	0.9817	0.9355	1.0303	0.454385
Ever parous (yes/no)	rs1550623	0.9782	0.9171	1.0435	0.504138
Ever parous (yes/no)	rs16857609	1.0149	0.9625	1.0702	0.58413
Ever parous (yes/no)	rs16991615	0.9929	0.9039	1.0906	0.881492
Ever parous (yes/no)	rs1707302	0.9835	0.9358	1.0336	0.511678
Ever parous (yes/no)	rs17156577	0.9834	0.915	1.0569	0.648805
Ever parous (yes/no)	rs17181761	0.9628	0.9154	1.0126	0.140574
Ever parous (yes/no)	rs17268829	1.039	0.9865	1.0944	0.148365
Ever parous (yes/no)	rs17350191	1.03	0.9801	1.0825	0.243754
Ever parous (yes/no)	rs17356907	1.0583	1.0046	1.1149	0.0330201
Ever parous (yes/no)	rs17426269	1.0358	0.9705	1.1055	0.289624
Ever parous (yes/no)	rs17489300	0.9974	0.95	1.0471	0.914928
Ever parous (yes/no)	rs17529111	1.0195	0.9635	1.0788	0.502068
Ever parous (yes/no)	rs17817449	0.9984	0.9518	1.0473	0.94752
Ever parous (yes/no)	rs17879961	0.6421	0.4501	0.916	0.0145298
Ever parous (yes/no)	rs1830298	0.9926	0.9423	1.0456	0.77971
Ever parous (yes/no)	rs188686860	1.136	0.9418	1.3701	0.182431
Ever parous (yes/no)	rs1895062	1.005	0.9574	1.0549	0.840926
Ever parous (yes/no)	rs200648189	0.997	0.9315	1.0671	0.931033
Ever parous (yes/no)	rs2012709	1.0242	0.9763	1.0745	0.327169
Ever parous (yes/no)	rs2016394	1.0293	0.9818	1.0792	0.230519
Ever parous (yes/no)	rs202049448	0.9968	0.9453	1.0511	0.905004
Ever parous (yes/no)	rs204247	1.0112	0.9644	1.0602	0.645389
Ever parous (yes/no)	rs206966	0.9919	0.928	1.0604	0.812163
Ever parous (yes/no)	rs2181965	0.9672	0.9149	1.0225	0.240173
Ever parous (yes/no)	rs2223621	0.9997	0.9515	1.0504	0.990846
Ever parous (yes/no)	rs2236007	0.9817	0.9263	1.0405	0.534669
Ever parous (yes/no)	rs2242652	1.0289	0.9694	1.0921	0.348351
Ever parous (yes/no)	rs2284378	1.0281	0.9776	1.0811	0.280816
Ever parous (yes/no)	rs2290203	0.9664	0.9113	1.0249	0.254827
Ever parous (yes/no)	rs2380205	1.0151	0.9683	1.0641	0.53406
Ever parous (yes/no)	rs2432539	0.9992	0.952	1.0488	0.974438
Ever parous (yes/no)	rs2532263	1.0009	0.939	1.0668	0.978479
Ever parous (yes/no)	rs2588809	0.9885	0.9288	1.052	0.716469
Ever parous (yes/no)	rs2594714	1.004	0.9486	1.0626	0.890606
Ever parous (yes/no)	rs2736108	0.9844	0.9351	1.0364	0.550401
Ever parous (yes/no)	rs2747652	1.0175	0.9706	1.0667	0.47026
Ever parous (yes/no)	rs2787486	0.9945	0.9446	1.0471	0.834516
Ever parous (yes/no)	rs2823093	1.0268	0.9733	1.0833	0.332183
Ever parous (yes/no)	rs28512361	1.0656	0.9824	1.1558	0.125744
Ever parous (yes/no)	rs28539243	1.0143	0.9674	1.0636	0.556751
Ever parous (yes/no)	rs2943559	0.9213	0.8448	1.0048	0.0640563
Ever parous (yes/no)	rs2965183	0.9907	0.9432	1.0407	0.710966
Ever parous (yes/no)	rs2981578	0.9848	0.9392	1.0326	0.526859
Ever parous (yes/no)	rs2992756	0.9966	0.9494	1.0462	0.890344
Ever parous (yes/no)	rs3215401	0.9809	0.9322	1.0321	0.457986
Ever parous (yes/no)	rs322144	0.9723	0.922	1.0254	0.300118
Ever parous (yes/no)	rs34005590	0.9892	0.8825	1.1089	0.85255
Ever parous (yes/no)	rs34207738	1.0016	0.955	1.0504	0.948794
Ever parous (yes/no)	rs35383942	0.9411	0.8466	1.0461	0.260334
Ever parous (yes/no)	rs35951924	0.9626	0.9101	1.0182	0.183069
Ever parous (yes/no)	rs36194942	0.9856	0.9348	1.0392	0.591759
Ever parous (yes/no)	rs3757322	0.9927	0.9439	1.044	0.775534
Ever parous (yes/no)	rs3760982	0.9895	0.944	1.0373	0.661332
Ever parous (yes/no)	rs3817198	0.9792	0.9314	1.0295	0.410977
Ever parous (yes/no)	rs3819405	0.9686	0.9187	1.0213	0.238451
Ever parous (yes/no)	rs3903072	1.032	0.9847	1.0816	0.188214
Ever parous (yes/no)	rs4233486	0.9754	0.9257	1.0278	0.351082
Ever parous (yes/no)	rs4245739	1.0105	0.9583	1.0656	0.699741
Ever parous (yes/no)	rs4442975	0.9896	0.9443	1.037	0.660933
Ever parous (yes/no)	rs4496150	0.9761	0.9241	1.031	0.386404
Ever parous (yes/no)	rs4562056	1.0144	0.9644	1.067	0.578578
Ever parous (yes/no)	rs45631563	0.9743	0.8673	1.0945	0.661034
Ever parous (yes/no)	rs4577244	1.0065	0.9518	1.0643	0.820429
Ever parous (yes/no)	rs4593472	0.991	0.9435	1.0409	0.718356
Ever parous (yes/no)	rs4784227	0.9697	0.9189	1.0232	0.261068
Ever parous (yes/no)	rs4808801	1.0079	0.9588	1.0595	0.75729
Ever parous (yes/no)	rs4849887	0.9603	0.8867	1.0401	0.319781
Ever parous (yes/no)	rs4951011	0.9834	0.921	1.0499	0.615885
Ever parous (yes/no)	rs4971059	1.0153	0.9666	1.0665	0.544659
Ever parous (yes/no)	rs4973768	1.029	0.9817	1.0785	0.233547
Ever parous (yes/no)	rs4980383	0.9765	0.9311	1.024	0.326106
Ever parous (yes/no)	rs514192	1.012	0.9624	1.0642	0.641185
Ever parous (yes/no)	rs527616	0.9929	0.9455	1.0426	0.774551
Ever parous (yes/no)	rs554219	0.9853	0.901	1.0775	0.745368
Ever parous (yes/no)	rs56069439	1.0419	0.9896	1.0968	0.118043
Ever parous (yes/no)	rs58058861	1.0172	0.9607	1.0769	0.559316
Ever parous (yes/no)	rs58847541	0.9979	0.9337	1.0666	0.951562
Ever parous (yes/no)	rs6001930	1.0269	0.9524	1.1072	0.4902
Ever parous (yes/no)	rs6122906	0.9498	0.8939	1.0092	0.0962017
Ever parous (yes/no)	rs616488	0.9972	0.9486	1.0484	0.913517
Ever parous (yes/no)	rs62355902	1.0122	0.9505	1.078	0.705063
Ever parous (yes/no)	rs6472903	1.0279	0.9653	1.0946	0.390451
Ever parous (yes/no)	rs6507583	1.0142	0.9231	1.1144	0.768511
Ever parous (yes/no)	rs6562760	0.9683	0.9158	1.0237	0.256486
Ever parous (yes/no)	rs6569648	0.9649	0.9128	1.0199	0.206319
Ever parous (yes/no)	rs6585202	0.9832	0.9379	1.0306	0.479985
Ever parous (yes/no)	rs6596100	0.9605	0.9061	1.0182	0.175682
Ever parous (yes/no)	rs6597981	0.9931	0.9478	1.0406	0.772311
Ever parous (yes/no)	rs6678914	0.9927	0.9463	1.0414	0.765124
Ever parous (yes/no)	rs66823261	1.0357	0.9748	1.1004	0.257124
Ever parous (yes/no)	rs67073037	1.0068	0.9521	1.0647	0.81168
Ever parous (yes/no)	rs6725517	1.0129	0.9623	1.0661	0.624575
Ever parous (yes/no)	rs6734079	1.0026	0.9479	1.0603	0.928626
Ever parous (yes/no)	rs67397200	1.0426	0.9903	1.0976	0.111842
Ever parous (yes/no)	rs676256	0.9722	0.926	1.0207	0.256796
Ever parous (yes/no)	rs6762644	0.9763	0.9306	1.0242	0.326577
Ever parous (yes/no)	rs67958007	1.1055	1.028	1.189	0.00686519
Ever parous (yes/no)	rs6796502	1.0604	0.9786	1.1489	0.152023
Ever parous (yes/no)	rs6805189	0.9845	0.9392	1.032	0.516656
Ever parous (yes/no)	rs6815814	1.0186	0.965	1.0751	0.50403
Ever parous (yes/no)	rs6828523	1.0274	0.953	1.1075	0.481022
Ever parous (yes/no)	rs6882649	0.9913	0.9426	1.0426	0.735312
Ever parous (yes/no)	rs6964587	1.0109	0.9636	1.0605	0.657342
Ever parous (yes/no)	rs704010	0.9969	0.9501	1.046	0.899111
Ever parous (yes/no)	rs7072776	1.0366	0.9847	1.0913	0.170215
Ever parous (yes/no)	rs71338792	1.0138	0.9538	1.0777	0.659564
Ever parous (yes/no)	rs71557345	1.0212	0.9308	1.1204	0.657842
Ever parous (yes/no)	rs71559437	0.9861	0.9143	1.0635	0.715649
Ever parous (yes/no)	rs71801447	0.9524	0.8648	1.0488	0.321366
Ever parous (yes/no)	rs720475	0.9965	0.9437	1.0522	0.898524
Ever parous (yes/no)	rs72749841	0.9692	0.8893	1.0563	0.476276
Ever parous (yes/no)	rs72755295	0.959	0.8422	1.0921	0.527809
Ever parous (yes/no)	rs72826962	1.0211	0.8207	1.2704	0.851229
Ever parous (yes/no)	rs7297051	0.9849	0.9315	1.0415	0.594163
Ever parous (yes/no)	rs73161324	0.9734	0.8806	1.0759	0.59744
Ever parous (yes/no)	rs738321	1.0052	0.9574	1.0553	0.835845
Ever parous (yes/no)	rs745570	0.9771	0.9318	1.0245	0.337744
Ever parous (yes/no)	rs74911261	1.009	0.8616	1.1817	0.91139
Ever parous (yes/no)	rs74943274	1.1637	0.958	1.4135	0.126567
Ever parous (yes/no)	rs7529522	1.0459	0.9897	1.1054	0.111225
Ever parous (yes/no)	rs75915166	0.9754	0.8867	1.0729	0.608078
Ever parous (yes/no)	rs7707921	0.9521	0.9008	1.0064	0.0825686
Ever parous (yes/no)	rs7726159	1.015	0.9656	1.0668	0.558841
Ever parous (yes/no)	rs77528541	1.0621	0.9873	1.1427	0.105992
Ever parous (yes/no)	rs78269692	1.0657	0.9479	1.1981	0.287088
Ever parous (yes/no)	rs7904519	0.9837	0.9385	1.0312	0.495624
Ever parous (yes/no)	rs7971	0.995	0.947	1.0454	0.841385
Ever parous (yes/no)	rs79724016	0.9935	0.8678	1.1374	0.924473
Ever parous (yes/no)	rs8002929	0.9704	0.9178	1.0261	0.291431
Ever parous (yes/no)	rs8170	1.064	1.0021	1.1297	0.0424401
Ever parous (yes/no)	rs8176636	0.9934	0.9363	1.0539	0.825143
Ever parous (yes/no)	rs9257408	1.0242	0.9764	1.0744	0.32675
Ever parous (yes/no)	rs9348512	0.9823	0.9345	1.0325	0.481752
Ever parous (yes/no)	rs9397437	0.9987	0.9116	1.0942	0.978225
Ever parous (yes/no)	rs941764	0.9709	0.9245	1.0197	0.237764
Ever parous (yes/no)	rs9485372	1.0505	0.9883	1.1167	0.113612
Ever parous (yes/no)	rs9573140	0.9634	0.9161	1.0132	0.147514
Ever parous (yes/no)	rs9693444	0.9613	0.9143	1.0108	0.123746
Ever parous (yes/no)	rs9790517	1.0049	0.9506	1.0623	0.862587
Ever parous (yes/no)	rs9833888	0.9815	0.9281	1.038	0.513456
Ever parous (yes/no)	rs999737	1.0248	0.9688	1.0842	0.392815

## Sheet: No. of full-term pregnancies
Risk factor*	SNP	ORint	Lower CIint	Upper CIint	pint
No. of full-term pregnancies	c22_39359355_CN0	1.0056	0.969	1.0436	0.768656
No. of full-term pregnancies	c22_39359355_CN2	0.7325	0.5685	0.9438	0.0160746
No. of full-term pregnancies	c4_84370124	1.0147	0.9947	1.0351	0.150915
No. of full-term pregnancies	rs10022462	1.0166	0.9971	1.0365	0.096614
No. of full-term pregnancies	rs10069690	1.0189	0.997	1.0413	0.0913346
No. of full-term pregnancies	rs1011970	0.9911	0.9659	1.0169	0.495713
No. of full-term pregnancies	rs10472076	0.9954	0.9759	1.0153	0.647232
No. of full-term pregnancies	rs10474352	1.0083	0.9808	1.0366	0.55683
No. of full-term pregnancies	rs1053338	0.9933	0.9663	1.021	0.633252
No. of full-term pregnancies	rs10623258	1.0163	0.9968	1.0361	0.101112
No. of full-term pregnancies	rs10759243	0.9808	0.9604	1.0017	0.0721603
No. of full-term pregnancies	rs10760444	1.0049	0.9856	1.0246	0.620337
No. of full-term pregnancies	rs10771399	0.9907	0.9607	1.0218	0.554513
No. of full-term pregnancies	rs10816625	0.9641	0.9273	1.0023	0.0653128
No. of full-term pregnancies	rs10864459	1.01	0.9891	1.0313	0.352411
No. of full-term pregnancies	rs10941679	0.9971	0.9755	1.0192	0.795844
No. of full-term pregnancies	rs10995190	1.0183	0.9908	1.0466	0.194712
No. of full-term pregnancies	rs10995201	1.021	0.9935	1.0493	0.135529
No. of full-term pregnancies	rs11075995	1.0004	0.9782	1.0232	0.969168
No. of full-term pregnancies	rs11076805	0.9919	0.9688	1.0155	0.49684
No. of full-term pregnancies	rs11117758	0.9912	0.968	1.015	0.466081
No. of full-term pregnancies	rs11155804	0.9879	0.9681	1.0081	0.238058
No. of full-term pregnancies	rs11199914	1.0022	0.9816	1.0233	0.835243
No. of full-term pregnancies	rs11242675	0.9857	0.9662	1.0056	0.157584
No. of full-term pregnancies	rs11249433	0.9929	0.9738	1.0124	0.472989
No. of full-term pregnancies	rs113577745	1.0192	0.9875	1.052	0.237701
No. of full-term pregnancies	rs113701136	0.9834	0.9632	1.0041	0.114817
No. of full-term pregnancies	rs11374964	0.9959	0.9767	1.0154	0.677623
No. of full-term pregnancies	rs114962751	1.0003	0.928	1.0781	0.994557
No. of full-term pregnancies	rs11552449	1.0185	0.9927	1.0449	0.162263
No. of full-term pregnancies	rs115635831	1.0015	0.929	1.0796	0.969155
No. of full-term pregnancies	rs11571833	1.0063	0.909	1.114	0.903215
No. of full-term pregnancies	rs116095464	0.9944	0.9536	1.037	0.793655
No. of full-term pregnancies	rs11627032	0.9922	0.97	1.0149	0.496334
No. of full-term pregnancies	rs117618124	1.0265	0.9773	1.0782	0.296224
No. of full-term pregnancies	rs11780156	0.9972	0.9723	1.0226	0.825305
No. of full-term pregnancies	rs11814448	0.9808	0.9193	1.0465	0.558134
No. of full-term pregnancies	rs11820646	0.998	0.9786	1.0178	0.843021
No. of full-term pregnancies	rs11903787	0.9926	0.97	1.0156	0.524557
No. of full-term pregnancies	rs11977670	1.0007	0.9814	1.0202	0.947115
No. of full-term pregnancies	rs12048493	0.9917	0.9717	1.0121	0.42068
No. of full-term pregnancies	rs12207986	0.9981	0.979	1.0175	0.84537
No. of full-term pregnancies	rs12405132	1.0234	1.0032	1.0439	0.0229136
No. of full-term pregnancies	rs12422552	1.0188	0.9969	1.0412	0.0929149
No. of full-term pregnancies	rs12479355	0.9819	0.9588	1.0056	0.133088
No. of full-term pregnancies	rs12493607	1.0061	0.9861	1.0265	0.553537
No. of full-term pregnancies	rs12546444	0.9683	0.9358	1.0019	0.0638286
No. of full-term pregnancies	rs12662670	0.9917	0.9573	1.0273	0.643599
No. of full-term pregnancies	rs12710696	1.0004	0.9806	1.0206	0.97023
No. of full-term pregnancies	rs12870942	0.9866	0.9664	1.0073	0.202741
No. of full-term pregnancies	rs1292011	1.0095	0.9899	1.0295	0.34439
No. of full-term pregnancies	rs13066793	1.0066	0.973	1.0413	0.705688
No. of full-term pregnancies	rs13162653	0.9992	0.9796	1.0191	0.933597
No. of full-term pregnancies	rs132390	1.0049	0.9552	1.0572	0.849652
No. of full-term pregnancies	rs13267382	1	0.98	1.0205	0.999459
No. of full-term pregnancies	rs13281615	1.0038	0.9845	1.0235	0.702194
No. of full-term pregnancies	rs13294895	1.0117	0.9866	1.0374	0.365561
No. of full-term pregnancies	rs13329835	0.9863	0.964	1.0091	0.237717
No. of full-term pregnancies	rs13365225	0.9972	0.9723	1.0227	0.827855
No. of full-term pregnancies	rs1353747	1.0267	0.9935	1.0611	0.116443
No. of full-term pregnancies	rs140850326	0.9828	0.9642	1.0018	0.0764199
No. of full-term pregnancies	rs140936696	1.0009	0.9753	1.0272	0.944749
No. of full-term pregnancies	rs1432679	1.0064	0.9872	1.026	0.516546
No. of full-term pregnancies	rs1436904	1.0241	1.0041	1.0445	0.0178529
No. of full-term pregnancies	rs1550623	0.9784	0.9527	1.0047	0.106522
No. of full-term pregnancies	rs16857609	1.0058	0.9842	1.028	0.601162
No. of full-term pregnancies	rs16991615	1.0079	0.9698	1.0475	0.688525
No. of full-term pregnancies	rs1707302	0.9984	0.9781	1.019	0.874733
No. of full-term pregnancies	rs17156577	0.9805	0.9518	1.0101	0.194076
No. of full-term pregnancies	rs17181761	0.9855	0.9654	1.0061	0.167248
No. of full-term pregnancies	rs17268829	0.9907	0.9698	1.012	0.387711
No. of full-term pregnancies	rs17350191	0.9852	0.9654	1.0054	0.150459
No. of full-term pregnancies	rs17356907	1.0005	0.9795	1.022	0.962632
No. of full-term pregnancies	rs17426269	0.9943	0.9681	1.0213	0.67752
No. of full-term pregnancies	rs17489300	0.9796	0.9603	0.9992	0.0418837
No. of full-term pregnancies	rs17529111	0.9959	0.973	1.0192	0.726226
No. of full-term pregnancies	rs17817449	1.0048	0.9853	1.0248	0.632241
No. of full-term pregnancies	rs17879961	1.0085	0.8768	1.16	0.905613
No. of full-term pregnancies	rs1830298	1.0042	0.983	1.0258	0.701984
No. of full-term pregnancies	rs188686860	1.0088	0.9363	1.0868	0.818443
No. of full-term pregnancies	rs1895062	1.0056	0.9858	1.0257	0.584057
No. of full-term pregnancies	rs200648189	1.0077	0.9805	1.0356	0.584671
No. of full-term pregnancies	rs2012709	1.0021	0.9828	1.0219	0.830226
No. of full-term pregnancies	rs2016394	0.9938	0.9748	1.0132	0.527676
No. of full-term pregnancies	rs202049448	1.0039	0.9824	1.026	0.722546
No. of full-term pregnancies	rs204247	0.9963	0.9773	1.0157	0.710066
No. of full-term pregnancies	rs206966	0.998	0.9713	1.0255	0.885638
No. of full-term pregnancies	rs2181965	1.023	1.0001	1.0464	0.0486442
No. of full-term pregnancies	rs2223621	1.0044	0.9844	1.0249	0.667259
No. of full-term pregnancies	rs2236007	0.9846	0.9615	1.0082	0.19978
No. of full-term pregnancies	rs2242652	1.0093	0.9851	1.0341	0.453662
No. of full-term pregnancies	rs2284378	0.9972	0.9769	1.018	0.792624
No. of full-term pregnancies	rs2290203	1.0188	0.9947	1.0434	0.127213
No. of full-term pregnancies	rs2380205	0.9888	0.9698	1.0082	0.255065
No. of full-term pregnancies	rs2432539	1.0015	0.9819	1.0216	0.878953
No. of full-term pregnancies	rs2532263	1.0123	0.9866	1.0386	0.35083
No. of full-term pregnancies	rs2588809	0.9845	0.9597	1.01	0.232121
No. of full-term pregnancies	rs2594714	0.9928	0.97	1.0162	0.542803
No. of full-term pregnancies	rs2736108	0.9828	0.9622	1.0038	0.107244
No. of full-term pregnancies	rs2747652	1.0121	0.9928	1.0317	0.2197
No. of full-term pregnancies	rs2787486	0.9905	0.9698	1.0116	0.373281
No. of full-term pregnancies	rs2823093	0.984	0.9627	1.0058	0.149574
No. of full-term pregnancies	rs28512361	0.995	0.9631	1.0279	0.762975
No. of full-term pregnancies	rs28539243	0.9982	0.9791	1.0177	0.854548
No. of full-term pregnancies	rs2943559	0.9988	0.9642	1.0346	0.944843
No. of full-term pregnancies	rs2965183	1.0056	0.9856	1.0261	0.585862
No. of full-term pregnancies	rs2981578	0.9802	0.9614	0.9994	0.0429995
No. of full-term pregnancies	rs2992756	1.0125	0.9927	1.0327	0.218755
No. of full-term pregnancies	rs3215401	0.9828	0.9624	1.0036	0.103917
No. of full-term pregnancies	rs322144	0.9871	0.9663	1.0083	0.232113
No. of full-term pregnancies	rs34005590	0.9688	0.9247	1.015	0.181865
No. of full-term pregnancies	rs34207738	0.987	0.968	1.0064	0.187035
No. of full-term pregnancies	rs35383942	0.9887	0.9474	1.0319	0.602655
No. of full-term pregnancies	rs35951924	1.0014	0.9787	1.0246	0.905543
No. of full-term pregnancies	rs36194942	0.989	0.968	1.0105	0.315276
No. of full-term pregnancies	rs3757322	0.9886	0.9686	1.0091	0.272791
No. of full-term pregnancies	rs3760982	0.9924	0.9735	1.0116	0.434847
No. of full-term pregnancies	rs3817198	1.0074	0.9869	1.0284	0.480515
No. of full-term pregnancies	rs3819405	0.9886	0.9676	1.0101	0.297739
No. of full-term pregnancies	rs3903072	0.9905	0.9716	1.0098	0.332298
No. of full-term pregnancies	rs4233486	1.0077	0.9865	1.0294	0.478595
No. of full-term pregnancies	rs4245739	0.9901	0.9688	1.0119	0.36982
No. of full-term pregnancies	rs4442975	0.994	0.9751	1.0132	0.535122
No. of full-term pregnancies	rs4496150	1.0003	0.9781	1.0231	0.975966
No. of full-term pregnancies	rs4562056	1.0239	1.003	1.0451	0.0247228
No. of full-term pregnancies	rs45631563	0.9883	0.9412	1.0377	0.636589
No. of full-term pregnancies	rs4577244	0.9945	0.9719	1.0176	0.638345
No. of full-term pregnancies	rs4593472	0.9952	0.9753	1.0155	0.638997
No. of full-term pregnancies	rs4784227	0.9916	0.97	1.0136	0.450729
No. of full-term pregnancies	rs4808801	0.9903	0.9703	1.0108	0.351237
No. of full-term pregnancies	rs4849887	1.0208	0.9885	1.0541	0.209663
No. of full-term pregnancies	rs4951011	1.0146	0.9876	1.0424	0.291231
No. of full-term pregnancies	rs4971059	1.0081	0.9882	1.0285	0.425643
No. of full-term pregnancies	rs4973768	1.0112	0.9919	1.0308	0.256674
No. of full-term pregnancies	rs4980383	0.9981	0.9788	1.0177	0.845883
No. of full-term pregnancies	rs514192	1.0074	0.9871	1.0282	0.476971
No. of full-term pregnancies	rs527616	1.0003	0.9806	1.0204	0.976313
No. of full-term pregnancies	rs554219	0.9683	0.935	1.0028	0.0714549
No. of full-term pregnancies	rs56069439	0.9992	0.9783	1.0205	0.938059
No. of full-term pregnancies	rs58058861	0.9869	0.9642	1.0102	0.269005
No. of full-term pregnancies	rs58847541	0.9998	0.9731	1.0272	0.987651
No. of full-term pregnancies	rs6001930	1.0435	1.0115	1.0765	0.00740305
No. of full-term pregnancies	rs6122906	1.0047	0.98	1.0301	0.710218
No. of full-term pregnancies	rs616488	1.0183	0.9977	1.0394	0.0816479
No. of full-term pregnancies	rs62355902	0.9957	0.9705	1.0215	0.738877
No. of full-term pregnancies	rs6472903	1.0107	0.9851	1.037	0.415726
No. of full-term pregnancies	rs6507583	0.994	0.9561	1.0335	0.762351
No. of full-term pregnancies	rs6562760	1.022	0.9991	1.0454	0.0599738
No. of full-term pregnancies	rs6569648	0.9831	0.9609	1.0058	0.143515
No. of full-term pregnancies	rs6585202	1.0007	0.9816	1.0201	0.944793
No. of full-term pregnancies	rs6596100	0.9749	0.952	0.9983	0.0357471
No. of full-term pregnancies	rs6597981	0.9994	0.9805	1.0187	0.954474
No. of full-term pregnancies	rs6678914	0.9792	0.9602	0.9986	0.0353652
No. of full-term pregnancies	rs66823261	0.9715	0.9477	0.9958	0.0219763
No. of full-term pregnancies	rs67073037	0.994	0.9713	1.0172	0.609051
No. of full-term pregnancies	rs6725517	1.0117	0.991	1.0329	0.270521
No. of full-term pregnancies	rs6734079	0.9945	0.9717	1.0177	0.637429
No. of full-term pregnancies	rs67397200	0.997	0.9762	1.0183	0.782452
No. of full-term pregnancies	rs676256	1.0089	0.9889	1.0293	0.384726
No. of full-term pregnancies	rs6762644	1.0012	0.9818	1.021	0.903385
No. of full-term pregnancies	rs67958007	1.0173	0.9879	1.0475	0.250824
No. of full-term pregnancies	rs6796502	1.032	0.9988	1.0664	0.0593634
No. of full-term pregnancies	rs6805189	0.9923	0.9733	1.0117	0.432979
No. of full-term pregnancies	rs6815814	1.0033	0.9814	1.0256	0.772103
No. of full-term pregnancies	rs6828523	0.9793	0.9498	1.0096	0.178831
No. of full-term pregnancies	rs6882649	1.0083	0.9878	1.0293	0.429337
No. of full-term pregnancies	rs6964587	0.9958	0.9765	1.0155	0.671582
No. of full-term pregnancies	rs704010	0.9958	0.9763	1.0156	0.673625
No. of full-term pregnancies	rs7072776	1.0105	0.9895	1.032	0.328561
No. of full-term pregnancies	rs71338792	0.9897	0.9656	1.0144	0.409826
No. of full-term pregnancies	rs71557345	1.0077	0.9702	1.0466	0.692159
No. of full-term pregnancies	rs71559437	0.9945	0.9645	1.0254	0.722631
No. of full-term pregnancies	rs71801447	1.0242	0.9843	1.0658	0.238375
No. of full-term pregnancies	rs720475	1.0025	0.9805	1.025	0.824815
No. of full-term pregnancies	rs72749841	1.006	0.9714	1.0417	0.738497
No. of full-term pregnancies	rs72755295	0.945	0.8955	0.9972	0.0391653
No. of full-term pregnancies	rs72826962	0.9476	0.8667	1.036	0.237145
No. of full-term pregnancies	rs7297051	0.9877	0.9654	1.0105	0.286251
No. of full-term pregnancies	rs73161324	0.9992	0.9587	1.0414	0.969117
No. of full-term pregnancies	rs738321	0.9857	0.9663	1.0055	0.155239
No. of full-term pregnancies	rs745570	1.0019	0.9827	1.0215	0.844163
No. of full-term pregnancies	rs74911261	0.9734	0.912	1.039	0.417752
No. of full-term pregnancies	rs74943274	0.9866	0.9139	1.0651	0.729562
No. of full-term pregnancies	rs7529522	0.9888	0.9664	1.0117	0.334765
No. of full-term pregnancies	rs75915166	0.9722	0.9354	1.0104	0.15145
No. of full-term pregnancies	rs7707921	0.9962	0.9739	1.019	0.741385
No. of full-term pregnancies	rs7726159	1.0069	0.9865	1.0276	0.512247
No. of full-term pregnancies	rs77528541	1.0283	0.9982	1.0593	0.065158
No. of full-term pregnancies	rs78269692	0.9757	0.931	1.0225	0.302738
No. of full-term pregnancies	rs7904519	1.0025	0.9834	1.022	0.797375
No. of full-term pregnancies	rs7971	0.9938	0.9738	1.0141	0.54497
No. of full-term pregnancies	rs79724016	1.0316	0.976	1.0904	0.270993
No. of full-term pregnancies	rs8002929	1.0224	0.9995	1.0459	0.0555416
No. of full-term pregnancies	rs8170	1.0088	0.9843	1.034	0.483478
No. of full-term pregnancies	rs8176636	0.9935	0.9698	1.0177	0.595485
No. of full-term pregnancies	rs9257408	0.9993	0.98	1.019	0.945753
No. of full-term pregnancies	rs9348512	1.0098	0.9894	1.0306	0.349361
No. of full-term pregnancies	rs9397437	0.9857	0.95	1.0227	0.444122
No. of full-term pregnancies	rs941764	1.0047	0.9845	1.0253	0.651246
No. of full-term pregnancies	rs9485372	1.0045	0.9797	1.03	0.723458
No. of full-term pregnancies	rs9573140	0.9862	0.9661	1.0068	0.187983
No. of full-term pregnancies	rs9693444	1.0005	0.9802	1.0212	0.964245
No. of full-term pregnancies	rs9790517	1.008	0.9853	1.0313	0.493625
No. of full-term pregnancies	rs9833888	0.9855	0.9631	1.0084	0.211564
No. of full-term pregnancies	rs999737	0.9931	0.9705	1.0163	0.557809
* In parous women only

## Sheet: Age at FFTP
Risk factor*	SNP	ORint	Lower CIint	Upper CIint	pint
Age at FFTP (per 5 years)	c22_39359355_CN0	0.9721	0.9344	1.0113	0.160676
Age at FFTP (per 5 years)	c22_39359355_CN2	1.2533	0.9442	1.6637	0.118172
Age at FFTP (per 5 years)	c4_84370124	0.9887	0.968	1.0098	0.290856
Age at FFTP (per 5 years)	rs10022462	0.9972	0.9769	1.0179	0.788043
Age at FFTP (per 5 years)	rs10069690	0.9846	0.9622	1.0076	0.18713
Age at FFTP (per 5 years)	rs1011970	1.0252	0.9975	1.0536	0.0746108
Age at FFTP (per 5 years)	rs10472076	1.0191	0.998	1.0406	0.0767241
Age at FFTP (per 5 years)	rs10474352	1.0016	0.9728	1.0313	0.911872
Age at FFTP (per 5 years)	rs1053338	1.0157	0.9862	1.046	0.30064
Age at FFTP (per 5 years)	rs10623258	0.9987	0.9785	1.0194	0.903832
Age at FFTP (per 5 years)	rs10759243	1.0133	0.9907	1.0364	0.250468
Age at FFTP (per 5 years)	rs10760444	1.0016	0.9811	1.0225	0.880879
Age at FFTP (per 5 years)	rs10771399	0.9932	0.9612	1.0263	0.683043
Age at FFTP (per 5 years)	rs10816625	1.0552	1.0131	1.099	0.00974976
Age at FFTP (per 5 years)	rs10864459	0.9975	0.9755	1.0201	0.828912
Age at FFTP (per 5 years)	rs10941679	0.995	0.9721	1.0185	0.675084
Age at FFTP (per 5 years)	rs10995190	0.9802	0.9521	1.0091	0.177557
Age at FFTP (per 5 years)	rs10995201	0.982	0.954	1.0109	0.21973
Age at FFTP (per 5 years)	rs11075995	1.0075	0.9837	1.0318	0.540113
Age at FFTP (per 5 years)	rs11076805	1.007	0.9821	1.0326	0.584713
Age at FFTP (per 5 years)	rs11117758	0.9804	0.9562	1.0052	0.120785
Age at FFTP (per 5 years)	rs11155804	1.0021	0.9808	1.0238	0.851477
Age at FFTP (per 5 years)	rs11199914	0.98	0.9588	1.0017	0.0712741
Age at FFTP (per 5 years)	rs11242675	1.0222	1.0009	1.044	0.0414225
Age at FFTP (per 5 years)	rs11249433	1.0028	0.9823	1.0238	0.787705
Age at FFTP (per 5 years)	rs113577745	1.0132	0.98	1.0474	0.440405
Age at FFTP (per 5 years)	rs113701136	1	0.9781	1.0224	0.9979
Age at FFTP (per 5 years)	rs11374964	1.0001	0.9796	1.021	0.99529
Age at FFTP (per 5 years)	rs114962751	1.0332	0.9549	1.1179	0.416642
Age at FFTP (per 5 years)	rs11552449	0.9999	0.9733	1.0273	0.996532
Age at FFTP (per 5 years)	rs115635831	1.0308	0.9525	1.1155	0.451919
Age at FFTP (per 5 years)	rs11571833	0.9574	0.8631	1.062	0.410491
Age at FFTP (per 5 years)	rs116095464	1.0029	0.9589	1.0488	0.900888
Age at FFTP (per 5 years)	rs11627032	0.9985	0.9746	1.0229	0.901407
Age at FFTP (per 5 years)	rs117618124	0.9835	0.9345	1.035	0.522549
Age at FFTP (per 5 years)	rs11780156	1.0157	0.9888	1.0434	0.25461
Age at FFTP (per 5 years)	rs11814448	1.0154	0.9491	1.0864	0.657094
Age at FFTP (per 5 years)	rs11820646	1.0008	0.9802	1.0219	0.939014
Age at FFTP (per 5 years)	rs11903787	1.0196	0.995	1.0449	0.119237
Age at FFTP (per 5 years)	rs11977670	1.0334	1.0124	1.0549	0.00173746
Age at FFTP (per 5 years)	rs12048493	1.0087	0.9872	1.0307	0.430237
Age at FFTP (per 5 years)	rs12207986	1.0048	0.9845	1.0255	0.646625
Age at FFTP (per 5 years)	rs12405132	0.9725	0.9521	0.9933	0.00989893
Age at FFTP (per 5 years)	rs12422552	1.0024	0.9795	1.0259	0.836474
Age at FFTP (per 5 years)	rs12479355	0.9935	0.9686	1.019	0.612089
Age at FFTP (per 5 years)	rs12493607	0.9969	0.9758	1.0184	0.774122
Age at FFTP (per 5 years)	rs12546444	1.0106	0.9745	1.0481	0.568427
Age at FFTP (per 5 years)	rs12662670	1.0005	0.9634	1.039	0.979119
Age at FFTP (per 5 years)	rs12710696	0.9917	0.9709	1.013	0.444543
Age at FFTP (per 5 years)	rs12870942	1.0116	0.9897	1.034	0.301352
Age at FFTP (per 5 years)	rs1292011	0.9908	0.9704	1.0117	0.386955
Age at FFTP (per 5 years)	rs13066793	0.9849	0.9496	1.0215	0.414061
Age at FFTP (per 5 years)	rs13162653	0.9987	0.9778	1.0201	0.905625
Age at FFTP (per 5 years)	rs132390	0.9836	0.9327	1.0372	0.540917
Age at FFTP (per 5 years)	rs13267382	1.0029	0.9817	1.0246	0.791608
Age at FFTP (per 5 years)	rs13281615	1.01	0.9894	1.0311	0.343797
Age at FFTP (per 5 years)	rs13294895	1.0062	0.9798	1.0334	0.647181
Age at FFTP (per 5 years)	rs13329835	1.0036	0.9796	1.0283	0.76858
Age at FFTP (per 5 years)	rs13365225	0.9872	0.961	1.014	0.346011
Age at FFTP (per 5 years)	rs1353747	0.9872	0.9536	1.0221	0.467857
Age at FFTP (per 5 years)	rs140850326	1.0124	0.9919	1.0332	0.237238
Age at FFTP (per 5 years)	rs140936696	1.0069	0.9795	1.0351	0.624931
Age at FFTP (per 5 years)	rs1432679	1.0005	0.9802	1.0212	0.96336
Age at FFTP (per 5 years)	rs1436904	0.9905	0.9701	1.0114	0.371819
Age at FFTP (per 5 years)	rs1550623	1.0035	0.9755	1.0323	0.80853
Age at FFTP (per 5 years)	rs16857609	0.9924	0.9698	1.0156	0.516992
Age at FFTP (per 5 years)	rs16991615	1.0313	0.9893	1.075	0.146082
Age at FFTP (per 5 years)	rs1707302	0.9951	0.9738	1.017	0.659286
Age at FFTP (per 5 years)	rs17156577	0.9749	0.9443	1.0064	0.116477
Age at FFTP (per 5 years)	rs17181761	1.0117	0.9898	1.0341	0.297308
Age at FFTP (per 5 years)	rs17268829	1.0093	0.9869	1.0322	0.420336
Age at FFTP (per 5 years)	rs17350191	1.0144	0.9927	1.0366	0.194624
Age at FFTP (per 5 years)	rs17356907	1.0195	0.9967	1.0428	0.0944359
Age at FFTP (per 5 years)	rs17426269	0.9903	0.9625	1.019	0.504498
Age at FFTP (per 5 years)	rs17489300	1.03	1.0084	1.052	0.00627182
Age at FFTP (per 5 years)	rs17529111	1.001	0.9766	1.026	0.937622
Age at FFTP (per 5 years)	rs17817449	1.0208	0.9997	1.0423	0.0532898
Age at FFTP (per 5 years)	rs17879961	1.0373	0.9001	1.1955	0.612999
Age at FFTP (per 5 years)	rs1830298	0.9895	0.9675	1.0121	0.360452
Age at FFTP (per 5 years)	rs188686860	1.0231	0.946	1.1065	0.567671
Age at FFTP (per 5 years)	rs1895062	0.992	0.9714	1.0131	0.456159
Age at FFTP (per 5 years)	rs200648189	0.9882	0.9597	1.0176	0.427836
Age at FFTP (per 5 years)	rs2012709	0.9899	0.9696	1.0106	0.336559
Age at FFTP (per 5 years)	rs2016394	0.989	0.969	1.0095	0.291758
Age at FFTP (per 5 years)	rs202049448	0.9923	0.9697	1.0154	0.508361
Age at FFTP (per 5 years)	rs204247	1.0053	0.9848	1.0262	0.615911
Age at FFTP (per 5 years)	rs206966	1.0183	0.9894	1.048	0.216333
Age at FFTP (per 5 years)	rs2181965	0.9823	0.9589	1.0063	0.146262
Age at FFTP (per 5 years)	rs2223621	1.0054	0.9841	1.0272	0.620047
Age at FFTP (per 5 years)	rs2236007	0.9935	0.969	1.0187	0.609908
Age at FFTP (per 5 years)	rs2242652	0.989	0.9639	1.0148	0.400692
Age at FFTP (per 5 years)	rs2284378	0.9977	0.9761	1.0197	0.833941
Age at FFTP (per 5 years)	rs2290203	1.0045	0.9792	1.0305	0.728126
Age at FFTP (per 5 years)	rs2380205	0.9891	0.9689	1.0096	0.295263
Age at FFTP (per 5 years)	rs2432539	0.9969	0.9761	1.018	0.770034
Age at FFTP (per 5 years)	rs2532263	1.0114	0.9839	1.0396	0.420354
Age at FFTP (per 5 years)	rs2588809	1.0213	0.9937	1.0496	0.132348
Age at FFTP (per 5 years)	rs2594714	0.9933	0.969	1.0182	0.594143
Age at FFTP (per 5 years)	rs2736108	1.0071	0.9846	1.03	0.540613
Age at FFTP (per 5 years)	rs2747652	1.0018	0.9815	1.0225	0.860873
Age at FFTP (per 5 years)	rs2787486	1.0251	1.0024	1.0482	0.029751
Age at FFTP (per 5 years)	rs2823093	1.0037	0.9805	1.0274	0.75752
Age at FFTP (per 5 years)	rs28512361	1.005	0.9705	1.0406	0.781096
Age at FFTP (per 5 years)	rs28539243	1.0142	0.9934	1.0353	0.181601
Age at FFTP (per 5 years)	rs2943559	1.0404	1.0023	1.08	0.0375346
Age at FFTP (per 5 years)	rs2965183	0.9891	0.9681	1.0105	0.316064
Age at FFTP (per 5 years)	rs2981578	1.0082	0.9878	1.0291	0.432542
Age at FFTP (per 5 years)	rs2992756	0.99	0.9693	1.0111	0.348851
Age at FFTP (per 5 years)	rs3215401	1.0068	0.9846	1.0296	0.549845
Age at FFTP (per 5 years)	rs322144	1.0141	0.9911	1.0376	0.232112
Age at FFTP (per 5 years)	rs34005590	0.9786	0.931	1.0286	0.394492
Age at FFTP (per 5 years)	rs34207738	1.0038	0.9832	1.0248	0.719041
Age at FFTP (per 5 years)	rs35383942	1.0238	0.9788	1.0709	0.305248
Age at FFTP (per 5 years)	rs35951924	1.0089	0.9845	1.034	0.477443
Age at FFTP (per 5 years)	rs36194942	1.0209	0.9978	1.0444	0.0761995
Age at FFTP (per 5 years)	rs3757322	1.007	0.9855	1.0291	0.525402
Age at FFTP (per 5 years)	rs3760982	1.0061	0.9857	1.0269	0.563042
Age at FFTP (per 5 years)	rs3817198	1.0012	0.9794	1.0234	0.916566
Age at FFTP (per 5 years)	rs3819405	1.0228	0.9996	1.0465	0.0540949
Age at FFTP (per 5 years)	rs3903072	1.0071	0.9867	1.0279	0.50088
Age at FFTP (per 5 years)	rs4233486	1.007	0.9843	1.0301	0.550685
Age at FFTP (per 5 years)	rs4245739	0.9994	0.9764	1.023	0.960045
Age at FFTP (per 5 years)	rs4442975	1.0209	1.0003	1.0419	0.046238
Age at FFTP (per 5 years)	rs4496150	1.0086	0.985	1.0327	0.480119
Age at FFTP (per 5 years)	rs4562056	0.9957	0.974	1.0178	0.697908
Age at FFTP (per 5 years)	rs45631563	0.9878	0.9382	1.04	0.640256
Age at FFTP (per 5 years)	rs4577244	0.9896	0.9659	1.0138	0.396391
Age at FFTP (per 5 years)	rs4593472	0.9932	0.9722	1.0146	0.528902
Age at FFTP (per 5 years)	rs4784227	0.9815	0.9587	1.0048	0.118334
Age at FFTP (per 5 years)	rs4808801	1.0083	0.9867	1.0303	0.455122
Age at FFTP (per 5 years)	rs4849887	1.0223	0.9877	1.0581	0.209853
Age at FFTP (per 5 years)	rs4951011	0.9849	0.957	1.0138	0.302504
Age at FFTP (per 5 years)	rs4971059	0.9865	0.9658	1.0075	0.205585
Age at FFTP (per 5 years)	rs4973768	0.9915	0.9715	1.012	0.413224
Age at FFTP (per 5 years)	rs4980383	1.0091	0.9883	1.0302	0.394201
Age at FFTP (per 5 years)	rs514192	1.0008	0.9793	1.0228	0.942694
Age at FFTP (per 5 years)	rs527616	0.9844	0.9638	1.0054	0.143854
Age at FFTP (per 5 years)	rs554219	1.0231	0.9845	1.0633	0.244298
Age at FFTP (per 5 years)	rs56069439	0.997	0.975	1.0195	0.793858
Age at FFTP (per 5 years)	rs58058861	1.0114	0.9871	1.0364	0.36099
Age at FFTP (per 5 years)	rs58847541	0.9977	0.9697	1.0265	0.872524
Age at FFTP (per 5 years)	rs6001930	0.9749	0.9433	1.0076	0.131103
Age at FFTP (per 5 years)	rs6122906	0.9858	0.96	1.0123	0.289277
Age at FFTP (per 5 years)	rs616488	0.9934	0.9719	1.0154	0.554693
Age at FFTP (per 5 years)	rs62355902	0.9861	0.96	1.013	0.307563
Age at FFTP (per 5 years)	rs6472903	1.0093	0.9821	1.0373	0.506402
Age at FFTP (per 5 years)	rs6507583	0.9924	0.9522	1.0344	0.718878
Age at FFTP (per 5 years)	rs6562760	0.9811	0.9577	1.0051	0.121414
Age at FFTP (per 5 years)	rs6569648	0.9956	0.9718	1.0201	0.722674
Age at FFTP (per 5 years)	rs6585202	1.0046	0.9843	1.0253	0.658717
Age at FFTP (per 5 years)	rs6596100	1.0162	0.991	1.0421	0.2086
Age at FFTP (per 5 years)	rs6597981	0.9841	0.9641	1.0044	0.124117
Age at FFTP (per 5 years)	rs6678914	1.0328	1.0115	1.0546	0.00242666
Age at FFTP (per 5 years)	rs66823261	1.0098	0.9834	1.0369	0.47139
Age at FFTP (per 5 years)	rs67073037	0.9896	0.9658	1.014	0.399528
Age at FFTP (per 5 years)	rs6725517	0.9811	0.9595	1.0032	0.0936666
Age at FFTP (per 5 years)	rs6734079	0.9884	0.9646	1.0128	0.347941
Age at FFTP (per 5 years)	rs67397200	0.9981	0.9761	1.0206	0.8677
Age at FFTP (per 5 years)	rs676256	0.9921	0.9711	1.0135	0.464643
Age at FFTP (per 5 years)	rs6762644	1.0049	0.9843	1.026	0.642919
Age at FFTP (per 5 years)	rs67958007	1.0032	0.9723	1.0352	0.839437
Age at FFTP (per 5 years)	rs6796502	0.9914	0.9574	1.0266	0.627899
Age at FFTP (per 5 years)	rs6805189	0.993	0.9729	1.0136	0.501974
Age at FFTP (per 5 years)	rs6815814	1.007	0.9839	1.0307	0.556387
Age at FFTP (per 5 years)	rs6828523	1.0098	0.9778	1.0428	0.553107
Age at FFTP (per 5 years)	rs6882649	0.9934	0.972	1.0152	0.547905
Age at FFTP (per 5 years)	rs6964587	1.0081	0.9873	1.0294	0.448015
Age at FFTP (per 5 years)	rs704010	1.0083	0.9874	1.0295	0.439287
Age at FFTP (per 5 years)	rs7072776	0.9931	0.9711	1.0156	0.545
Age at FFTP (per 5 years)	rs71338792	0.9877	0.9621	1.014	0.356921
Age at FFTP (per 5 years)	rs71557345	1.0125	0.9725	1.0541	0.546928
Age at FFTP (per 5 years)	rs71559437	1.0119	0.9793	1.0456	0.478387
Age at FFTP (per 5 years)	rs71801447	1.0077	0.9655	1.0519	0.724501
Age at FFTP (per 5 years)	rs720475	0.9979	0.9744	1.0219	0.863208
Age at FFTP (per 5 years)	rs72749841	1.0181	0.9808	1.0567	0.346585
Age at FFTP (per 5 years)	rs72755295	1.0546	0.9961	1.1165	0.0677859
Age at FFTP (per 5 years)	rs72826962	1.0024	0.9098	1.1043	0.96209
Age at FFTP (per 5 years)	rs7297051	1.0031	0.979	1.0277	0.803749
Age at FFTP (per 5 years)	rs73161324	0.9995	0.9564	1.0446	0.982285
Age at FFTP (per 5 years)	rs738321	0.973	0.9527	0.9938	0.0110262
Age at FFTP (per 5 years)	rs745570	0.9943	0.9739	1.015	0.584235
Age at FFTP (per 5 years)	rs74911261	0.9907	0.9246	1.0614	0.790022
Age at FFTP (per 5 years)	rs74943274	1.0245	0.9452	1.1104	0.555662
Age at FFTP (per 5 years)	rs7529522	0.9988	0.975	1.0232	0.922114
Age at FFTP (per 5 years)	rs75915166	1.0126	0.9723	1.0546	0.545444
Age at FFTP (per 5 years)	rs7707921	1.0161	0.992	1.0409	0.191367
Age at FFTP (per 5 years)	rs7726159	0.9849	0.9638	1.0064	0.166381
Age at FFTP (per 5 years)	rs77528541	0.9881	0.9573	1.0199	0.460222
Age at FFTP (per 5 years)	rs78269692	1.0101	0.9606	1.0621	0.696019
Age at FFTP (per 5 years)	rs7904519	1.0041	0.9838	1.0247	0.697114
Age at FFTP (per 5 years)	rs7971	1.0062	0.9848	1.0281	0.570864
Age at FFTP (per 5 years)	rs79724016	1.0118	0.9523	1.0751	0.704685
Age at FFTP (per 5 years)	rs8002929	0.9824	0.9589	1.0064	0.149618
Age at FFTP (per 5 years)	rs8170	1.0048	0.9791	1.0312	0.714734
Age at FFTP (per 5 years)	rs8176636	1.0212	0.9954	1.0477	0.108136
Age at FFTP (per 5 years)	rs9257408	1.0036	0.9829	1.0247	0.736904
Age at FFTP (per 5 years)	rs9348512	0.9872	0.9661	1.0087	0.241083
Age at FFTP (per 5 years)	rs9397437	1.0045	0.9658	1.0447	0.823499
Age at FFTP (per 5 years)	rs941764	0.9806	0.9597	1.0019	0.0735752
Age at FFTP (per 5 years)	rs9485372	0.9889	0.963	1.0154	0.407062
Age at FFTP (per 5 years)	rs9573140	1.0117	0.9898	1.034	0.298466
Age at FFTP (per 5 years)	rs9693444	1.011	0.9892	1.0332	0.324986
Age at FFTP (per 5 years)	rs9790517	1.0023	0.9783	1.0269	0.851901
Age at FFTP (per 5 years)	rs9833888	0.9941	0.9701	1.0187	0.63683
Age at FFTP (per 5 years)	rs999737	0.9927	0.9687	1.0172	0.554816
FFTP: First full-term pregnancy * In parous women only

## Sheet: Ever breastfed
Risk factor*	SNP	ORint	Lower CIint	Upper CIint	pint
Ever breastfed (yes/no)	c22_39359355_CN0	1.0218	0.9443	1.1056	0.592039
Ever breastfed (yes/no)	c22_39359355_CN2	0.6226	0.3643	1.0638	0.0829682
Ever breastfed (yes/no)	c4_84370124	0.9784	0.9383	1.0201	0.304892
Ever breastfed (yes/no)	rs10022462	0.9846	0.9453	1.0255	0.454298
Ever breastfed (yes/no)	rs10069690	1.0216	0.9759	1.0695	0.36012
Ever breastfed (yes/no)	rs1011970	1.0167	0.9633	1.0731	0.547348
Ever breastfed (yes/no)	rs10472076	0.9963	0.9557	1.0387	0.862269
Ever breastfed (yes/no)	rs10474352	0.9743	0.9193	1.0325	0.379284
Ever breastfed (yes/no)	rs1053338	0.9762	0.921	1.0348	0.418603
Ever breastfed (yes/no)	rs10623258	1.0259	0.985	1.0684	0.218128
Ever breastfed (yes/no)	rs10759243	1.0101	0.9665	1.0558	0.654593
Ever breastfed (yes/no)	rs10760444	1.0069	0.9667	1.0487	0.742185
Ever breastfed (yes/no)	rs10771399	1.0509	0.9849	1.1214	0.133445
Ever breastfed (yes/no)	rs10816625	0.96	0.8846	1.0418	0.327392
Ever breastfed (yes/no)	rs10864459	1.0255	0.9814	1.0716	0.260825
Ever breastfed (yes/no)	rs10941679	1.0033	0.958	1.0508	0.887522
Ever breastfed (yes/no)	rs10995190	1.0386	0.9808	1.0997	0.195157
Ever breastfed (yes/no)	rs10995201	1.0394	0.9817	1.1004	0.184743
Ever breastfed (yes/no)	rs11075995	0.9917	0.9458	1.0399	0.731567
Ever breastfed (yes/no)	rs11076805	1.0048	0.9559	1.0563	0.849754
Ever breastfed (yes/no)	rs11117758	0.9906	0.9427	1.041	0.710075
Ever breastfed (yes/no)	rs11155804	1.0174	0.9751	1.0614	0.426444
Ever breastfed (yes/no)	rs11199914	0.9994	0.9569	1.0438	0.978724
Ever breastfed (yes/no)	rs11242675	1.0224	0.9806	1.0661	0.298392
Ever breastfed (yes/no)	rs11249433	0.9666	0.9277	1.0071	0.104424
Ever breastfed (yes/no)	rs113577745	1.0473	0.9797	1.1196	0.174573
Ever breastfed (yes/no)	rs113701136	1.0402	0.9956	1.0868	0.0776158
Ever breastfed (yes/no)	rs11374964	0.9683	0.9295	1.0087	0.122523
Ever breastfed (yes/no)	rs114962751	0.9625	0.822	1.1271	0.635368
Ever breastfed (yes/no)	rs11552449	1.0148	0.9613	1.0713	0.59428
Ever breastfed (yes/no)	rs115635831	0.9538	0.8144	1.1171	0.557384
Ever breastfed (yes/no)	rs11571833	0.8445	0.6829	1.0442	0.118616
Ever breastfed (yes/no)	rs116095464	0.9917	0.9091	1.0818	0.851141
Ever breastfed (yes/no)	rs11627032	0.9953	0.949	1.0439	0.846865
Ever breastfed (yes/no)	rs117618124	0.9252	0.8334	1.027	0.144351
Ever breastfed (yes/no)	rs11780156	1.0372	0.9838	1.0935	0.175604
Ever breastfed (yes/no)	rs11814448	1.0752	0.9388	1.2314	0.294672
Ever breastfed (yes/no)	rs11820646	1.0352	0.9932	1.079	0.101768
Ever breastfed (yes/no)	rs11903787	1.0221	0.974	1.0725	0.374277
Ever breastfed (yes/no)	rs11977670	1.0236	0.9827	1.0663	0.262308
Ever breastfed (yes/no)	rs12048493	1.0126	0.9703	1.0568	0.564363
Ever breastfed (yes/no)	rs12207986	0.973	0.9343	1.0133	0.186291
Ever breastfed (yes/no)	rs12405132	1.018	0.9759	1.0618	0.407701
Ever breastfed (yes/no)	rs12422552	0.9987	0.9543	1.0451	0.953752
Ever breastfed (yes/no)	rs12479355	1.0111	0.9619	1.0627	0.664957
Ever breastfed (yes/no)	rs12493607	0.9901	0.9489	1.033	0.645368
Ever breastfed (yes/no)	rs12546444	0.9896	0.9213	1.063	0.77471
Ever breastfed (yes/no)	rs12662670	0.966	0.8967	1.0406	0.36191
Ever breastfed (yes/no)	rs12710696	0.9994	0.9584	1.0421	0.976033
Ever breastfed (yes/no)	rs12870942	0.9902	0.9479	1.0343	0.656422
Ever breastfed (yes/no)	rs1292011	1.0011	0.9605	1.0434	0.959319
Ever breastfed (yes/no)	rs13066793	1.0084	0.9378	1.0843	0.821651
Ever breastfed (yes/no)	rs13162653	1.0078	0.9665	1.0509	0.714718
Ever breastfed (yes/no)	rs132390	1.0364	0.9318	1.1528	0.509706
Ever breastfed (yes/no)	rs13267382	0.974	0.9336	1.0161	0.222738
Ever breastfed (yes/no)	rs13281615	0.9806	0.9412	1.0216	0.347743
Ever breastfed (yes/no)	rs13294895	1.0354	0.9821	1.0917	0.197346
Ever breastfed (yes/no)	rs13329835	1.015	0.9674	1.0649	0.543951
Ever breastfed (yes/no)	rs13365225	1.0137	0.9614	1.0688	0.614308
Ever breastfed (yes/no)	rs1353747	1.0461	0.9763	1.1209	0.200922
Ever breastfed (yes/no)	rs140850326	1.0015	0.9617	1.0428	0.943874
Ever breastfed (yes/no)	rs140936696	1.0115	0.9575	1.0686	0.681893
Ever breastfed (yes/no)	rs1432679	1	0.9601	1.0416	0.999943
Ever breastfed (yes/no)	rs1436904	0.9965	0.956	1.0388	0.869331
Ever breastfed (yes/no)	rs1550623	1.0189	0.9636	1.0775	0.510193
Ever breastfed (yes/no)	rs16857609	1.0193	0.9737	1.0671	0.412443
Ever breastfed (yes/no)	rs16991615	0.9523	0.878	1.0329	0.238565
Ever breastfed (yes/no)	rs1707302	0.9716	0.9307	1.0143	0.188852
Ever breastfed (yes/no)	rs17156577	0.9857	0.926	1.0492	0.651442
Ever breastfed (yes/no)	rs17181761	0.9875	0.9455	1.0315	0.572335
Ever breastfed (yes/no)	rs17268829	1.0062	0.9622	1.0522	0.786371
Ever breastfed (yes/no)	rs17350191	1.0403	0.9968	1.0857	0.069794
Ever breastfed (yes/no)	rs17356907	1.0438	0.9981	1.0915	0.060379
Ever breastfed (yes/no)	rs17426269	0.9928	0.9383	1.0505	0.803101
Ever breastfed (yes/no)	rs17489300	0.9877	0.9473	1.0299	0.562546
Ever breastfed (yes/no)	rs17529111	1.024	0.9751	1.0754	0.342466
Ever breastfed (yes/no)	rs17817449	1.0177	0.9766	1.0604	0.404723
Ever breastfed (yes/no)	rs17879961	0.7868	0.5837	1.0606	0.115488
Ever breastfed (yes/no)	rs1830298	0.9953	0.9518	1.0408	0.836839
Ever breastfed (yes/no)	rs188686860	0.9459	0.8088	1.1062	0.486101
Ever breastfed (yes/no)	rs1895062	0.9911	0.9505	1.0333	0.673298
Ever breastfed (yes/no)	rs200648189	1.0226	0.965	1.0836	0.450694
Ever breastfed (yes/no)	rs2012709	0.981	0.9416	1.0221	0.359704
Ever breastfed (yes/no)	rs2016394	1.0054	0.9655	1.047	0.793234
Ever breastfed (yes/no)	rs202049448	1.0012	0.9564	1.048	0.959367
Ever breastfed (yes/no)	rs204247	1.0171	0.9765	1.0593	0.414229
Ever breastfed (yes/no)	rs206966	0.9874	0.9325	1.0454	0.662996
Ever breastfed (yes/no)	rs2181965	0.9463	0.9025	0.9923	0.0226315
Ever breastfed (yes/no)	rs2223621	1.0029	0.9612	1.0464	0.894972
Ever breastfed (yes/no)	rs2236007	0.9548	0.9083	1.0037	0.0695918
Ever breastfed (yes/no)	rs2242652	1.0325	0.9809	1.0868	0.221416
Ever breastfed (yes/no)	rs2284378	0.9915	0.9494	1.0354	0.699234
Ever breastfed (yes/no)	rs2290203	1.0031	0.9537	1.0551	0.903711
Ever breastfed (yes/no)	rs2380205	1.0042	0.9641	1.0459	0.840524
Ever breastfed (yes/no)	rs2432539	1.0238	0.9821	1.0674	0.267476
Ever breastfed (yes/no)	rs2532263	0.9777	0.9262	1.0319	0.412588
Ever breastfed (yes/no)	rs2588809	0.9998	0.9478	1.0546	0.994447
Ever breastfed (yes/no)	rs2594714	1.02	0.9712	1.0713	0.428604
Ever breastfed (yes/no)	rs2736108	0.9996	0.9563	1.0449	0.986649
Ever breastfed (yes/no)	rs2747652	0.9726	0.9341	1.0128	0.179373
Ever breastfed (yes/no)	rs2787486	0.9877	0.9448	1.0324	0.582824
Ever breastfed (yes/no)	rs2823093	1.0228	0.9768	1.071	0.336981
Ever breastfed (yes/no)	rs28512361	1.0203	0.9521	1.0934	0.568975
Ever breastfed (yes/no)	rs28539243	1.0095	0.9692	1.0516	0.648195
Ever breastfed (yes/no)	rs2943559	0.9402	0.8728	1.0127	0.103874
Ever breastfed (yes/no)	rs2965183	1.0152	0.9731	1.0591	0.48603
Ever breastfed (yes/no)	rs2981578	0.9536	0.9156	0.9932	0.0220792
Ever breastfed (yes/no)	rs2992756	0.982	0.9419	1.0239	0.394796
Ever breastfed (yes/no)	rs3215401	0.9931	0.9505	1.0377	0.758581
Ever breastfed (yes/no)	rs322144	1.0052	0.9609	1.0515	0.822013
Ever breastfed (yes/no)	rs34005590	0.9704	0.8802	1.0697	0.545265
Ever breastfed (yes/no)	rs34207738	0.9929	0.953	1.0344	0.732668
Ever breastfed (yes/no)	rs35383942	0.9678	0.884	1.0595	0.478224
Ever breastfed (yes/no)	rs35951924	1.0083	0.9607	1.0582	0.738686
Ever breastfed (yes/no)	rs36194942	0.9636	0.9209	1.0083	0.108991
Ever breastfed (yes/no)	rs3757322	1.0201	0.9772	1.0649	0.364099
Ever breastfed (yes/no)	rs3760982	0.9862	0.947	1.0271	0.502588
Ever breastfed (yes/no)	rs3817198	0.9985	0.9564	1.0425	0.947036
Ever breastfed (yes/no)	rs3819405	1.0354	0.9896	1.0834	0.1316
Ever breastfed (yes/no)	rs3903072	0.9985	0.9589	1.0398	0.942948
Ever breastfed (yes/no)	rs4233486	0.982	0.9389	1.027	0.426671
Ever breastfed (yes/no)	rs4245739	0.9899	0.9457	1.0362	0.664109
Ever breastfed (yes/no)	rs4442975	1.0087	0.9688	1.0503	0.673572
Ever breastfed (yes/no)	rs4496150	0.9988	0.9528	1.0471	0.960608
Ever breastfed (yes/no)	rs4562056	1.0031	0.9605	1.0475	0.889525
Ever breastfed (yes/no)	rs45631563	1.0314	0.9324	1.1408	0.548493
Ever breastfed (yes/no)	rs4577244	1.0076	0.9602	1.0574	0.757928
Ever breastfed (yes/no)	rs4593472	1.0095	0.9675	1.0532	0.663131
Ever breastfed (yes/no)	rs4784227	1.0025	0.9572	1.05	0.914604
Ever breastfed (yes/no)	rs4808801	1.0402	0.9964	1.0858	0.0723082
Ever breastfed (yes/no)	rs4849887	0.9622	0.8994	1.0294	0.263323
Ever breastfed (yes/no)	rs4951011	0.9851	0.931	1.0422	0.600915
Ever breastfed (yes/no)	rs4971059	1.019	0.9769	1.063	0.381219
Ever breastfed (yes/no)	rs4973768	1.0065	0.9666	1.048	0.753891
Ever breastfed (yes/no)	rs4980383	0.9854	0.9459	1.0266	0.482706
Ever breastfed (yes/no)	rs514192	0.9866	0.945	1.0301	0.540839
Ever breastfed (yes/no)	rs527616	0.9602	0.9209	1.0012	0.0572309
Ever breastfed (yes/no)	rs554219	0.9861	0.9148	1.0629	0.714022
Ever breastfed (yes/no)	rs56069439	1.0055	0.962	1.051	0.808477
Ever breastfed (yes/no)	rs58058861	1.0273	0.9782	1.0788	0.28058
Ever breastfed (yes/no)	rs58847541	0.959	0.9059	1.0153	0.1501
Ever breastfed (yes/no)	rs6001930	0.9811	0.9193	1.0472	0.5663
Ever breastfed (yes/no)	rs6122906	0.9808	0.931	1.0333	0.466069
Ever breastfed (yes/no)	rs616488	1.0198	0.9768	1.0648	0.371784
Ever breastfed (yes/no)	rs62355902	1.0413	0.9866	1.099	0.141706
Ever breastfed (yes/no)	rs6472903	1.0005	0.9479	1.0561	0.984675
Ever breastfed (yes/no)	rs6507583	0.9617	0.8866	1.0431	0.345854
Ever breastfed (yes/no)	rs6562760	0.9464	0.9025	0.9925	0.0231493
Ever breastfed (yes/no)	rs6569648	0.9579	0.913	1.0051	0.079988
Ever breastfed (yes/no)	rs6585202	0.98	0.9411	1.0205	0.327371
Ever breastfed (yes/no)	rs6596100	0.9814	0.9338	1.0315	0.460186
Ever breastfed (yes/no)	rs6597981	0.9853	0.9465	1.0257	0.470463
Ever breastfed (yes/no)	rs6678914	0.9888	0.9489	1.0304	0.592992
Ever breastfed (yes/no)	rs66823261	1.0652	1.0108	1.1224	0.0181396
Ever breastfed (yes/no)	rs67073037	1.003	0.9557	1.0528	0.902338
Ever breastfed (yes/no)	rs6725517	1.0074	0.9643	1.0524	0.74021
Ever breastfed (yes/no)	rs6734079	1.0058	0.9581	1.0557	0.816666
Ever breastfed (yes/no)	rs67397200	1.0048	0.9614	1.0503	0.830877
Ever breastfed (yes/no)	rs676256	1.0095	0.9679	1.0529	0.659526
Ever breastfed (yes/no)	rs6762644	0.9778	0.9383	1.0191	0.287361
Ever breastfed (yes/no)	rs67958007	1.0189	0.9577	1.084	0.553449
Ever breastfed (yes/no)	rs6796502	1.0034	0.9367	1.0749	0.922723
Ever breastfed (yes/no)	rs6805189	1.0034	0.9634	1.045	0.871714
Ever breastfed (yes/no)	rs6815814	1.0182	0.9722	1.0664	0.443457
Ever breastfed (yes/no)	rs6828523	1.0316	0.9671	1.1004	0.344397
Ever breastfed (yes/no)	rs6882649	0.962	0.9213	1.0044	0.0784569
Ever breastfed (yes/no)	rs6964587	1.0157	0.9748	1.0584	0.457982
Ever breastfed (yes/no)	rs704010	1.0034	0.9626	1.0459	0.873744
Ever breastfed (yes/no)	rs7072776	0.9921	0.9491	1.037	0.726057
Ever breastfed (yes/no)	rs71338792	1.0278	0.9756	1.0828	0.301784
Ever breastfed (yes/no)	rs71557345	1.0951	1.0108	1.1864	0.0262296
Ever breastfed (yes/no)	rs71559437	1.0005	0.9379	1.0672	0.989099
Ever breastfed (yes/no)	rs71801447	1.0261	0.944	1.1154	0.544796
Ever breastfed (yes/no)	rs720475	0.9743	0.9298	1.0209	0.274673
Ever breastfed (yes/no)	rs72749841	0.9976	0.9271	1.0735	0.949252
Ever breastfed (yes/no)	rs72755295	0.9392	0.8384	1.0522	0.27929
Ever breastfed (yes/no)	rs72826962	1.0884	0.9013	1.3143	0.378766
Ever breastfed (yes/no)	rs7297051	1.0317	0.9834	1.0824	0.201919
Ever breastfed (yes/no)	rs73161324	0.9332	0.8556	1.0179	0.118808
Ever breastfed (yes/no)	rs738321	1.0373	0.9948	1.0816	0.0862787
Ever breastfed (yes/no)	rs745570	1.0055	0.9654	1.0473	0.79154
Ever breastfed (yes/no)	rs74911261	1.1072	0.9668	1.2678	0.14098
Ever breastfed (yes/no)	rs74943274	0.9852	0.8388	1.157	0.855373
Ever breastfed (yes/no)	rs7529522	1.0261	0.9782	1.0763	0.2907
Ever breastfed (yes/no)	rs75915166	0.9691	0.8929	1.0519	0.45314
Ever breastfed (yes/no)	rs7707921	0.9489	0.905	0.9949	0.0299497
Ever breastfed (yes/no)	rs7726159	1.0404	0.9968	1.086	0.0699402
Ever breastfed (yes/no)	rs77528541	0.9764	0.9167	1.0399	0.457272
Ever breastfed (yes/no)	rs78269692	0.9855	0.8914	1.0895	0.775873
Ever breastfed (yes/no)	rs7904519	0.9789	0.9401	1.0194	0.303052
Ever breastfed (yes/no)	rs7971	1.01	0.968	1.0538	0.646733
Ever breastfed (yes/no)	rs79724016	1.0556	0.9401	1.1852	0.360132
Ever breastfed (yes/no)	rs8002929	0.9467	0.9027	0.9929	0.0241239
Ever breastfed (yes/no)	rs8170	1.0302	0.9785	1.0847	0.257408
Ever breastfed (yes/no)	rs8176636	1.012	0.9619	1.0647	0.645327
Ever breastfed (yes/no)	rs9257408	0.9921	0.9521	1.0337	0.70386
Ever breastfed (yes/no)	rs9348512	1.0014	0.9594	1.0453	0.94824
Ever breastfed (yes/no)	rs9397437	0.9809	0.9075	1.0602	0.627245
Ever breastfed (yes/no)	rs941764	0.9638	0.9238	1.0056	0.0886635
Ever breastfed (yes/no)	rs9485372	1.067	1.0126	1.1243	0.0152198
Ever breastfed (yes/no)	rs9573140	0.9878	0.9458	1.0317	0.580804
Ever breastfed (yes/no)	rs9693444	0.9879	0.9463	1.0313	0.578562
Ever breastfed (yes/no)	rs9790517	1.0179	0.97	1.0681	0.471038
Ever breastfed (yes/no)	rs9833888	0.9582	0.9129	1.0058	0.0842154
Ever breastfed (yes/no)	rs999737	0.9578	0.9126	1.0054	0.0812871
* In parous women only

## Sheet: Duration breastfeeding
Risk factor*	SNP	ORint	Lower CIint	Upper CIint	pint
Duration of breastfeeding (per 12 months)	c22_39359355_CN0	0.9854	0.9338	1.0398	0.591497
Duration of breastfeeding (per 12 months)	c22_39359355_CN2	0.9878	0.6943	1.4054	0.945646
Duration of breastfeeding (per 12 months)	c4_84370124	0.9928	0.9636	1.0229	0.634499
Duration of breastfeeding (per 12 months)	rs10022462	0.9778	0.95	1.0065	0.127812
Duration of breastfeeding (per 12 months)	rs10069690	0.9962	0.965	1.0284	0.814795
Duration of breastfeeding (per 12 months)	rs1011970	0.9817	0.9445	1.0204	0.349159
Duration of breastfeeding (per 12 months)	rs10472076	1.0042	0.9754	1.0339	0.777613
Duration of breastfeeding (per 12 months)	rs10474352	0.9861	0.9465	1.0274	0.504438
Duration of breastfeeding (per 12 months)	rs1053338	1.0203	0.9791	1.0631	0.339206
Duration of breastfeeding (per 12 months)	rs10623258	1.0054	0.977	1.0347	0.712198
Duration of breastfeeding (per 12 months)	rs10759243	1.009	0.9781	1.0409	0.571027
Duration of breastfeeding (per 12 months)	rs10760444	1.0201	0.9911	1.05	0.176146
Duration of breastfeeding (per 12 months)	rs10771399	1.0258	0.9797	1.0741	0.277403
Duration of breastfeeding (per 12 months)	rs10816625	0.9749	0.9215	1.0314	0.375766
Duration of breastfeeding (per 12 months)	rs10864459	0.9954	0.9652	1.0266	0.771153
Duration of breastfeeding (per 12 months)	rs10941679	0.9939	0.9618	1.027	0.713226
Duration of breastfeeding (per 12 months)	rs10995190	1.0041	0.9646	1.0453	0.840057
Duration of breastfeeding (per 12 months)	rs10995201	1.0004	0.9608	1.0417	0.982746
Duration of breastfeeding (per 12 months)	rs11075995	1.0225	0.989	1.0571	0.191218
Duration of breastfeeding (per 12 months)	rs11076805	0.9916	0.9584	1.026	0.628259
Duration of breastfeeding (per 12 months)	rs11117758	0.9839	0.9502	1.0187	0.360154
Duration of breastfeeding (per 12 months)	rs11155804	1.0032	0.9738	1.0335	0.833895
Duration of breastfeeding (per 12 months)	rs11199914	0.9867	0.9569	1.0175	0.393502
Duration of breastfeeding (per 12 months)	rs11242675	1.0115	0.9819	1.042	0.451016
Duration of breastfeeding (per 12 months)	rs11249433	0.9836	0.9556	1.0124	0.261105
Duration of breastfeeding (per 12 months)	rs113577745	1.0406	0.9932	1.0902	0.0944232
Duration of breastfeeding (per 12 months)	rs113701136	0.9891	0.9592	1.02	0.486328
Duration of breastfeeding (per 12 months)	rs11374964	1.0023	0.9739	1.0315	0.876128
Duration of breastfeeding (per 12 months)	rs114962751	0.9539	0.8596	1.0585	0.374033
Duration of breastfeeding (per 12 months)	rs11552449	1.0315	0.9926	1.072	0.114059
Duration of breastfeeding (per 12 months)	rs115635831	0.9494	0.8556	1.0535	0.32829
Duration of breastfeeding (per 12 months)	rs11571833	0.9852	0.8462	1.1471	0.848032
Duration of breastfeeding (per 12 months)	rs116095464	1.0777	1.0117	1.1478	0.0201972
Duration of breastfeeding (per 12 months)	rs11627032	1.0008	0.9683	1.0344	0.962023
Duration of breastfeeding (per 12 months)	rs117618124	0.9265	0.8616	0.9964	0.039551
Duration of breastfeeding (per 12 months)	rs11780156	0.9863	0.9505	1.0235	0.466335
Duration of breastfeeding (per 12 months)	rs11814448	1.0022	0.9093	1.1046	0.965015
Duration of breastfeeding (per 12 months)	rs11820646	1.0167	0.9873	1.047	0.268194
Duration of breastfeeding (per 12 months)	rs11903787	1.008	0.9744	1.0428	0.64605
Duration of breastfeeding (per 12 months)	rs11977670	0.9801	0.9522	1.0089	0.173051
Duration of breastfeeding (per 12 months)	rs12048493	0.9895	0.9598	1.0202	0.498937
Duration of breastfeeding (per 12 months)	rs12207986	0.9828	0.9547	1.0118	0.242617
Duration of breastfeeding (per 12 months)	rs12405132	1.0144	0.9845	1.0451	0.34972
Duration of breastfeeding (per 12 months)	rs12422552	1.048	1.0148	1.0823	0.00436848
Duration of breastfeeding (per 12 months)	rs12479355	0.991	0.9573	1.026	0.610124
Duration of breastfeeding (per 12 months)	rs12493607	0.9962	0.9669	1.0263	0.80029
Duration of breastfeeding (per 12 months)	rs12546444	1.0111	0.9633	1.0613	0.655541
Duration of breastfeeding (per 12 months)	rs12662670	0.9647	0.9163	1.0157	0.171742
Duration of breastfeeding (per 12 months)	rs12710696	0.9921	0.9634	1.0216	0.595534
Duration of breastfeeding (per 12 months)	rs12870942	0.9893	0.959	1.0205	0.495917
Duration of breastfeeding (per 12 months)	rs1292011	1.0059	0.9771	1.0356	0.690956
Duration of breastfeeding (per 12 months)	rs13066793	1.0179	0.9665	1.0719	0.50242
Duration of breastfeeding (per 12 months)	rs13162653	0.9883	0.9602	1.0172	0.422343
Duration of breastfeeding (per 12 months)	rs132390	1.0938	1.0106	1.1837	0.026241
Duration of breastfeeding (per 12 months)	rs13267382	1.0066	0.9771	1.0371	0.663178
Duration of breastfeeding (per 12 months)	rs13281615	1.0229	0.9938	1.0529	0.123742
Duration of breastfeeding (per 12 months)	rs13294895	1.0005	0.964	1.0383	0.980836
Duration of breastfeeding (per 12 months)	rs13329835	1.0012	0.9678	1.0358	0.943248
Duration of breastfeeding (per 12 months)	rs13365225	1.0068	0.971	1.0439	0.714545
Duration of breastfeeding (per 12 months)	rs1353747	1.0174	0.9688	1.0685	0.489079
Duration of breastfeeding (per 12 months)	rs140850326	0.9857	0.9584	1.0138	0.314794
Duration of breastfeeding (per 12 months)	rs140936696	1.025	0.9869	1.0645	0.20155
Duration of breastfeeding (per 12 months)	rs1432679	1.0231	0.9941	1.0529	0.119825
Duration of breastfeeding (per 12 months)	rs1436904	1.0416	1.0114	1.0728	0.00673081
Duration of breastfeeding (per 12 months)	rs1550623	1.0419	1.0011	1.0844	0.0439939
Duration of breastfeeding (per 12 months)	rs16857609	0.9973	0.966	1.0296	0.866857
Duration of breastfeeding (per 12 months)	rs16991615	1.0074	0.9496	1.0688	0.806443
Duration of breastfeeding (per 12 months)	rs1707302	1.0086	0.9786	1.0395	0.578973
Duration of breastfeeding (per 12 months)	rs17156577	0.9956	0.9531	1.04	0.844013
Duration of breastfeeding (per 12 months)	rs17181761	0.9923	0.9619	1.0236	0.623565
Duration of breastfeeding (per 12 months)	rs17268829	0.9954	0.9649	1.0268	0.770817
Duration of breastfeeding (per 12 months)	rs17350191	1.0019	0.972	1.0328	0.900182
Duration of breastfeeding (per 12 months)	rs17356907	0.9948	0.964	1.0266	0.745963
Duration of breastfeeding (per 12 months)	rs17426269	1.0092	0.9697	1.0504	0.65332
Duration of breastfeeding (per 12 months)	rs17489300	1.0024	0.9735	1.0322	0.870335
Duration of breastfeeding (per 12 months)	rs17529111	0.9839	0.9506	1.0184	0.356213
Duration of breastfeeding (per 12 months)	rs17817449	1.0139	0.9851	1.0435	0.349017
Duration of breastfeeding (per 12 months)	rs17879961	1.0517	0.8631	1.2814	0.617346
Duration of breastfeeding (per 12 months)	rs1830298	0.9835	0.9531	1.015	0.301106
Duration of breastfeeding (per 12 months)	rs188686860	0.9443	0.8516	1.0471	0.276807
Duration of breastfeeding (per 12 months)	rs1895062	0.9949	0.9662	1.0246	0.73533
Duration of breastfeeding (per 12 months)	rs200648189	0.9874	0.9485	1.0279	0.537589
Duration of breastfeeding (per 12 months)	rs2012709	1.0016	0.9731	1.031	0.911939
Duration of breastfeeding (per 12 months)	rs2016394	1.0107	0.9822	1.04	0.467184
Duration of breastfeeding (per 12 months)	rs202049448	0.9748	0.9436	1.007	0.12366
Duration of breastfeeding (per 12 months)	rs204247	0.9801	0.9525	1.0086	0.168692
Duration of breastfeeding (per 12 months)	rs206966	1.012	0.9711	1.0547	0.570399
Duration of breastfeeding (per 12 months)	rs2181965	0.9783	0.9464	1.0112	0.193669
Duration of breastfeeding (per 12 months)	rs2223621	0.9836	0.9547	1.0134	0.278296
Duration of breastfeeding (per 12 months)	rs2236007	1.0197	0.9847	1.056	0.272816
Duration of breastfeeding (per 12 months)	rs2242652	0.9983	0.9634	1.0344	0.9239
Duration of breastfeeding (per 12 months)	rs2284378	0.9988	0.9684	1.0301	0.938803
Duration of breastfeeding (per 12 months)	rs2290203	1.0193	0.9836	1.0563	0.292186
Duration of breastfeeding (per 12 months)	rs2380205	0.9945	0.9666	1.0231	0.701778
Duration of breastfeeding (per 12 months)	rs2432539	1.0146	0.9851	1.0451	0.336166
Duration of breastfeeding (per 12 months)	rs2532263	0.9877	0.9514	1.0254	0.517887
Duration of breastfeeding (per 12 months)	rs2588809	0.9854	0.9489	1.0232	0.442636
Duration of breastfeeding (per 12 months)	rs2594714	1.0258	0.991	1.0617	0.148461
Duration of breastfeeding (per 12 months)	rs2736108	1.0052	0.9745	1.0369	0.742058
Duration of breastfeeding (per 12 months)	rs2747652	0.9879	0.9605	1.0162	0.398608
Duration of breastfeeding (per 12 months)	rs2787486	1.0099	0.9787	1.0421	0.537337
Duration of breastfeeding (per 12 months)	rs2823093	1.016	0.983	1.0501	0.347182
Duration of breastfeeding (per 12 months)	rs28512361	0.9989	0.9518	1.0483	0.96329
Duration of breastfeeding (per 12 months)	rs28539243	1.0131	0.9844	1.0425	0.375328
Duration of breastfeeding (per 12 months)	rs2943559	0.9836	0.9345	1.0353	0.526599
Duration of breastfeeding (per 12 months)	rs2965183	0.9993	0.9703	1.0292	0.963675
Duration of breastfeeding (per 12 months)	rs2981578	1.0067	0.9784	1.0358	0.64685
Duration of breastfeeding (per 12 months)	rs2992756	1.0152	0.986	1.0452	0.312419
Duration of breastfeeding (per 12 months)	rs3215401	1.0029	0.9726	1.0342	0.85217
Duration of breastfeeding (per 12 months)	rs322144	0.9942	0.9639	1.0254	0.713495
Duration of breastfeeding (per 12 months)	rs34005590	0.9724	0.9069	1.0426	0.43171
Duration of breastfeeding (per 12 months)	rs34207738	1.0051	0.9766	1.0345	0.72924
Duration of breastfeeding (per 12 months)	rs35383942	1.0188	0.9567	1.0849	0.561149
Duration of breastfeeding (per 12 months)	rs35951924	1.0257	0.9914	1.061	0.143455
Duration of breastfeeding (per 12 months)	rs36194942	0.9728	0.9424	1.0041	0.0878159
Duration of breastfeeding (per 12 months)	rs3757322	1.0099	0.9799	1.0409	0.520018
Duration of breastfeeding (per 12 months)	rs3760982	1.0003	0.9722	1.0291	0.985771
Duration of breastfeeding (per 12 months)	rs3817198	0.9985	0.969	1.0288	0.919522
Duration of breastfeeding (per 12 months)	rs3819405	1.0059	0.9749	1.0378	0.712958
Duration of breastfeeding (per 12 months)	rs3903072	1.0045	0.9761	1.0337	0.76123
Duration of breastfeeding (per 12 months)	rs4233486	0.9919	0.9612	1.0235	0.610172
Duration of breastfeeding (per 12 months)	rs4245739	0.9812	0.9502	1.0132	0.246595
Duration of breastfeeding (per 12 months)	rs4442975	1.0207	0.9916	1.0506	0.165875
Duration of breastfeeding (per 12 months)	rs4496150	0.9982	0.9656	1.0319	0.915191
Duration of breastfeeding (per 12 months)	rs4562056	1.0032	0.9735	1.0339	0.833995
Duration of breastfeeding (per 12 months)	rs45631563	1.0063	0.9377	1.0799	0.860971
Duration of breastfeeding (per 12 months)	rs4577244	1.0106	0.9763	1.0461	0.549278
Duration of breastfeeding (per 12 months)	rs4593472	0.9977	0.9683	1.0279	0.877921
Duration of breastfeeding (per 12 months)	rs4784227	1.0092	0.9769	1.0426	0.579245
Duration of breastfeeding (per 12 months)	rs4808801	0.9998	0.9701	1.0305	0.992119
Duration of breastfeeding (per 12 months)	rs4849887	1.0128	0.9653	1.0627	0.603552
Duration of breastfeeding (per 12 months)	rs4951011	1.0159	0.9769	1.0566	0.428808
Duration of breastfeeding (per 12 months)	rs4971059	1.0175	0.9876	1.0483	0.254577
Duration of breastfeeding (per 12 months)	rs4973768	0.9966	0.9685	1.0255	0.813931
Duration of breastfeeding (per 12 months)	rs4980383	0.9918	0.9641	1.0203	0.568111
Duration of breastfeeding (per 12 months)	rs514192	0.9656	0.9368	0.9954	0.0237903
Duration of breastfeeding (per 12 months)	rs527616	0.9735	0.9451	1.0027	0.0747104
Duration of breastfeeding (per 12 months)	rs554219	0.9967	0.951	1.0447	0.891275
Duration of breastfeeding (per 12 months)	rs56069439	0.9951	0.9648	1.0264	0.75683
Duration of breastfeeding (per 12 months)	rs58058861	1.0032	0.9685	1.039	0.860233
Duration of breastfeeding (per 12 months)	rs58847541	1.0003	0.9609	1.0412	0.988681
Duration of breastfeeding (per 12 months)	rs6001930	0.9904	0.9463	1.0366	0.679096
Duration of breastfeeding (per 12 months)	rs6122906	1.0114	0.9746	1.0497	0.548709
Duration of breastfeeding (per 12 months)	rs616488	0.9958	0.966	1.0265	0.78627
Duration of breastfeeding (per 12 months)	rs62355902	1.01	0.9724	1.0491	0.606734
Duration of breastfeeding (per 12 months)	rs6472903	0.939	0.9032	0.9762	0.00149969
Duration of breastfeeding (per 12 months)	rs6507583	1.0241	0.9655	1.0863	0.428856
Duration of breastfeeding (per 12 months)	rs6562760	0.9779	0.946	1.0108	0.185683
Duration of breastfeeding (per 12 months)	rs6569648	0.987	0.9544	1.0207	0.44378
Duration of breastfeeding (per 12 months)	rs6585202	0.979	0.9515	1.0072	0.142694
Duration of breastfeeding (per 12 months)	rs6596100	0.9912	0.9574	1.0262	0.619216
Duration of breastfeeding (per 12 months)	rs6597981	0.9774	0.9501	1.0054	0.112518
Duration of breastfeeding (per 12 months)	rs6678914	1.0071	0.9784	1.0367	0.630664
Duration of breastfeeding (per 12 months)	rs66823261	1.002	0.9663	1.039	0.912745
Duration of breastfeeding (per 12 months)	rs67073037	1.0039	0.9697	1.0394	0.823773
Duration of breastfeeding (per 12 months)	rs6725517	0.9967	0.9671	1.0273	0.831321
Duration of breastfeeding (per 12 months)	rs6734079	1.0043	0.97	1.0398	0.81024
Duration of breastfeeding (per 12 months)	rs67397200	0.9922	0.962	1.0234	0.620179
Duration of breastfeeding (per 12 months)	rs676256	1.0057	0.9762	1.0362	0.706658
Duration of breastfeeding (per 12 months)	rs6762644	1.0013	0.972	1.0315	0.931164
Duration of breastfeeding (per 12 months)	rs67958007	1.0227	0.9801	1.0672	0.301749
Duration of breastfeeding (per 12 months)	rs6796502	1.0036	0.954	1.0558	0.888823
Duration of breastfeeding (per 12 months)	rs6805189	0.9839	0.9558	1.0128	0.270842
Duration of breastfeeding (per 12 months)	rs6815814	1.0265	0.9936	1.0605	0.116208
Duration of breastfeeding (per 12 months)	rs6828523	1.0052	0.9604	1.0521	0.823237
Duration of breastfeeding (per 12 months)	rs6882649	1.0006	0.9705	1.0317	0.968254
Duration of breastfeeding (per 12 months)	rs6964587	1.0183	0.9892	1.0483	0.220118
Duration of breastfeeding (per 12 months)	rs704010	1.019	0.9895	1.0493	0.209465
Duration of breastfeeding (per 12 months)	rs7072776	1.0037	0.973	1.0353	0.816672
Duration of breastfeeding (per 12 months)	rs71338792	1.0049	0.9692	1.042	0.789667
Duration of breastfeeding (per 12 months)	rs71557345	1.0699	1.0121	1.1311	0.0171747
Duration of breastfeeding (per 12 months)	rs71559437	0.9781	0.9353	1.023	0.333909
Duration of breastfeeding (per 12 months)	rs71801447	1.0333	0.9744	1.0958	0.27453
Duration of breastfeeding (per 12 months)	rs720475	0.9955	0.9637	1.0285	0.787708
Duration of breastfeeding (per 12 months)	rs72749841	0.9962	0.9469	1.0481	0.883599
Duration of breastfeeding (per 12 months)	rs72755295	0.9704	0.8934	1.0542	0.47722
Duration of breastfeeding (per 12 months)	rs72826962	0.9745	0.8566	1.1087	0.694824
Duration of breastfeeding (per 12 months)	rs7297051	1.024	0.9901	1.059	0.168101
Duration of breastfeeding (per 12 months)	rs73161324	1.009	0.9486	1.0731	0.776623
Duration of breastfeeding (per 12 months)	rs738321	0.9886	0.9599	1.0182	0.44541
Duration of breastfeeding (per 12 months)	rs745570	0.9918	0.964	1.0204	0.57165
Duration of breastfeeding (per 12 months)	rs74911261	1.0129	0.919	1.1164	0.795915
Duration of breastfeeding (per 12 months)	rs74943274	0.9495	0.855	1.0546	0.333378
Duration of breastfeeding (per 12 months)	rs7529522	0.9955	0.9624	1.0297	0.792836
Duration of breastfeeding (per 12 months)	rs75915166	1.0018	0.947	1.0597	0.951245
Duration of breastfeeding (per 12 months)	rs7707921	0.9819	0.9499	1.0149	0.278368
Duration of breastfeeding (per 12 months)	rs7726159	0.9981	0.9689	1.0281	0.898064
Duration of breastfeeding (per 12 months)	rs77528541	0.973	0.9301	1.0178	0.232909
Duration of breastfeeding (per 12 months)	rs78269692	0.9993	0.9328	1.0705	0.983778
Duration of breastfeeding (per 12 months)	rs7904519	0.978	0.9505	1.0062	0.124959
Duration of breastfeeding (per 12 months)	rs7971	1.0127	0.9828	1.0435	0.408174
Duration of breastfeeding (per 12 months)	rs79724016	1.1322	1.0435	1.2285	0.00286055
Duration of breastfeeding (per 12 months)	rs8002929	0.976	0.9441	1.009	0.151994
Duration of breastfeeding (per 12 months)	rs8170	1.0289	0.9922	1.067	0.124533
Duration of breastfeeding (per 12 months)	rs8176636	1.0268	0.9904	1.0645	0.150934
Duration of breastfeeding (per 12 months)	rs9257408	0.9943	0.9666	1.0228	0.693463
Duration of breastfeeding (per 12 months)	rs9348512	1.0025	0.9721	1.0339	0.871299
Duration of breastfeeding (per 12 months)	rs9397437	0.9635	0.9124	1.0175	0.181717
Duration of breastfeeding (per 12 months)	rs941764	0.9921	0.9627	1.0225	0.607205
Duration of breastfeeding (per 12 months)	rs9485372	1.0288	0.9913	1.0676	0.134178
Duration of breastfeeding (per 12 months)	rs9573140	0.9919	0.9616	1.0232	0.608469
Duration of breastfeeding (per 12 months)	rs9693444	0.9907	0.9612	1.0212	0.546464
Duration of breastfeeding (per 12 months)	rs9790517	1.0025	0.9686	1.0376	0.886215
Duration of breastfeeding (per 12 months)	rs9833888	1.0213	0.9866	1.0572	0.232131
Duration of breastfeeding (per 12 months)	rs999737	0.9664	0.934	1	0.0501733
* In parous women

## Sheet: Height
Risk factor	SNP	ORint	Lower CIint	Upper CIint	pint
Adult height (per 5 cm)	c22_39359355_CN0	0.9788	0.954	1.0043	0.10312
Adult height (per 5 cm)	c22_39359355_CN2	0.8419	0.6992	1.0137	0.0692848
Adult height (per 5 cm)	c4_84370124	1.0036	0.9898	1.0176	0.611699
Adult height (per 5 cm)	rs10022462	0.995	0.9818	1.0085	0.465592
Adult height (per 5 cm)	rs10069690	0.9967	0.9818	1.0118	0.667745
Adult height (per 5 cm)	rs1011970	1.0001	0.9825	1.018	0.991566
Adult height (per 5 cm)	rs10472076	1.0047	0.991	1.0187	0.500462
Adult height (per 5 cm)	rs10474352	0.9991	0.9802	1.0184	0.926629
Adult height (per 5 cm)	rs1053338	0.9887	0.9698	1.0079	0.246542
Adult height (per 5 cm)	rs10623258	1.0011	0.9878	1.0146	0.869134
Adult height (per 5 cm)	rs10759243	1.0039	0.9893	1.0186	0.603321
Adult height (per 5 cm)	rs10760444	1.0052	0.9917	1.0188	0.454545
Adult height (per 5 cm)	rs10771399	1.0105	0.9892	1.0324	0.336525
Adult height (per 5 cm)	rs10816625	1.0021	0.9757	1.0292	0.876758
Adult height (per 5 cm)	rs10864459	1.0076	0.9931	1.0223	0.308139
Adult height (per 5 cm)	rs10941679	0.9964	0.9813	1.0117	0.642547
Adult height (per 5 cm)	rs10995190	1.0222	1.0032	1.0417	0.0221808
Adult height (per 5 cm)	rs10995201	1.0172	0.9983	1.0365	0.074695
Adult height (per 5 cm)	rs11075995	1.0096	0.9939	1.0256	0.233395
Adult height (per 5 cm)	rs11076805	0.9898	0.9737	1.006	0.216236
Adult height (per 5 cm)	rs11117758	1.0085	0.992	1.0253	0.314201
Adult height (per 5 cm)	rs11155804	0.9924	0.9787	1.0064	0.285282
Adult height (per 5 cm)	rs11199914	0.9997	0.9855	1.0141	0.967433
Adult height (per 5 cm)	rs11242675	0.9885	0.975	1.0022	0.100632
Adult height (per 5 cm)	rs11249433	1.0103	0.9968	1.0241	0.135826
Adult height (per 5 cm)	rs113577745	1.0078	0.9859	1.0302	0.485756
Adult height (per 5 cm)	rs113701136	0.9947	0.9804	1.0092	0.472414
Adult height (per 5 cm)	rs11374964	0.9994	0.986	1.013	0.926555
Adult height (per 5 cm)	rs114962751	0.9981	0.9472	1.0519	0.944317
Adult height (per 5 cm)	rs11552449	1.0015	0.9839	1.0195	0.866036
Adult height (per 5 cm)	rs115635831	0.9913	0.9406	1.0448	0.74443
Adult height (per 5 cm)	rs11571833	1.055	0.9809	1.1346	0.149801
Adult height (per 5 cm)	rs116095464	1.0036	0.9751	1.0329	0.807011
Adult height (per 5 cm)	rs11627032	1.0075	0.9918	1.0234	0.352906
Adult height (per 5 cm)	rs117618124	1.0139	0.9794	1.0496	0.434178
Adult height (per 5 cm)	rs11780156	0.9805	0.9634	0.9979	0.0283926
Adult height (per 5 cm)	rs11814448	1.0065	0.9624	1.0526	0.777888
Adult height (per 5 cm)	rs11820646	1.0023	0.9887	1.0161	0.736749
Adult height (per 5 cm)	rs11903787	1.0093	0.9934	1.0255	0.254509
Adult height (per 5 cm)	rs11977670	0.9932	0.9799	1.0067	0.320905
Adult height (per 5 cm)	rs12048493	0.9965	0.9826	1.0106	0.62653
Adult height (per 5 cm)	rs12207986	0.9918	0.9786	1.0052	0.229831
Adult height (per 5 cm)	rs12405132	1.0043	0.9905	1.0184	0.540447
Adult height (per 5 cm)	rs12422552	1.001	0.986	1.0162	0.898731
Adult height (per 5 cm)	rs12479355	1.0121	0.9955	1.029	0.154732
Adult height (per 5 cm)	rs12493607	1.0035	0.9895	1.0176	0.625724
Adult height (per 5 cm)	rs12546444	1.0036	0.9802	1.0275	0.767136
Adult height (per 5 cm)	rs12662670	0.9909	0.9671	1.0152	0.459169
Adult height (per 5 cm)	rs12710696	0.9916	0.978	1.0054	0.233814
Adult height (per 5 cm)	rs12870942	0.9929	0.9787	1.0072	0.329186
Adult height (per 5 cm)	rs1292011	0.9927	0.9792	1.0064	0.294546
Adult height (per 5 cm)	rs13066793	1.0039	0.9803	1.028	0.750091
Adult height (per 5 cm)	rs13162653	1.0058	0.992	1.0197	0.414129
Adult height (per 5 cm)	rs132390	1.0021	0.9677	1.0377	0.906861
Adult height (per 5 cm)	rs13267382	0.9957	0.9818	1.0097	0.541569
Adult height (per 5 cm)	rs13281615	0.9927	0.9794	1.0063	0.292347
Adult height (per 5 cm)	rs13294895	0.995	0.9777	1.0125	0.571569
Adult height (per 5 cm)	rs13329835	0.9951	0.9794	1.0111	0.546718
Adult height (per 5 cm)	rs13365225	0.9974	0.9801	1.015	0.770199
Adult height (per 5 cm)	rs1353747	1.0072	0.9844	1.0305	0.541195
Adult height (per 5 cm)	rs140850326	1.0072	0.9938	1.0207	0.293899
Adult height (per 5 cm)	rs140936696	1.0018	0.9838	1.0201	0.847999
Adult height (per 5 cm)	rs1432679	0.9975	0.9842	1.0111	0.720761
Adult height (per 5 cm)	rs1436904	0.9947	0.9812	1.0085	0.448575
Adult height (per 5 cm)	rs1550623	0.9942	0.976	1.0128	0.541466
Adult height (per 5 cm)	rs16857609	0.9916	0.9768	1.0067	0.272954
Adult height (per 5 cm)	rs16991615	0.9815	0.9557	1.008	0.168792
Adult height (per 5 cm)	rs1707302	1.0114	0.9972	1.0259	0.11537
Adult height (per 5 cm)	rs17156577	0.9756	0.9555	0.9961	0.019874
Adult height (per 5 cm)	rs17181761	0.9931	0.979	1.0075	0.348547
Adult height (per 5 cm)	rs17268829	1.0058	0.9911	1.0208	0.440746
Adult height (per 5 cm)	rs17350191	1.0005	0.9864	1.0147	0.94981
Adult height (per 5 cm)	rs17356907	1.0058	0.9912	1.0207	0.437177
Adult height (per 5 cm)	rs17426269	0.9905	0.9724	1.009	0.311665
Adult height (per 5 cm)	rs17489300	1.0107	0.9969	1.0247	0.129793
Adult height (per 5 cm)	rs17529111	1.0039	0.9879	1.0202	0.63196
Adult height (per 5 cm)	rs17817449	0.9932	0.9798	1.0068	0.327315
Adult height (per 5 cm)	rs17879961	0.9584	0.8691	1.0569	0.394895
Adult height (per 5 cm)	rs1830298	1.0063	0.9916	1.0213	0.402904
Adult height (per 5 cm)	rs188686860	0.9888	0.9386	1.0416	0.670446
Adult height (per 5 cm)	rs1895062	0.9966	0.9831	1.0104	0.628283
Adult height (per 5 cm)	rs200648189	0.9982	0.9796	1.0172	0.85287
Adult height (per 5 cm)	rs2012709	1.0041	0.9906	1.0177	0.556372
Adult height (per 5 cm)	rs2016394	1.0067	0.9934	1.0203	0.325607
Adult height (per 5 cm)	rs202049448	1.0047	0.9897	1.0199	0.538195
Adult height (per 5 cm)	rs204247	1.0053	0.9919	1.0189	0.440972
Adult height (per 5 cm)	rs206966	0.9918	0.9732	1.0107	0.393728
Adult height (per 5 cm)	rs2181965	0.9897	0.9743	1.0053	0.194026
Adult height (per 5 cm)	rs2223621	1.0005	0.9865	1.0147	0.945419
Adult height (per 5 cm)	rs2236007	1.002	0.9856	1.0187	0.81561
Adult height (per 5 cm)	rs2242652	1.0002	0.9834	1.0173	0.984439
Adult height (per 5 cm)	rs2284378	1.0001	0.9859	1.0146	0.988041
Adult height (per 5 cm)	rs2290203	1.0013	0.9847	1.0181	0.880838
Adult height (per 5 cm)	rs2380205	0.9957	0.9824	1.0093	0.535123
Adult height (per 5 cm)	rs2432539	1.0022	0.9886	1.016	0.753786
Adult height (per 5 cm)	rs2532263	1.0064	0.9888	1.0244	0.477991
Adult height (per 5 cm)	rs2588809	1.0094	0.9916	1.0275	0.304697
Adult height (per 5 cm)	rs2594714	1.0064	0.9901	1.023	0.443152
Adult height (per 5 cm)	rs2736108	0.995	0.9806	1.0096	0.500214
Adult height (per 5 cm)	rs2747652	0.9968	0.9836	1.0102	0.641681
Adult height (per 5 cm)	rs2787486	0.9922	0.9779	1.0068	0.293581
Adult height (per 5 cm)	rs2823093	0.9998	0.9847	1.0152	0.980984
Adult height (per 5 cm)	rs28512361	1.001	0.9785	1.0239	0.933395
Adult height (per 5 cm)	rs28539243	1.0034	0.9899	1.017	0.625613
Adult height (per 5 cm)	rs2943559	0.997	0.9732	1.0215	0.811035
Adult height (per 5 cm)	rs2965183	0.9948	0.981	1.0088	0.461941
Adult height (per 5 cm)	rs2981578	0.9994	0.9861	1.0129	0.933322
Adult height (per 5 cm)	rs2992756	0.9969	0.9833	1.0107	0.655876
Adult height (per 5 cm)	rs3215401	0.9942	0.9799	1.0087	0.431469
Adult height (per 5 cm)	rs322144	0.9991	0.9846	1.0138	0.90237
Adult height (per 5 cm)	rs34005590	1.0278	0.995	1.0616	0.0973197
Adult height (per 5 cm)	rs34207738	1.0065	0.993	1.0202	0.347228
Adult height (per 5 cm)	rs35383942	0.9899	0.9609	1.0198	0.502626
Adult height (per 5 cm)	rs35951924	0.9933	0.9776	1.0092	0.406249
Adult height (per 5 cm)	rs36194942	0.9983	0.9836	1.0132	0.822866
Adult height (per 5 cm)	rs3757322	0.9968	0.9828	1.011	0.656752
Adult height (per 5 cm)	rs3760982	1.0002	0.9869	1.0137	0.97847
Adult height (per 5 cm)	rs3817198	0.994	0.98	1.0083	0.409452
Adult height (per 5 cm)	rs3819405	0.9951	0.9805	1.01	0.520346
Adult height (per 5 cm)	rs3903072	1.0093	0.9959	1.023	0.175014
Adult height (per 5 cm)	rs4233486	0.9979	0.9834	1.0127	0.782331
Adult height (per 5 cm)	rs4245739	0.997	0.9821	1.0122	0.698941
Adult height (per 5 cm)	rs4442975	1.0113	0.998	1.0249	0.096734
Adult height (per 5 cm)	rs4496150	1.0077	0.9921	1.0235	0.334922
Adult height (per 5 cm)	rs4562056	1.0046	0.9904	1.0191	0.52412
Adult height (per 5 cm)	rs45631563	0.9716	0.9397	1.0046	0.0907079
Adult height (per 5 cm)	rs4577244	0.9995	0.9837	1.0156	0.952497
Adult height (per 5 cm)	rs4593472	1.0083	0.9942	1.0226	0.248877
Adult height (per 5 cm)	rs4784227	1.0033	0.9881	1.0188	0.669456
Adult height (per 5 cm)	rs4808801	1.0021	0.988	1.0164	0.771348
Adult height (per 5 cm)	rs4849887	1.0108	0.9886	1.0335	0.34169
Adult height (per 5 cm)	rs4951011	1.0013	0.9829	1.0201	0.887666
Adult height (per 5 cm)	rs4971059	0.999	0.9853	1.013	0.890826
Adult height (per 5 cm)	rs4973768	0.9929	0.9798	1.0063	0.299421
Adult height (per 5 cm)	rs4980383	0.9986	0.9853	1.0122	0.842654
Adult height (per 5 cm)	rs514192	1.0057	0.9915	1.0201	0.431388
Adult height (per 5 cm)	rs527616	1.0008	0.987	1.0147	0.915213
Adult height (per 5 cm)	rs554219	0.9963	0.973	1.0201	0.7558
Adult height (per 5 cm)	rs56069439	0.9993	0.9847	1.014	0.920112
Adult height (per 5 cm)	rs58058861	1.0131	0.9968	1.0297	0.115978
Adult height (per 5 cm)	rs58847541	0.9992	0.9806	1.0181	0.931395
Adult height (per 5 cm)	rs6001930	0.9944	0.9734	1.0158	0.605078
Adult height (per 5 cm)	rs6122906	0.9895	0.9726	1.0067	0.230248
Adult height (per 5 cm)	rs616488	1.0084	0.9941	1.0229	0.250638
Adult height (per 5 cm)	rs62355902	0.9854	0.968	1.003	0.103491
Adult height (per 5 cm)	rs6472903	1.0086	0.9907	1.0268	0.346778
Adult height (per 5 cm)	rs6507583	1.0177	0.9906	1.0455	0.203447
Adult height (per 5 cm)	rs6562760	0.989	0.9736	1.0046	0.166629
Adult height (per 5 cm)	rs6569648	1.0111	0.9953	1.0272	0.169125
Adult height (per 5 cm)	rs6585202	1.002	0.9887	1.0155	0.764528
Adult height (per 5 cm)	rs6596100	1.0092	0.9929	1.0257	0.270269
Adult height (per 5 cm)	rs6597981	0.9897	0.9766	1.003	0.129475
Adult height (per 5 cm)	rs6678914	1.0096	0.996	1.0235	0.167392
Adult height (per 5 cm)	rs66823261	1.0114	0.9942	1.0289	0.194573
Adult height (per 5 cm)	rs67073037	0.9991	0.9833	1.0152	0.913851
Adult height (per 5 cm)	rs6725517	0.998	0.9838	1.0124	0.788322
Adult height (per 5 cm)	rs6734079	0.9999	0.9841	1.0161	0.992927
Adult height (per 5 cm)	rs67397200	0.9994	0.9849	1.0141	0.935469
Adult height (per 5 cm)	rs676256	1.0046	0.9908	1.0186	0.514238
Adult height (per 5 cm)	rs6762644	0.9995	0.986	1.0132	0.944878
Adult height (per 5 cm)	rs67958007	0.9928	0.9728	1.0132	0.48774
Adult height (per 5 cm)	rs6796502	1.0101	0.9876	1.0332	0.381836
Adult height (per 5 cm)	rs6805189	0.9841	0.971	0.9973	0.0186831
Adult height (per 5 cm)	rs6815814	0.9912	0.9763	1.0064	0.255456
Adult height (per 5 cm)	rs6828523	0.9992	0.9781	1.0207	0.938112
Adult height (per 5 cm)	rs6882649	1	0.9859	1.0144	0.995701
Adult height (per 5 cm)	rs6964587	0.999	0.9856	1.0127	0.886923
Adult height (per 5 cm)	rs704010	0.9989	0.9853	1.0126	0.873205
Adult height (per 5 cm)	rs7072776	1.0155	1.0007	1.0305	0.0394276
Adult height (per 5 cm)	rs71338792	0.9981	0.9812	1.0153	0.827094
Adult height (per 5 cm)	rs71557345	1	0.9738	1.0269	0.998849
Adult height (per 5 cm)	rs71559437	1.0322	1.0104	1.0543	0.00352115
Adult height (per 5 cm)	rs71801447	1.0088	0.9816	1.0369	0.52829
Adult height (per 5 cm)	rs720475	1.0009	0.9856	1.0164	0.910357
Adult height (per 5 cm)	rs72749841	0.9865	0.9633	1.0103	0.264559
Adult height (per 5 cm)	rs72755295	1.0226	0.9847	1.062	0.245235
Adult height (per 5 cm)	rs72826962	0.9825	0.9257	1.0428	0.561835
Adult height (per 5 cm)	rs7297051	1.0082	0.9925	1.0243	0.307781
Adult height (per 5 cm)	rs73161324	1.0061	0.9778	1.0352	0.677665
Adult height (per 5 cm)	rs738321	1.0136	0.9996	1.0277	0.0565085
Adult height (per 5 cm)	rs745570	0.9932	0.9799	1.0067	0.322609
Adult height (per 5 cm)	rs74911261	0.9902	0.9468	1.0357	0.668517
Adult height (per 5 cm)	rs74943274	0.9915	0.9399	1.0458	0.753209
Adult height (per 5 cm)	rs7529522	0.9897	0.9741	1.0055	0.199616
Adult height (per 5 cm)	rs75915166	1.0012	0.9747	1.0284	0.930013
Adult height (per 5 cm)	rs7707921	0.9971	0.9816	1.0129	0.71913
Adult height (per 5 cm)	rs7726159	1.0004	0.9863	1.0147	0.957244
Adult height (per 5 cm)	rs77528541	1.0127	0.9919	1.0339	0.233285
Adult height (per 5 cm)	rs78269692	1.0164	0.9832	1.0508	0.335739
Adult height (per 5 cm)	rs7904519	1.0024	0.9891	1.0159	0.727569
Adult height (per 5 cm)	rs7971	0.9954	0.9816	1.0095	0.523897
Adult height (per 5 cm)	rs79724016	0.9958	0.9588	1.0341	0.826052
Adult height (per 5 cm)	rs8002929	0.9899	0.9745	1.0056	0.206467
Adult height (per 5 cm)	rs8170	0.9887	0.9719	1.0058	0.1953
Adult height (per 5 cm)	rs8176636	1.0111	0.9943	1.0281	0.195734
Adult height (per 5 cm)	rs9257408	1.0034	0.9898	1.0171	0.625517
Adult height (per 5 cm)	rs9348512	1.0063	0.9922	1.0207	0.382546
Adult height (per 5 cm)	rs9397437	0.9962	0.9713	1.0217	0.767314
Adult height (per 5 cm)	rs941764	1.0153	1.0012	1.0296	0.0331615
Adult height (per 5 cm)	rs9485372	0.9973	0.9802	1.0146	0.757734
Adult height (per 5 cm)	rs9573140	0.993	0.9788	1.0073	0.335269
Adult height (per 5 cm)	rs9693444	1.0019	0.9877	1.0163	0.795763
Adult height (per 5 cm)	rs9790517	0.9995	0.9838	1.0155	0.953791
Adult height (per 5 cm)	rs9833888	1.007	0.991	1.0233	0.391865
Adult height (per 5 cm)	rs999737	1.0041	0.988	1.0204	0.622019

## Sheet: Premenopausal BMI
Risk factor*	SNP	ORint	Lower CIint	Upper CIint	pint
BMI (per 5 kg/m2)	c22_39359355_CN0	1.0267	0.9625	1.0953	0.424052
BMI (per 5 kg/m2)	c22_39359355_CN2	1.1339	0.8081	1.5909	0.467225
BMI (per 5 kg/m2)	c4_84370124	0.9994	0.9657	1.0343	0.971434
BMI (per 5 kg/m2)	rs10022462	1.0156	0.9818	1.0505	0.369971
BMI (per 5 kg/m2)	rs10069690	1.0083	0.9717	1.0463	0.661366
BMI (per 5 kg/m2)	rs1011970	1.0043	0.9606	1.05	0.849353
BMI (per 5 kg/m2)	rs10472076	0.9859	0.9529	1.0199	0.410893
BMI (per 5 kg/m2)	rs10474352	1.0359	0.9867	1.0876	0.15498
BMI (per 5 kg/m2)	rs1053338	0.9907	0.944	1.0397	0.704442
BMI (per 5 kg/m2)	rs10623258	0.975	0.9429	1.0082	0.138978
BMI (per 5 kg/m2)	rs10759243	1.0148	0.9783	1.0527	0.432079
BMI (per 5 kg/m2)	rs10760444	0.9956	0.963	1.0293	0.793973
BMI (per 5 kg/m2)	rs10771399	1.0265	0.9728	1.0832	0.339609
BMI (per 5 kg/m2)	rs10816625	0.9691	0.9076	1.0348	0.347969
BMI (per 5 kg/m2)	rs10864459	0.9768	0.9421	1.0127	0.201706
BMI (per 5 kg/m2)	rs10941679	1.0288	0.991	1.068	0.137085
BMI (per 5 kg/m2)	rs10995190	1.0128	0.9657	1.0622	0.600258
BMI (per 5 kg/m2)	rs10995201	1.0202	0.973	1.0697	0.407368
BMI (per 5 kg/m2)	rs11075995	0.9929	0.9552	1.032	0.71715
BMI (per 5 kg/m2)	rs11076805	0.9924	0.9527	1.0338	0.715486
BMI (per 5 kg/m2)	rs11117758	1.0094	0.9694	1.051	0.651763
BMI (per 5 kg/m2)	rs11155804	0.9882	0.9544	1.0232	0.505234
BMI (per 5 kg/m2)	rs11199914	1.0025	0.9671	1.0391	0.893621
BMI (per 5 kg/m2)	rs11242675	0.9761	0.9429	1.0105	0.170573
BMI (per 5 kg/m2)	rs11249433	0.9996	0.9664	1.0339	0.980844
BMI (per 5 kg/m2)	rs113577745	0.9839	0.9319	1.0388	0.558369
BMI (per 5 kg/m2)	rs113701136	1.0157	0.9795	1.0532	0.400431
BMI (per 5 kg/m2)	rs11374964	0.9848	0.9522	1.0185	0.371819
BMI (per 5 kg/m2)	rs114962751	1.0913	0.96	1.2406	0.181387
BMI (per 5 kg/m2)	rs11552449	0.9816	0.9397	1.0254	0.404333
BMI (per 5 kg/m2)	rs115635831	1.0903	0.959	1.2397	0.186731
BMI (per 5 kg/m2)	rs11571833	0.835	0.6986	0.9982	0.0476787
BMI (per 5 kg/m2)	rs116095464	0.965	0.8965	1.0389	0.343979
BMI (per 5 kg/m2)	rs11627032	0.9635	0.9257	1.0028	0.0685161
BMI (per 5 kg/m2)	rs117618124	1.0295	0.9454	1.1211	0.504177
BMI (per 5 kg/m2)	rs11780156	0.9986	0.9562	1.043	0.951048
BMI (per 5 kg/m2)	rs11814448	0.9725	0.871	1.0858	0.61971
BMI (per 5 kg/m2)	rs11820646	1.0159	0.9815	1.0514	0.369783
BMI (per 5 kg/m2)	rs11903787	0.9767	0.9385	1.0164	0.246428
BMI (per 5 kg/m2)	rs11977670	1.014	0.9804	1.0487	0.419327
BMI (per 5 kg/m2)	rs12048493	1.0064	0.9716	1.0426	0.721583
BMI (per 5 kg/m2)	rs12207986	1.0389	1.0049	1.074	0.0246819
BMI (per 5 kg/m2)	rs12405132	0.9916	0.9578	1.0266	0.634065
BMI (per 5 kg/m2)	rs12422552	0.99	0.9533	1.0281	0.602546
BMI (per 5 kg/m2)	rs12479355	0.9961	0.956	1.0379	0.852586
BMI (per 5 kg/m2)	rs12493607	1.0414	1.0055	1.0786	0.0234367
BMI (per 5 kg/m2)	rs12546444	1.0023	0.9438	1.0644	0.940428
BMI (per 5 kg/m2)	rs12662670	1.0013	0.942	1.0643	0.967001
BMI (per 5 kg/m2)	rs12710696	1.0044	0.9704	1.0397	0.801317
BMI (per 5 kg/m2)	rs12870942	1.0334	0.9972	1.0709	0.0712779
BMI (per 5 kg/m2)	rs1292011	1.022	0.9881	1.0571	0.20614
BMI (per 5 kg/m2)	rs13066793	1.0287	0.9708	1.0901	0.338335
BMI (per 5 kg/m2)	rs13162653	0.9989	0.9648	1.0342	0.950363
BMI (per 5 kg/m2)	rs132390	0.9613	0.8825	1.0472	0.366117
BMI (per 5 kg/m2)	rs13267382	0.9909	0.9571	1.0259	0.607373
BMI (per 5 kg/m2)	rs13281615	0.9723	0.9397	1.0061	0.107099
BMI (per 5 kg/m2)	rs13294895	1.0066	0.9642	1.0509	0.76461
BMI (per 5 kg/m2)	rs13329835	0.9894	0.9508	1.0295	0.597456
BMI (per 5 kg/m2)	rs13365225	1.002	0.9599	1.046	0.926811
BMI (per 5 kg/m2)	rs1353747	1.0346	0.9783	1.094	0.23337
BMI (per 5 kg/m2)	rs140850326	1.0072	0.9747	1.0408	0.667852
BMI (per 5 kg/m2)	rs140936696	0.9915	0.948	1.0369	0.707414
BMI (per 5 kg/m2)	rs1432679	0.9808	0.9482	1.0144	0.259017
BMI (per 5 kg/m2)	rs1436904	1.0169	0.9825	1.0524	0.340848
BMI (per 5 kg/m2)	rs1550623	1.0028	0.9581	1.0495	0.905906
BMI (per 5 kg/m2)	rs16857609	0.9895	0.9533	1.0271	0.578557
BMI (per 5 kg/m2)	rs16991615	0.9974	0.9315	1.068	0.941542
BMI (per 5 kg/m2)	rs1707302	1.0146	0.9796	1.0509	0.418372
BMI (per 5 kg/m2)	rs17156577	0.9836	0.9339	1.0359	0.531934
BMI (per 5 kg/m2)	rs17181761	1.034	0.9978	1.0714	0.0661353
BMI (per 5 kg/m2)	rs17268829	1.0055	0.9691	1.0433	0.771422
BMI (per 5 kg/m2)	rs17350191	1.0091	0.9745	1.045	0.609434
BMI (per 5 kg/m2)	rs17356907	1.0032	0.9676	1.0402	0.861314
BMI (per 5 kg/m2)	rs17426269	0.9432	0.8997	0.9889	0.0154301
BMI (per 5 kg/m2)	rs17489300	1.0033	0.9694	1.0383	0.852289
BMI (per 5 kg/m2)	rs17529111	1.0065	0.967	1.0476	0.752313
BMI (per 5 kg/m2)	rs17817449	0.9934	0.9606	1.0273	0.699453
BMI (per 5 kg/m2)	rs17879961	0.8703	0.6584	1.1502	0.32884
BMI (per 5 kg/m2)	rs1830298	1.0269	0.9902	1.0649	0.152823
BMI (per 5 kg/m2)	rs188686860	1.1005	0.9683	1.2507	0.14237
BMI (per 5 kg/m2)	rs1895062	1.0135	0.979	1.0492	0.449158
BMI (per 5 kg/m2)	rs200648189	0.9645	0.9186	1.0127	0.145848
BMI (per 5 kg/m2)	rs2012709	0.9766	0.9439	1.0105	0.173349
BMI (per 5 kg/m2)	rs2016394	0.9841	0.9519	1.0175	0.346867
BMI (per 5 kg/m2)	rs202049448	0.9634	0.9279	1.0002	0.051057
BMI (per 5 kg/m2)	rs204247	0.9751	0.9427	1.0086	0.143642
BMI (per 5 kg/m2)	rs206966	1.0355	0.9871	1.0862	0.152899
BMI (per 5 kg/m2)	rs2181965	1.0308	0.9911	1.072	0.129814
BMI (per 5 kg/m2)	rs2223621	1.0026	0.9678	1.0385	0.887136
BMI (per 5 kg/m2)	rs2236007	0.9973	0.9576	1.0387	0.897195
BMI (per 5 kg/m2)	rs2242652	1.005	0.9642	1.0476	0.812483
BMI (per 5 kg/m2)	rs2284378	0.9959	0.9614	1.0316	0.817356
BMI (per 5 kg/m2)	rs2290203	0.9848	0.9444	1.0269	0.472553
BMI (per 5 kg/m2)	rs2380205	1.0039	0.9711	1.0378	0.81848
BMI (per 5 kg/m2)	rs2432539	0.9769	0.9437	1.0114	0.187071
BMI (per 5 kg/m2)	rs2532263	1.0045	0.9608	1.0501	0.843853
BMI (per 5 kg/m2)	rs2588809	0.9795	0.9369	1.0241	0.362608
BMI (per 5 kg/m2)	rs2594714	0.9753	0.9367	1.0155	0.224826
BMI (per 5 kg/m2)	rs2736108	0.9945	0.9587	1.0315	0.766691
BMI (per 5 kg/m2)	rs2747652	1.0056	0.9725	1.0398	0.745491
BMI (per 5 kg/m2)	rs2787486	1.0141	0.9769	1.0527	0.462443
BMI (per 5 kg/m2)	rs2823093	0.987	0.9501	1.0253	0.500323
BMI (per 5 kg/m2)	rs28512361	1.0237	0.9665	1.0842	0.425205
BMI (per 5 kg/m2)	rs28539243	1.0112	0.9775	1.0461	0.52034
BMI (per 5 kg/m2)	rs2943559	1.0152	0.9554	1.0788	0.625307
BMI (per 5 kg/m2)	rs2965183	1.0002	0.9663	1.0353	0.991273
BMI (per 5 kg/m2)	rs2981578	1.0082	0.975	1.0424	0.633889
BMI (per 5 kg/m2)	rs2992756	1.0047	0.9709	1.0397	0.786126
BMI (per 5 kg/m2)	rs3215401	0.989	0.9538	1.0256	0.551452
BMI (per 5 kg/m2)	rs322144	0.9903	0.9543	1.0277	0.606425
BMI (per 5 kg/m2)	rs34005590	1.0111	0.9321	1.0968	0.790289
BMI (per 5 kg/m2)	rs34207738	1.0156	0.9821	1.0504	0.365746
BMI (per 5 kg/m2)	rs35383942	0.987	0.9187	1.0603	0.719862
BMI (per 5 kg/m2)	rs35951924	1.0049	0.9653	1.046	0.811841
BMI (per 5 kg/m2)	rs36194942	1.0059	0.9694	1.0438	0.755225
BMI (per 5 kg/m2)	rs3757322	0.9908	0.9565	1.0263	0.606128
BMI (per 5 kg/m2)	rs3760982	0.9978	0.9653	1.0314	0.89666
BMI (per 5 kg/m2)	rs3817198	0.9755	0.9418	1.0105	0.168349
BMI (per 5 kg/m2)	rs3819405	1.0179	0.9806	1.0566	0.35174
BMI (per 5 kg/m2)	rs3903072	1.0396	1.0053	1.0751	0.02337
BMI (per 5 kg/m2)	rs4233486	0.9832	0.9471	1.0207	0.375964
BMI (per 5 kg/m2)	rs4245739	1.0457	1.0071	1.0857	0.019815
BMI (per 5 kg/m2)	rs4442975	1.0364	1.0028	1.0711	0.0336314
BMI (per 5 kg/m2)	rs4496150	0.9497	0.9132	0.9877	0.00990049
BMI (per 5 kg/m2)	rs4562056	0.9726	0.9382	1.0083	0.130535
BMI (per 5 kg/m2)	rs45631563	0.9442	0.8664	1.029	0.191077
BMI (per 5 kg/m2)	rs4577244	0.9964	0.9578	1.0365	0.856486
BMI (per 5 kg/m2)	rs4593472	0.9811	0.9477	1.0157	0.281045
BMI (per 5 kg/m2)	rs4784227	0.9856	0.9492	1.0234	0.450637
BMI (per 5 kg/m2)	rs4808801	1.0325	0.9964	1.0698	0.0779132
BMI (per 5 kg/m2)	rs4849887	1.0367	0.9812	1.0952	0.199285
BMI (per 5 kg/m2)	rs4951011	1.0339	0.9868	1.0831	0.160962
BMI (per 5 kg/m2)	rs4971059	0.9693	0.9359	1.0038	0.080973
BMI (per 5 kg/m2)	rs4973768	0.9856	0.9533	1.0191	0.396462
BMI (per 5 kg/m2)	rs4980383	1.0036	0.9704	1.0379	0.83492
BMI (per 5 kg/m2)	rs514192	1.0235	0.9877	1.0606	0.201646
BMI (per 5 kg/m2)	rs527616	0.9942	0.9609	1.0287	0.739174
BMI (per 5 kg/m2)	rs554219	0.9293	0.8718	0.9906	0.0245058
BMI (per 5 kg/m2)	rs56069439	0.9941	0.9584	1.0312	0.752938
BMI (per 5 kg/m2)	rs58058861	0.975	0.937	1.0146	0.212277
BMI (per 5 kg/m2)	rs58847541	0.9808	0.936	1.0278	0.417919
BMI (per 5 kg/m2)	rs6001930	1.0051	0.9531	1.0598	0.852327
BMI (per 5 kg/m2)	rs6122906	0.9725	0.9316	1.0153	0.205008
BMI (per 5 kg/m2)	rs616488	1.0013	0.9665	1.0373	0.943319
BMI (per 5 kg/m2)	rs62355902	0.989	0.9468	1.0332	0.621369
BMI (per 5 kg/m2)	rs6472903	1.0168	0.9721	1.0635	0.468306
BMI (per 5 kg/m2)	rs6507583	1.0024	0.9381	1.071	0.944252
BMI (per 5 kg/m2)	rs6562760	1.0311	0.9914	1.0724	0.126492
BMI (per 5 kg/m2)	rs6569648	0.9724	0.9352	1.0111	0.159625
BMI (per 5 kg/m2)	rs6585202	0.9871	0.9545	1.0207	0.44655
BMI (per 5 kg/m2)	rs6596100	1.0042	0.964	1.046	0.84089
BMI (per 5 kg/m2)	rs6597981	1.0136	0.9806	1.0478	0.423851
BMI (per 5 kg/m2)	rs6678914	1.0046	0.9711	1.0393	0.789671
BMI (per 5 kg/m2)	rs66823261	1.0197	0.9765	1.0649	0.376509
BMI (per 5 kg/m2)	rs67073037	0.9926	0.954	1.0327	0.713514
BMI (per 5 kg/m2)	rs6725517	0.9809	0.9461	1.017	0.295066
BMI (per 5 kg/m2)	rs6734079	0.9906	0.952	1.0307	0.639322
BMI (per 5 kg/m2)	rs67397200	0.9936	0.9578	1.0306	0.730297
BMI (per 5 kg/m2)	rs676256	0.9891	0.9553	1.0241	0.537758
BMI (per 5 kg/m2)	rs6762644	1.0049	0.9719	1.0391	0.772456
BMI (per 5 kg/m2)	rs67958007	1.0113	0.9605	1.0648	0.668811
BMI (per 5 kg/m2)	rs6796502	0.9604	0.9072	1.0166	0.164068
BMI (per 5 kg/m2)	rs6805189	1.0261	0.9922	1.0612	0.132593
BMI (per 5 kg/m2)	rs6815814	1.0188	0.9806	1.0584	0.339335
BMI (per 5 kg/m2)	rs6828523	0.9884	0.9377	1.0418	0.662807
BMI (per 5 kg/m2)	rs6882649	1.0311	0.9949	1.0685	0.0926465
BMI (per 5 kg/m2)	rs6964587	1.0076	0.9739	1.0424	0.663819
BMI (per 5 kg/m2)	rs704010	1.0087	0.9749	1.0437	0.617048
BMI (per 5 kg/m2)	rs7072776	1.0066	0.9709	1.0436	0.720596
BMI (per 5 kg/m2)	rs71338792	0.9702	0.9278	1.0145	0.184496
BMI (per 5 kg/m2)	rs71557345	1.0076	0.9435	1.0759	0.822005
BMI (per 5 kg/m2)	rs71559437	1.0305	0.976	1.0881	0.277875
BMI (per 5 kg/m2)	rs71801447	1.017	0.9484	1.0905	0.636351
BMI (per 5 kg/m2)	rs720475	1.0051	0.9671	1.0446	0.795068
BMI (per 5 kg/m2)	rs72749841	0.9936	0.9357	1.055	0.832847
BMI (per 5 kg/m2)	rs72755295	0.9793	0.8931	1.0739	0.65706
BMI (per 5 kg/m2)	rs72826962	0.9713	0.8402	1.1229	0.693708
BMI (per 5 kg/m2)	rs7297051	1.0201	0.9806	1.0612	0.323889
BMI (per 5 kg/m2)	rs73161324	0.9987	0.9288	1.074	0.972946
BMI (per 5 kg/m2)	rs738321	1.0142	0.9799	1.0497	0.421384
BMI (per 5 kg/m2)	rs745570	0.9703	0.9384	1.0032	0.0765312
BMI (per 5 kg/m2)	rs74911261	1.0196	0.9153	1.1358	0.724883
BMI (per 5 kg/m2)	rs74943274	1.0789	0.9473	1.2286	0.252458
BMI (per 5 kg/m2)	rs7529522	0.9944	0.9555	1.0348	0.78139
BMI (per 5 kg/m2)	rs75915166	0.9347	0.8755	0.9979	0.043226
BMI (per 5 kg/m2)	rs7707921	1.0304	0.9904	1.072	0.138725
BMI (per 5 kg/m2)	rs7726159	0.9778	0.9441	1.0128	0.210821
BMI (per 5 kg/m2)	rs77528541	1.0459	0.9932	1.1013	0.0886641
BMI (per 5 kg/m2)	rs78269692	1.0095	0.9301	1.0956	0.82101
BMI (per 5 kg/m2)	rs7904519	0.9875	0.9549	1.0211	0.460488
BMI (per 5 kg/m2)	rs7971	0.97	0.9364	1.0049	0.0914786
BMI (per 5 kg/m2)	rs79724016	1.0626	0.9693	1.1649	0.195351
BMI (per 5 kg/m2)	rs8002929	1.029	0.9892	1.0704	0.15552
BMI (per 5 kg/m2)	rs8170	0.9757	0.9349	1.0184	0.260046
BMI (per 5 kg/m2)	rs8176636	0.9609	0.9205	1.0031	0.0690546
BMI (per 5 kg/m2)	rs9257408	1.0254	0.9913	1.0608	0.146465
BMI (per 5 kg/m2)	rs9348512	1.0107	0.9753	1.0474	0.5589
BMI (per 5 kg/m2)	rs9397437	0.9796	0.9193	1.0438	0.523903
BMI (per 5 kg/m2)	rs941764	1.0167	0.9818	1.0528	0.352812
BMI (per 5 kg/m2)	rs9485372	0.9944	0.9523	1.0385	0.801068
BMI (per 5 kg/m2)	rs9573140	1.035	0.9988	1.0725	0.0580733
BMI (per 5 kg/m2)	rs9693444	0.9975	0.9628	1.0334	0.88881
BMI (per 5 kg/m2)	rs9790517	0.9856	0.947	1.0257	0.475299
BMI (per 5 kg/m2)	rs9833888	0.994	0.9554	1.034	0.763762
BMI (per 5 kg/m2)	rs999737	1.0074	0.9684	1.0479	0.714395
* In premenopausal women

## Sheet: Postmenopausal BMI
Risk factor*	SNP	ORint	Lower CIint	Upper CIint	pint
BMI (per 5 kg/m2)	c22_39359355_CN0	0.9981	0.9593	1.0385	0.924728
BMI (per 5 kg/m2)	c22_39359355_CN2	0.9105	0.7036	1.1781	0.47562
BMI (per 5 kg/m2)	c4_84370124	0.98	0.9592	1.0013	0.06515
BMI (per 5 kg/m2)	rs10022462	1.0137	0.9929	1.0349	0.199143
BMI (per 5 kg/m2)	rs10069690	1.0139	0.9904	1.038	0.248267
BMI (per 5 kg/m2)	rs1011970	1.002	0.9746	1.0301	0.890018
BMI (per 5 kg/m2)	rs10472076	1.0075	0.9861	1.0294	0.495565
BMI (per 5 kg/m2)	rs10474352	0.9914	0.9624	1.0212	0.565991
BMI (per 5 kg/m2)	rs1053338	1.0063	0.9766	1.0369	0.681748
BMI (per 5 kg/m2)	rs10623258	0.9969	0.9762	1.0181	0.772359
BMI (per 5 kg/m2)	rs10759243	0.9991	0.9765	1.0222	0.937196
BMI (per 5 kg/m2)	rs10760444	1.0109	0.99	1.0322	0.310356
BMI (per 5 kg/m2)	rs10771399	1.0021	0.9696	1.0358	0.89915
BMI (per 5 kg/m2)	rs10816625	1.0376	0.9952	1.0818	0.083027
BMI (per 5 kg/m2)	rs10864459	1.0203	0.9975	1.0436	0.0807754
BMI (per 5 kg/m2)	rs10941679	1.0083	0.9848	1.0324	0.490978
BMI (per 5 kg/m2)	rs10995190	1.0022	0.9732	1.0321	0.88382
BMI (per 5 kg/m2)	rs10995201	0.995	0.9662	1.0246	0.736852
BMI (per 5 kg/m2)	rs11075995	0.9859	0.9623	1.0101	0.251569
BMI (per 5 kg/m2)	rs11076805	1.0122	0.9872	1.038	0.342019
BMI (per 5 kg/m2)	rs11117758	1.0086	0.9832	1.0347	0.508854
BMI (per 5 kg/m2)	rs11155804	1.0227	1.0009	1.0451	0.0414968
BMI (per 5 kg/m2)	rs11199914	0.9899	0.9681	1.0122	0.370936
BMI (per 5 kg/m2)	rs11242675	1.0097	0.9884	1.0315	0.375651
BMI (per 5 kg/m2)	rs11249433	0.9977	0.977	1.0189	0.831834
BMI (per 5 kg/m2)	rs113577745	0.9906	0.9576	1.0248	0.586165
BMI (per 5 kg/m2)	rs113701136	0.9959	0.9738	1.0185	0.719005
BMI (per 5 kg/m2)	rs11374964	0.9898	0.9693	1.0108	0.338842
BMI (per 5 kg/m2)	rs114962751	1.0392	0.9569	1.1287	0.360639
BMI (per 5 kg/m2)	rs11552449	1.021	0.993	1.0497	0.142645
BMI (per 5 kg/m2)	rs115635831	1.036	0.9539	1.1251	0.401212
BMI (per 5 kg/m2)	rs11571833	1.0506	0.9381	1.1767	0.392973
BMI (per 5 kg/m2)	rs116095464	1.0253	0.9807	1.072	0.27106
BMI (per 5 kg/m2)	rs11627032	0.9982	0.9741	1.0228	0.882524
BMI (per 5 kg/m2)	rs117618124	1.0134	0.9622	1.0674	0.61463
BMI (per 5 kg/m2)	rs11780156	1.0141	0.987	1.0421	0.311078
BMI (per 5 kg/m2)	rs11814448	0.9516	0.8863	1.0219	0.172393
BMI (per 5 kg/m2)	rs11820646	0.9898	0.9692	1.0109	0.342095
BMI (per 5 kg/m2)	rs11903787	0.9942	0.9702	1.0188	0.642187
BMI (per 5 kg/m2)	rs11977670	0.993	0.9726	1.0139	0.510632
BMI (per 5 kg/m2)	rs12048493	1.0059	0.9842	1.028	0.598358
BMI (per 5 kg/m2)	rs12207986	1.0058	0.9851	1.027	0.585437
BMI (per 5 kg/m2)	rs12405132	0.9907	0.9695	1.0124	0.397369
BMI (per 5 kg/m2)	rs12422552	0.9948	0.9717	1.0185	0.664846
BMI (per 5 kg/m2)	rs12479355	0.9937	0.9687	1.0194	0.629175
BMI (per 5 kg/m2)	rs12493607	1.0042	0.9826	1.0263	0.704371
BMI (per 5 kg/m2)	rs12546444	0.9722	0.9378	1.0079	0.125752
BMI (per 5 kg/m2)	rs12662670	1.0325	0.994	1.0724	0.0986534
BMI (per 5 kg/m2)	rs12710696	1.0182	0.9967	1.0403	0.0979957
BMI (per 5 kg/m2)	rs12870942	0.9852	0.9634	1.0074	0.188503
BMI (per 5 kg/m2)	rs1292011	1.0056	0.9846	1.0271	0.603048
BMI (per 5 kg/m2)	rs13066793	0.9921	0.9568	1.0286	0.66607
BMI (per 5 kg/m2)	rs13162653	0.9785	0.9579	0.9995	0.0450719
BMI (per 5 kg/m2)	rs132390	0.9976	0.9465	1.0515	0.928936
BMI (per 5 kg/m2)	rs13267382	1.0019	0.9803	1.024	0.863387
BMI (per 5 kg/m2)	rs13281615	1.0039	0.9831	1.0251	0.716867
BMI (per 5 kg/m2)	rs13294895	0.9974	0.9709	1.0246	0.851329
BMI (per 5 kg/m2)	rs13329835	0.9829	0.9592	1.0072	0.166125
BMI (per 5 kg/m2)	rs13365225	1.005	0.978	1.0328	0.717834
BMI (per 5 kg/m2)	rs1353747	1.0053	0.9709	1.041	0.765014
BMI (per 5 kg/m2)	rs140850326	0.9836	0.9634	1.0043	0.119135
BMI (per 5 kg/m2)	rs140936696	1.0169	0.9891	1.0455	0.234978
BMI (per 5 kg/m2)	rs1432679	1.0036	0.9831	1.0246	0.730775
BMI (per 5 kg/m2)	rs1436904	1.0022	0.9813	1.0236	0.836253
BMI (per 5 kg/m2)	rs1550623	0.9977	0.97	1.0261	0.870455
BMI (per 5 kg/m2)	rs16857609	0.9925	0.9697	1.0159	0.527104
BMI (per 5 kg/m2)	rs16991615	1.0176	0.9753	1.0618	0.420104
BMI (per 5 kg/m2)	rs1707302	0.9866	0.9653	1.0084	0.225248
BMI (per 5 kg/m2)	rs17156577	0.9913	0.9596	1.024	0.59708
BMI (per 5 kg/m2)	rs17181761	0.9864	0.9647	1.0086	0.228053
BMI (per 5 kg/m2)	rs17268829	1.0065	0.9837	1.0298	0.578448
BMI (per 5 kg/m2)	rs17350191	0.9954	0.9738	1.0174	0.679599
BMI (per 5 kg/m2)	rs17356907	0.9868	0.9645	1.0097	0.255698
BMI (per 5 kg/m2)	rs17426269	0.9788	0.9508	1.0077	0.149233
BMI (per 5 kg/m2)	rs17489300	1.001	0.9796	1.0229	0.924497
BMI (per 5 kg/m2)	rs17529111	1.022	0.9965	1.0482	0.0914837
BMI (per 5 kg/m2)	rs17817449	0.9961	0.9755	1.0172	0.715121
BMI (per 5 kg/m2)	rs17879961	1.0412	0.8867	1.2228	0.622109
BMI (per 5 kg/m2)	rs1830298	1.0002	0.9775	1.0235	0.985527
BMI (per 5 kg/m2)	rs188686860	1.0357	0.9542	1.124	0.401625
BMI (per 5 kg/m2)	rs1895062	1.005	0.9838	1.0266	0.648534
BMI (per 5 kg/m2)	rs200648189	1.0137	0.9844	1.0438	0.364142
BMI (per 5 kg/m2)	rs2012709	1.0061	0.9853	1.0273	0.567528
BMI (per 5 kg/m2)	rs2016394	0.9985	0.978	1.0195	0.890001
BMI (per 5 kg/m2)	rs202049448	1.0036	0.9803	1.0274	0.763446
BMI (per 5 kg/m2)	rs204247	0.9751	0.9552	0.9955	0.0167613
BMI (per 5 kg/m2)	rs206966	0.9908	0.9625	1.02	0.532084
BMI (per 5 kg/m2)	rs2181965	1.0042	0.98	1.029	0.73701
BMI (per 5 kg/m2)	rs2223621	0.9948	0.9733	1.0169	0.643801
BMI (per 5 kg/m2)	rs2236007	0.9797	0.9548	1.0052	0.11746
BMI (per 5 kg/m2)	rs2242652	1.0146	0.9883	1.0416	0.280258
BMI (per 5 kg/m2)	rs2284378	0.995	0.9733	1.0172	0.65747
BMI (per 5 kg/m2)	rs2290203	1.0177	0.9918	1.0443	0.182502
BMI (per 5 kg/m2)	rs2380205	1.0167	0.9957	1.0381	0.119322
BMI (per 5 kg/m2)	rs2432539	1.0127	0.9912	1.0347	0.248584
BMI (per 5 kg/m2)	rs2532263	1.0055	0.9785	1.0332	0.691601
BMI (per 5 kg/m2)	rs2588809	0.9975	0.9705	1.0253	0.859608
BMI (per 5 kg/m2)	rs2594714	0.9768	0.9527	1.0016	0.0666838
BMI (per 5 kg/m2)	rs2736108	0.9698	0.9481	0.9921	0.00817498
BMI (per 5 kg/m2)	rs2747652	1.0031	0.9826	1.0241	0.768817
BMI (per 5 kg/m2)	rs2787486	0.9925	0.9705	1.0151	0.514209
BMI (per 5 kg/m2)	rs2823093	1.0088	0.9854	1.0327	0.464231
BMI (per 5 kg/m2)	rs28512361	0.9838	0.9499	1.0189	0.361043
BMI (per 5 kg/m2)	rs28539243	1.0068	0.9862	1.028	0.518961
BMI (per 5 kg/m2)	rs2943559	0.9945	0.957	1.0335	0.778488
BMI (per 5 kg/m2)	rs2965183	0.9947	0.9733	1.0165	0.631278
BMI (per 5 kg/m2)	rs2981578	0.9922	0.9717	1.0132	0.463317
BMI (per 5 kg/m2)	rs2992756	1.0096	0.9884	1.0312	0.377184
BMI (per 5 kg/m2)	rs3215401	0.9749	0.9532	0.9971	0.0268845
BMI (per 5 kg/m2)	rs322144	0.9985	0.9761	1.0214	0.896913
BMI (per 5 kg/m2)	rs34005590	0.9868	0.939	1.0371	0.601281
BMI (per 5 kg/m2)	rs34207738	0.9919	0.9714	1.0128	0.442727
BMI (per 5 kg/m2)	rs35383942	1.0012	0.9571	1.0475	0.957151
BMI (per 5 kg/m2)	rs35951924	0.9945	0.9703	1.0192	0.659467
BMI (per 5 kg/m2)	rs36194942	0.9806	0.958	1.0036	0.0980511
BMI (per 5 kg/m2)	rs3757322	1.028	1.0056	1.0509	0.0138226
BMI (per 5 kg/m2)	rs3760982	0.9889	0.9685	1.0098	0.29598
BMI (per 5 kg/m2)	rs3817198	1.0303	1.0078	1.0534	0.00817567
BMI (per 5 kg/m2)	rs3819405	1.0021	0.9793	1.0253	0.860075
BMI (per 5 kg/m2)	rs3903072	0.9985	0.9781	1.0193	0.885081
BMI (per 5 kg/m2)	rs4233486	1.0113	0.9885	1.0345	0.334229
BMI (per 5 kg/m2)	rs4245739	0.9972	0.974	1.0209	0.812912
BMI (per 5 kg/m2)	rs4442975	1.0037	0.9832	1.0247	0.722801
BMI (per 5 kg/m2)	rs4496150	0.9991	0.9751	1.0236	0.939206
BMI (per 5 kg/m2)	rs4562056	0.9971	0.9754	1.0192	0.794114
BMI (per 5 kg/m2)	rs45631563	0.9532	0.9044	1.0046	0.0734662
BMI (per 5 kg/m2)	rs4577244	0.9925	0.9683	1.0172	0.548117
BMI (per 5 kg/m2)	rs4593472	1.017	0.9953	1.0391	0.125819
BMI (per 5 kg/m2)	rs4784227	1.0123	0.9885	1.0366	0.314867
BMI (per 5 kg/m2)	rs4808801	0.9836	0.9622	1.0054	0.139701
BMI (per 5 kg/m2)	rs4849887	0.997	0.9639	1.0313	0.862996
BMI (per 5 kg/m2)	rs4951011	1.0045	0.9758	1.0341	0.759257
BMI (per 5 kg/m2)	rs4971059	1.0244	1.0026	1.0467	0.0278952
BMI (per 5 kg/m2)	rs4973768	0.9982	0.9777	1.0191	0.862663
BMI (per 5 kg/m2)	rs4980383	1.0211	1	1.0427	0.0503039
BMI (per 5 kg/m2)	rs514192	0.99	0.9684	1.012	0.370973
BMI (per 5 kg/m2)	rs527616	0.9944	0.9733	1.016	0.608423
BMI (per 5 kg/m2)	rs554219	0.9657	0.9308	1.0019	0.0630537
BMI (per 5 kg/m2)	rs56069439	0.9975	0.9751	1.0203	0.825903
BMI (per 5 kg/m2)	rs58058861	1.0143	0.9891	1.0402	0.268343
BMI (per 5 kg/m2)	rs58847541	0.9873	0.9594	1.016	0.382666
BMI (per 5 kg/m2)	rs6001930	1.0076	0.9743	1.042	0.659956
BMI (per 5 kg/m2)	rs6122906	0.9947	0.9686	1.0214	0.691531
BMI (per 5 kg/m2)	rs616488	1.0127	0.9906	1.0353	0.260908
BMI (per 5 kg/m2)	rs62355902	1.0203	0.9925	1.0489	0.15338
BMI (per 5 kg/m2)	rs6472903	0.9917	0.9647	1.0195	0.556339
BMI (per 5 kg/m2)	rs6507583	1	0.9594	1.0424	0.998207
BMI (per 5 kg/m2)	rs6562760	1.0039	0.9797	1.0287	0.752622
BMI (per 5 kg/m2)	rs6569648	0.9977	0.9736	1.0224	0.852433
BMI (per 5 kg/m2)	rs6585202	0.9902	0.9699	1.0109	0.351521
BMI (per 5 kg/m2)	rs6596100	1.0122	0.987	1.0381	0.344481
BMI (per 5 kg/m2)	rs6597981	0.9902	0.97	1.0109	0.352015
BMI (per 5 kg/m2)	rs6678914	0.9931	0.9722	1.0145	0.525429
BMI (per 5 kg/m2)	rs66823261	1.0087	0.9825	1.0356	0.516913
BMI (per 5 kg/m2)	rs67073037	0.9912	0.967	1.016	0.482271
BMI (per 5 kg/m2)	rs6725517	1.0008	0.9789	1.0232	0.941754
BMI (per 5 kg/m2)	rs6734079	0.9926	0.9683	1.0174	0.554703
BMI (per 5 kg/m2)	rs67397200	0.996	0.9737	1.0188	0.728941
BMI (per 5 kg/m2)	rs676256	0.9896	0.9684	1.0112	0.34263
BMI (per 5 kg/m2)	rs6762644	1.0029	0.9819	1.0242	0.791118
BMI (per 5 kg/m2)	rs67958007	1.017	0.9856	1.0495	0.29226
BMI (per 5 kg/m2)	rs6796502	0.9809	0.9468	1.0163	0.285847
BMI (per 5 kg/m2)	rs6805189	1.001	0.9805	1.022	0.923619
BMI (per 5 kg/m2)	rs6815814	1.0086	0.9849	1.0328	0.481098
BMI (per 5 kg/m2)	rs6828523	1.0031	0.9706	1.0367	0.853528
BMI (per 5 kg/m2)	rs6882649	1.0048	0.9829	1.0272	0.671834
BMI (per 5 kg/m2)	rs6964587	0.9919	0.9713	1.013	0.450076
BMI (per 5 kg/m2)	rs704010	0.9885	0.9678	1.0096	0.283838
BMI (per 5 kg/m2)	rs7072776	0.9932	0.9712	1.0158	0.5518
BMI (per 5 kg/m2)	rs71338792	0.9796	0.9539	1.006	0.128484
BMI (per 5 kg/m2)	rs71557345	1.0071	0.9672	1.0486	0.731465
BMI (per 5 kg/m2)	rs71559437	0.9613	0.9304	0.9933	0.01805
BMI (per 5 kg/m2)	rs71801447	0.9978	0.9562	1.0413	0.919888
BMI (per 5 kg/m2)	rs720475	0.999	0.9755	1.0231	0.937638
BMI (per 5 kg/m2)	rs72749841	1.0458	1.0073	1.0858	0.0192793
BMI (per 5 kg/m2)	rs72755295	0.9995	0.9427	1.0597	0.986678
BMI (per 5 kg/m2)	rs72826962	0.9461	0.8599	1.0409	0.25547
BMI (per 5 kg/m2)	rs7297051	1.0047	0.9803	1.0297	0.710246
BMI (per 5 kg/m2)	rs73161324	1.0196	0.9749	1.0663	0.396661
BMI (per 5 kg/m2)	rs738321	0.9899	0.9688	1.0114	0.352923
BMI (per 5 kg/m2)	rs745570	0.9882	0.9679	1.0089	0.261262
BMI (per 5 kg/m2)	rs74911261	1.0058	0.9402	1.0761	0.865648
BMI (per 5 kg/m2)	rs74943274	1.0222	0.9397	1.1118	0.609239
BMI (per 5 kg/m2)	rs7529522	0.9952	0.971	1.0199	0.69973
BMI (per 5 kg/m2)	rs75915166	0.9383	0.8992	0.9791	0.00338852
BMI (per 5 kg/m2)	rs7707921	1.008	0.9841	1.0324	0.516523
BMI (per 5 kg/m2)	rs7726159	1.0046	0.9827	1.027	0.683226
BMI (per 5 kg/m2)	rs77528541	0.9967	0.965	1.0295	0.840883
BMI (per 5 kg/m2)	rs78269692	0.9904	0.9419	1.0415	0.708069
BMI (per 5 kg/m2)	rs7904519	0.9908	0.9704	1.0116	0.381926
BMI (per 5 kg/m2)	rs7971	1.0058	0.984	1.0281	0.603567
BMI (per 5 kg/m2)	rs79724016	1.0014	0.9442	1.062	0.963927
BMI (per 5 kg/m2)	rs8002929	1.0049	0.9806	1.0298	0.697438
BMI (per 5 kg/m2)	rs8170	0.9965	0.9705	1.0231	0.794182
BMI (per 5 kg/m2)	rs8176636	0.9903	0.9652	1.016	0.456239
BMI (per 5 kg/m2)	rs9257408	0.9924	0.9719	1.0134	0.474689
BMI (per 5 kg/m2)	rs9348512	0.9798	0.9583	1.0017	0.0704303
BMI (per 5 kg/m2)	rs9397437	1.0277	0.9875	1.0695	0.180169
BMI (per 5 kg/m2)	rs941764	0.9991	0.9777	1.0209	0.93451
BMI (per 5 kg/m2)	rs9485372	0.9845	0.9585	1.0112	0.252537
BMI (per 5 kg/m2)	rs9573140	0.9872	0.9655	1.0094	0.257496
BMI (per 5 kg/m2)	rs9693444	0.9988	0.9771	1.021	0.916829
BMI (per 5 kg/m2)	rs9790517	1.0019	0.9776	1.0267	0.88198
BMI (per 5 kg/m2)	rs9833888	1.0151	0.9905	1.0403	0.232289
BMI (per 5 kg/m2)	rs999737	1.0015	0.9768	1.0268	0.904983
* In postmenopausal women

[truncated: 6 more sheets: Ever OC use, Current use of EPT, Current use of ET, Alcohol intake, Current smoking, Pack-years smoked]
