# Supplementary material for: Assessment of interactions between 205 breast cancer susceptibility loci and 13 established risk factors in relation to breast cancer risk, in the Breast Cancer Association Consortium
Source: Int J Epidemiol. 2019 Oct 12;49(1):216–32. doi: 10.1093/ije/dyz193 (PMC7426027; doi:10.1093/ije/dyz193)
Supplement: dyz193_Supplementary_Data [file dyz193_supplementary_data.zip › dyz193-suppl_data/ije-2019-01-0030-File007.xlsx]

## Sheet: S7
Supplementary Table 8 (S8): Meta-analyzed G x E interactions between 205 common genetic susceptibility loci and environmental risk factors for ER-positive breast cancer risk.

## Sheet: Age at menarche
Risk factor	SNP	ORint	Lower CIint	Upper CIint	pint
Age at menarche (per 2 years)	c22_39359355_CN0	0.9929	0.9465	1.0415	0.768975
Age at menarche (per 2 years)	c22_39359355_CN2	1.2112	0.8773	1.6722	0.24435
Age at menarche (per 2 years)	c4_84370124	1.0132	0.9877	1.0394	0.312352
Age at menarche (per 2 years)	rs10022462	1.0036	0.979	1.0289	0.775748
Age at menarche (per 2 years)	rs10069690	0.9985	0.9709	1.0269	0.916704
Age at menarche (per 2 years)	rs1011970	1.0433	1.0094	1.0783	0.0118081
Age at menarche (per 2 years)	rs10472076	1.0009	0.9757	1.0268	0.944616
Age at menarche (per 2 years)	rs10474352	0.9741	0.9394	1.0101	0.156647
Age at menarche (per 2 years)	rs1053338	0.9772	0.9433	1.0122	0.199204
Age at menarche (per 2 years)	rs10623258	1.0098	0.9849	1.0353	0.4453
Age at menarche (per 2 years)	rs10759243	1.0066	0.9797	1.0342	0.635414
Age at menarche (per 2 years)	rs10760444	1.012	0.9871	1.0376	0.348389
Age at menarche (per 2 years)	rs10771399	0.9962	0.9572	1.0369	0.853679
Age at menarche (per 2 years)	rs10816625	0.9884	0.9404	1.0388	0.646374
Age at menarche (per 2 years)	rs10864459	1.0103	0.9833	1.038	0.458289
Age at menarche (per 2 years)	rs10941679	1.0141	0.9861	1.043	0.326475
Age at menarche (per 2 years)	rs10995190	0.9875	0.9531	1.023	0.484756
Age at menarche (per 2 years)	rs10995201	0.9965	0.9619	1.0324	0.847192
Age at menarche (per 2 years)	rs11075995	1.0258	0.9963	1.0561	0.0873762
Age at menarche (per 2 years)	rs11076805	0.9759	0.9465	1.0062	0.117626
Age at menarche (per 2 years)	rs11117758	0.99	0.9603	1.0207	0.518948
Age at menarche (per 2 years)	rs11155804	1.0157	0.9895	1.0426	0.242347
Age at menarche (per 2 years)	rs11199914	1.0081	0.9816	1.0353	0.554098
Age at menarche (per 2 years)	rs11242675	1.0022	0.9768	1.0282	0.868598
Age at menarche (per 2 years)	rs11249433	0.9845	0.9601	1.0094	0.220225
Age at menarche (per 2 years)	rs113577745	0.9664	0.9277	1.0067	0.101383
Age at menarche (per 2 years)	rs113701136	0.9966	0.9703	1.0236	0.803893
Age at menarche (per 2 years)	rs11374964	1.0146	0.9894	1.0405	0.258882
Age at menarche (per 2 years)	rs114962751	1.0378	0.9404	1.1453	0.460043
Age at menarche (per 2 years)	rs11552449	0.9662	0.9348	0.9987	0.0414615
Age at menarche (per 2 years)	rs115635831	1.0381	0.9407	1.1457	0.456771
Age at menarche (per 2 years)	rs11571833	1.0773	0.9455	1.2275	0.263255
Age at menarche (per 2 years)	rs116095464	1.0065	0.9536	1.0623	0.814543
Age at menarche (per 2 years)	rs11627032	1.0143	0.985	1.0445	0.342956
Age at menarche (per 2 years)	rs117618124	1.0194	0.956	1.087	0.557968
Age at menarche (per 2 years)	rs11780156	0.9727	0.9417	1.0046	0.0924074
Age at menarche (per 2 years)	rs11814448	1.0375	0.9548	1.1274	0.384675
Age at menarche (per 2 years)	rs11820646	0.9888	0.9642	1.014	0.379846
Age at menarche (per 2 years)	rs11903787	1.0105	0.9811	1.0407	0.487856
Age at menarche (per 2 years)	rs11977670	1.0018	0.9771	1.0271	0.889751
Age at menarche (per 2 years)	rs12048493	1.007	0.9809	1.0338	0.600305
Age at menarche (per 2 years)	rs12207986	1.0096	0.9849	1.035	0.448284
Age at menarche (per 2 years)	rs12405132	0.9836	0.9587	1.0093	0.20849
Age at menarche (per 2 years)	rs12422552	0.9849	0.9579	1.0127	0.28512
Age at menarche (per 2 years)	rs12479355	1.0219	0.9911	1.0537	0.16582
Age at menarche (per 2 years)	rs12493607	0.9977	0.9722	1.0239	0.862864
Age at menarche (per 2 years)	rs12546444	0.9513	0.9106	0.9939	0.025482
Age at menarche (per 2 years)	rs12662670	1.0318	0.986	1.0798	0.17623
Age at menarche (per 2 years)	rs12710696	1.0133	0.9877	1.0396	0.312025
Age at menarche (per 2 years)	rs12870942	1.0161	0.9893	1.0437	0.2412
Age at menarche (per 2 years)	rs1292011	1.0052	0.98	1.031	0.688078
Age at menarche (per 2 years)	rs13066793	1.0172	0.9736	1.0627	0.444814
Age at menarche (per 2 years)	rs13162653	0.9887	0.9637	1.0144	0.384814
Age at menarche (per 2 years)	rs132390	0.9595	0.8987	1.0244	0.2156
Age at menarche (per 2 years)	rs13267382	1.0135	0.9874	1.0403	0.312718
Age at menarche (per 2 years)	rs13281615	1.0123	0.9873	1.0379	0.339225
Age at menarche (per 2 years)	rs13294895	1.0074	0.9753	1.0404	0.656162
Age at menarche (per 2 years)	rs13329835	0.9782	0.95	1.0071	0.138266
Age at menarche (per 2 years)	rs13365225	1.0031	0.9711	1.0361	0.853159
Age at menarche (per 2 years)	rs1353747	1.0063	0.9643	1.0501	0.773619
Age at menarche (per 2 years)	rs140850326	0.9778	0.9538	1.0023	0.0754423
Age at menarche (per 2 years)	rs140936696	1.0213	0.9873	1.0565	0.222949
Age at menarche (per 2 years)	rs1432679	1.0084	0.9836	1.0338	0.510857
Age at menarche (per 2 years)	rs1436904	0.9622	0.9381	0.9869	0.00293346
Age at menarche (per 2 years)	rs1550623	1.0227	0.9883	1.0583	0.199263
Age at menarche (per 2 years)	rs16857609	1.0048	0.9771	1.0333	0.737422
Age at menarche (per 2 years)	rs16991615	1.0121	0.9632	1.0635	0.633681
Age at menarche (per 2 years)	rs1707302	0.9952	0.9694	1.0218	0.720724
Age at menarche (per 2 years)	rs17156577	1.012	0.9739	1.0516	0.54329
Age at menarche (per 2 years)	rs17181761	1.0152	0.9884	1.0427	0.268017
Age at menarche (per 2 years)	rs17268829	0.9716	0.9454	0.9985	0.0388274
Age at menarche (per 2 years)	rs17350191	0.9896	0.9639	1.016	0.436226
Age at menarche (per 2 years)	rs17356907	1.0384	1.0102	1.0674	0.00734734
Age at menarche (per 2 years)	rs17426269	0.9955	0.9617	1.0305	0.797554
Age at menarche (per 2 years)	rs17489300	1.0244	0.9985	1.051	0.0654738
Age at menarche (per 2 years)	rs17529111	1.0081	0.9784	1.0388	0.5968
Age at menarche (per 2 years)	rs17817449	1.0157	0.9903	1.0418	0.227593
Age at menarche (per 2 years)	rs17879961	0.9979	0.8353	1.1922	0.981496
Age at menarche (per 2 years)	rs1830298	0.9981	0.971	1.0259	0.891243
Age at menarche (per 2 years)	rs188686860	1.0308	0.9348	1.1366	0.543028
Age at menarche (per 2 years)	rs1895062	0.9939	0.9688	1.0197	0.642251
Age at menarche (per 2 years)	rs200648189	1.0007	0.9661	1.0365	0.968027
Age at menarche (per 2 years)	rs2012709	0.9874	0.963	1.0125	0.321775
Age at menarche (per 2 years)	rs2016394	1.0027	0.9781	1.028	0.831222
Age at menarche (per 2 years)	rs202049448	1.0219	0.9938	1.0508	0.126981
Age at menarche (per 2 years)	rs204247	0.9845	0.9603	1.0093	0.219145
Age at menarche (per 2 years)	rs206966	0.9866	0.9527	1.0218	0.450423
Age at menarche (per 2 years)	rs2181965	0.9987	0.9699	1.0283	0.928952
Age at menarche (per 2 years)	rs2223621	1.0097	0.9839	1.0363	0.463641
Age at menarche (per 2 years)	rs2236007	0.9916	0.9615	1.0226	0.589276
Age at menarche (per 2 years)	rs2242652	0.9984	0.9675	1.0303	0.921928
Age at menarche (per 2 years)	rs2284378	1.0193	0.9926	1.0467	0.157928
Age at menarche (per 2 years)	rs2290203	0.9873	0.9573	1.0183	0.41784
Age at menarche (per 2 years)	rs2380205	0.9889	0.9644	1.0139	0.380057
Age at menarche (per 2 years)	rs2432539	0.9981	0.9729	1.024	0.882847
Age at menarche (per 2 years)	rs2532263	1.0208	0.9877	1.0551	0.221377
Age at menarche (per 2 years)	rs2588809	1.0315	0.9982	1.0659	0.0643527
Age at menarche (per 2 years)	rs2594714	1.0021	0.9725	1.0326	0.891402
Age at menarche (per 2 years)	rs2736108	1.0191	0.9918	1.0472	0.172447
Age at menarche (per 2 years)	rs2747652	0.9952	0.9707	1.0203	0.702983
Age at menarche (per 2 years)	rs2787486	1.0006	0.9737	1.0282	0.965905
Age at menarche (per 2 years)	rs2823093	0.9937	0.966	1.0222	0.660475
Age at menarche (per 2 years)	rs28512361	1.0153	0.9733	1.059	0.481683
Age at menarche (per 2 years)	rs28539243	0.9763	0.9522	1.0011	0.0609312
Age at menarche (per 2 years)	rs2943559	1.0015	0.9572	1.0478	0.949444
Age at menarche (per 2 years)	rs2965183	0.9849	0.9597	1.0107	0.248861
Age at menarche (per 2 years)	rs2981578	1.0064	0.9816	1.0318	0.61624
Age at menarche (per 2 years)	rs2992756	1.0117	0.9863	1.0379	0.369439
Age at menarche (per 2 years)	rs3215401	1.0208	0.9937	1.0488	0.133925
Age at menarche (per 2 years)	rs322144	1.0018	0.9746	1.0298	0.897207
Age at menarche (per 2 years)	rs34005590	1.0019	0.9431	1.0643	0.950882
Age at menarche (per 2 years)	rs34207738	1.0175	0.9923	1.0434	0.174279
Age at menarche (per 2 years)	rs35383942	1.0095	0.9552	1.067	0.736668
Age at menarche (per 2 years)	rs35951924	0.9765	0.948	1.0058	0.114971
Age at menarche (per 2 years)	rs36194942	1.0089	0.9814	1.0371	0.531003
Age at menarche (per 2 years)	rs3757322	1.0068	0.9805	1.0338	0.61502
Age at menarche (per 2 years)	rs3760982	1.013	0.9883	1.0384	0.306138
Age at menarche (per 2 years)	rs3817198	0.9672	0.942	0.993	0.0131598
Age at menarche (per 2 years)	rs3819405	1.0248	0.9967	1.0536	0.0846869
Age at menarche (per 2 years)	rs3903072	1.0047	0.98	1.03	0.711819
Age at menarche (per 2 years)	rs4233486	1.0099	0.9825	1.0379	0.483566
Age at menarche (per 2 years)	rs4245739	1.0133	0.9851	1.0423	0.359849
Age at menarche (per 2 years)	rs4442975	1.0144	0.9895	1.0399	0.25922
Age at menarche (per 2 years)	rs4496150	1.0272	0.998	1.0573	0.0679019
Age at menarche (per 2 years)	rs4562056	1.0175	0.9911	1.0447	0.19586
Age at menarche (per 2 years)	rs45631563	0.9961	0.9351	1.0611	0.904282
Age at menarche (per 2 years)	rs4577244	1.0027	0.9735	1.0328	0.855692
Age at menarche (per 2 years)	rs4593472	0.9963	0.9707	1.0225	0.778921
Age at menarche (per 2 years)	rs4784227	1.0115	0.9835	1.0404	0.423004
Age at menarche (per 2 years)	rs4808801	0.9866	0.961	1.0129	0.314909
Age at menarche (per 2 years)	rs4849887	1.0199	0.9786	1.063	0.35051
Age at menarche (per 2 years)	rs4951011	0.9897	0.9557	1.0249	0.562318
Age at menarche (per 2 years)	rs4971059	1.0078	0.9824	1.0339	0.551734
Age at menarche (per 2 years)	rs4973768	0.9886	0.9643	1.0134	0.365042
Age at menarche (per 2 years)	rs4980383	0.9813	0.957	1.0061	0.138593
Age at menarche (per 2 years)	rs514192	0.9833	0.9577	1.0095	0.209171
Age at menarche (per 2 years)	rs527616	0.9849	0.96	1.0105	0.245418
Age at menarche (per 2 years)	rs554219	1.0161	0.9714	1.0629	0.487304
Age at menarche (per 2 years)	rs56069439	0.997	0.9703	1.0245	0.830454
Age at menarche (per 2 years)	rs58058861	0.9879	0.9586	1.018	0.426266
Age at menarche (per 2 years)	rs58847541	1.0259	0.9913	1.0617	0.143445
Age at menarche (per 2 years)	rs6001930	1.0036	0.9647	1.044	0.860211
Age at menarche (per 2 years)	rs6122906	1.0104	0.9786	1.0433	0.526364
Age at menarche (per 2 years)	rs616488	1.0126	0.9861	1.0398	0.356273
Age at menarche (per 2 years)	rs62355902	0.9944	0.9622	1.0276	0.737879
Age at menarche (per 2 years)	rs6472903	1.0385	1.0045	1.0737	0.0263153
Age at menarche (per 2 years)	rs6507583	1.0146	0.9643	1.0675	0.577132
Age at menarche (per 2 years)	rs6562760	0.999	0.9702	1.0287	0.947517
Age at menarche (per 2 years)	rs6569648	1.006	0.977	1.0358	0.687836
Age at menarche (per 2 years)	rs6585202	1.017	0.9921	1.0425	0.182734
Age at menarche (per 2 years)	rs6596100	1.0068	0.9765	1.038	0.663769
Age at menarche (per 2 years)	rs6597981	0.9943	0.97	1.0192	0.65025
Age at menarche (per 2 years)	rs6678914	1.0252	0.9996	1.0514	0.05401
Age at menarche (per 2 years)	rs66823261	1.0052	0.9734	1.0381	0.750319
Age at menarche (per 2 years)	rs67073037	1.0048	0.9754	1.035	0.751727
Age at menarche (per 2 years)	rs6725517	1.0097	0.983	1.037	0.481507
Age at menarche (per 2 years)	rs6734079	1.0076	0.9781	1.038	0.616144
Age at menarche (per 2 years)	rs67397200	0.9977	0.9709	1.0252	0.86705
Age at menarche (per 2 years)	rs676256	1.0093	0.9835	1.0358	0.482525
Age at menarche (per 2 years)	rs6762644	0.9872	0.9626	1.0125	0.319103
Age at menarche (per 2 years)	rs67958007	1.0076	0.9702	1.0465	0.693345
Age at menarche (per 2 years)	rs6796502	1.032	0.9888	1.0771	0.14924
Age at menarche (per 2 years)	rs6805189	1.0106	0.9857	1.0362	0.406171
Age at menarche (per 2 years)	rs6815814	0.9912	0.9639	1.0194	0.53729
Age at menarche (per 2 years)	rs6828523	0.99	0.9515	1.03	0.617307
Age at menarche (per 2 years)	rs6882649	0.9984	0.9725	1.025	0.905693
Age at menarche (per 2 years)	rs6964587	0.9981	0.9733	1.0236	0.883737
Age at menarche (per 2 years)	rs704010	0.9987	0.9737	1.0244	0.922433
Age at menarche (per 2 years)	rs7072776	0.9972	0.9706	1.0244	0.836036
Age at menarche (per 2 years)	rs71338792	1.0117	0.98	1.0444	0.474802
Age at menarche (per 2 years)	rs71557345	0.9967	0.9479	1.048	0.89788
Age at menarche (per 2 years)	rs71559437	0.9963	0.9575	1.0367	0.854396
Age at menarche (per 2 years)	rs71801447	1.0498	0.9975	1.1048	0.062103
Age at menarche (per 2 years)	rs720475	0.9983	0.97	1.0274	0.907192
Age at menarche (per 2 years)	rs72749841	0.9413	0.8995	0.9852	0.00925166
Age at menarche (per 2 years)	rs72755295	1.0257	0.9569	1.0995	0.47359
Age at menarche (per 2 years)	rs72826962	1.0089	0.9009	1.13	0.877637
Age at menarche (per 2 years)	rs7297051	1.0085	0.9792	1.0387	0.574571
Age at menarche (per 2 years)	rs73161324	0.9951	0.9442	1.0488	0.854593
Age at menarche (per 2 years)	rs738321	1.0295	1.0035	1.0563	0.0261992
Age at menarche (per 2 years)	rs745570	0.9713	0.9475	0.9958	0.0217278
Age at menarche (per 2 years)	rs74911261	1.0363	0.9554	1.124	0.389756
Age at menarche (per 2 years)	rs74943274	1.0598	0.9584	1.172	0.257805
Age at menarche (per 2 years)	rs7529522	1.0062	0.9772	1.036	0.67858
Age at menarche (per 2 years)	rs75915166	1.0119	0.9636	1.0626	0.634573
Age at menarche (per 2 years)	rs7707921	0.9954	0.9667	1.025	0.758479
Age at menarche (per 2 years)	rs7726159	1.0211	0.9946	1.0483	0.119608
Age at menarche (per 2 years)	rs77528541	1.0343	0.9952	1.0749	0.0867265
Age at menarche (per 2 years)	rs78269692	1.0332	0.9718	1.0984	0.295871
Age at menarche (per 2 years)	rs7904519	1.0171	0.9922	1.0426	0.180749
Age at menarche (per 2 years)	rs7971	0.9862	0.9608	1.0122	0.295961
Age at menarche (per 2 years)	rs79724016	0.9796	0.9114	1.0529	0.574838
Age at menarche (per 2 years)	rs8002929	0.9987	0.9698	1.0284	0.92967
Age at menarche (per 2 years)	rs8170	1.0044	0.9728	1.0369	0.788856
Age at menarche (per 2 years)	rs8176636	1.0078	0.9773	1.0392	0.621701
Age at menarche (per 2 years)	rs9257408	0.9937	0.9689	1.0191	0.623238
Age at menarche (per 2 years)	rs9348512	1.0139	0.9876	1.0409	0.302594
Age at menarche (per 2 years)	rs9397437	1.0245	0.9771	1.0743	0.316394
Age at menarche (per 2 years)	rs941764	1.0126	0.9867	1.0393	0.343785
Age at menarche (per 2 years)	rs9485372	0.9936	0.962	1.0262	0.695008
Age at menarche (per 2 years)	rs9573140	1.0152	0.9884	1.0427	0.268931
Age at menarche (per 2 years)	rs9693444	1.0001	0.974	1.0268	0.996286
Age at menarche (per 2 years)	rs9790517	1.0022	0.9734	1.0318	0.88181
Age at menarche (per 2 years)	rs9833888	0.9843	0.9554	1.014	0.297142
Age at menarche (per 2 years)	rs999737	0.9888	0.9596	1.0188	0.459474

## Sheet: Parous
Risk factor	SNP	ORint	Lower CIint	Upper CIint	pint
Ever parous (yes/no)	c22_39359355_CN0	1.0082	0.9095	1.1176	0.876301
Ever parous (yes/no)	c22_39359355_CN2	0.4973	0.2558	0.9668	0.0394457
Ever parous (yes/no)	c4_84370124	0.9512	0.9008	1.0044	0.0715868
Ever parous (yes/no)	rs10022462	0.9919	0.9408	1.0458	0.763415
Ever parous (yes/no)	rs10069690	1.0067	0.9484	1.0686	0.826249
Ever parous (yes/no)	rs1011970	0.9717	0.9068	1.0412	0.41517
Ever parous (yes/no)	rs10472076	1.0499	0.9945	1.1084	0.0783139
Ever parous (yes/no)	rs10474352	0.9758	0.9042	1.0531	0.529406
Ever parous (yes/no)	rs1053338	1.0314	0.9561	1.1127	0.424129
Ever parous (yes/no)	rs10623258	1.0096	0.9576	1.0644	0.722573
Ever parous (yes/no)	rs10759243	1.0138	0.957	1.074	0.640794
Ever parous (yes/no)	rs10760444	1.0084	0.9562	1.0634	0.758075
Ever parous (yes/no)	rs10771399	0.9747	0.8963	1.06	0.54995
Ever parous (yes/no)	rs10816625	1.0138	0.911	1.1282	0.801986
Ever parous (yes/no)	rs10864459	1.0091	0.953	1.0686	0.755698
Ever parous (yes/no)	rs10941679	1.003	0.9449	1.0647	0.921493
Ever parous (yes/no)	rs10995190	0.9703	0.9004	1.0457	0.430424
Ever parous (yes/no)	rs10995201	0.9705	0.9008	1.0456	0.431074
Ever parous (yes/no)	rs11075995	0.9802	0.9217	1.0424	0.524066
Ever parous (yes/no)	rs11076805	0.9856	0.9233	1.0522	0.66385
Ever parous (yes/no)	rs11117758	0.9577	0.8976	1.0219	0.192097
Ever parous (yes/no)	rs11155804	0.9928	0.9391	1.0496	0.799554
Ever parous (yes/no)	rs11199914	0.9994	0.9444	1.0576	0.983865
Ever parous (yes/no)	rs11242675	1.0066	0.9532	1.0631	0.812283
Ever parous (yes/no)	rs11249433	1.016	0.9632	1.0717	0.560033
Ever parous (yes/no)	rs113577745	0.8984	0.8239	0.9796	0.0152893
Ever parous (yes/no)	rs113701136	1.0409	0.9833	1.1019	0.167219
Ever parous (yes/no)	rs11374964	0.9867	0.9356	1.0406	0.621718
Ever parous (yes/no)	rs114962751	1.088	0.8799	1.3453	0.436246
Ever parous (yes/no)	rs11552449	1.011	0.9424	1.0846	0.759878
Ever parous (yes/no)	rs115635831	1.0927	0.8836	1.3512	0.413249
Ever parous (yes/no)	rs11571833	1.0005	0.7679	1.3035	0.996896
Ever parous (yes/no)	rs116095464	0.9512	0.8494	1.0651	0.386026
Ever parous (yes/no)	rs11627032	1.0283	0.966	1.0946	0.381985
Ever parous (yes/no)	rs117618124	1.0128	0.8843	1.1599	0.854706
Ever parous (yes/no)	rs11780156	1.0689	0.9968	1.1461	0.0614061
Ever parous (yes/no)	rs11814448	1.0776	0.9054	1.2824	0.400197
Ever parous (yes/no)	rs11820646	1.0114	0.9583	1.0675	0.679836
Ever parous (yes/no)	rs11903787	0.9887	0.9282	1.0531	0.72367
Ever parous (yes/no)	rs11977670	1.0442	0.9902	1.1011	0.11068
Ever parous (yes/no)	rs12048493	1.0181	0.9632	1.0761	0.526951
Ever parous (yes/no)	rs12207986	0.9976	0.9462	1.0519	0.930475
Ever parous (yes/no)	rs12405132	1.0069	0.9531	1.0638	0.805619
Ever parous (yes/no)	rs12422552	0.9443	0.8903	1.0015	0.0560679
Ever parous (yes/no)	rs12479355	1.0239	0.9593	1.0928	0.477064
Ever parous (yes/no)	rs12493607	0.9972	0.9439	1.0534	0.918881
Ever parous (yes/no)	rs12546444	1.0397	0.9467	1.1418	0.415222
Ever parous (yes/no)	rs12662670	1.0004	0.9071	1.1034	0.993488
Ever parous (yes/no)	rs12710696	0.9876	0.9354	1.0428	0.653142
Ever parous (yes/no)	rs12870942	0.9503	0.8981	1.0056	0.0772818
Ever parous (yes/no)	rs1292011	0.9919	0.9393	1.0474	0.769022
Ever parous (yes/no)	rs13066793	1.0118	0.9195	1.1133	0.810199
Ever parous (yes/no)	rs13162653	0.9863	0.9339	1.0416	0.620395
Ever parous (yes/no)	rs132390	0.9104	0.7934	1.0447	0.181228
Ever parous (yes/no)	rs13267382	0.9856	0.9328	1.0414	0.605244
Ever parous (yes/no)	rs13281615	0.9867	0.9353	1.041	0.625022
Ever parous (yes/no)	rs13294895	0.9995	0.9331	1.0706	0.988161
Ever parous (yes/no)	rs13329835	1.0142	0.9532	1.0791	0.656356
Ever parous (yes/no)	rs13365225	1.0201	0.9513	1.0938	0.576943
Ever parous (yes/no)	rs1353747	1.0041	0.918	1.0984	0.928107
Ever parous (yes/no)	rs140850326	0.9746	0.9245	1.0274	0.338952
Ever parous (yes/no)	rs140936696	0.996	0.9274	1.0696	0.912139
Ever parous (yes/no)	rs1432679	0.9801	0.9294	1.0335	0.456942
Ever parous (yes/no)	rs1436904	0.9771	0.9256	1.0315	0.401769
Ever parous (yes/no)	rs1550623	0.9872	0.9179	1.0617	0.728705
Ever parous (yes/no)	rs16857609	0.9962	0.9387	1.0572	0.900423
Ever parous (yes/no)	rs16991615	0.9913	0.8927	1.1009	0.870385
Ever parous (yes/no)	rs1707302	0.9797	0.9266	1.0359	0.470669
Ever parous (yes/no)	rs17156577	0.974	0.8986	1.0558	0.522111
Ever parous (yes/no)	rs17181761	0.9567	0.9043	1.0122	0.124086
Ever parous (yes/no)	rs17268829	1.034	0.9758	1.0957	0.257785
Ever parous (yes/no)	rs17350191	1.0121	0.9573	1.0699	0.672774
Ever parous (yes/no)	rs17356907	1.0468	0.9875	1.1097	0.124384
Ever parous (yes/no)	rs17426269	1.0306	0.9583	1.1084	0.416188
Ever parous (yes/no)	rs17489300	0.9917	0.9393	1.047	0.76232
Ever parous (yes/no)	rs17529111	1.0091	0.9474	1.0749	0.778226
Ever parous (yes/no)	rs17817449	0.9774	0.9264	1.0312	0.403029
Ever parous (yes/no)	rs17879961	0.6224	0.4258	0.9098	0.014358
Ever parous (yes/no)	rs1830298	0.9737	0.9187	1.0321	0.36976
Ever parous (yes/no)	rs188686860	1.1151	0.9047	1.3745	0.307058
Ever parous (yes/no)	rs1895062	1.0016	0.9487	1.0574	0.95462
Ever parous (yes/no)	rs200648189	0.996	0.9231	1.0746	0.917011
Ever parous (yes/no)	rs2012709	1.0331	0.9792	1.09	0.233792
Ever parous (yes/no)	rs2016394	1.0298	0.9766	1.0859	0.277267
Ever parous (yes/no)	rs202049448	1.0149	0.9563	1.0771	0.625426
Ever parous (yes/no)	rs204247	0.9923	0.9411	1.0463	0.775688
Ever parous (yes/no)	rs206966	0.9696	0.9001	1.0445	0.416343
Ever parous (yes/no)	rs2181965	0.9562	0.8986	1.0175	0.157978
Ever parous (yes/no)	rs2223621	1.0018	0.9478	1.0588	0.95051
Ever parous (yes/no)	rs2236007	0.9915	0.9287	1.0586	0.798439
Ever parous (yes/no)	rs2242652	1.0358	0.9689	1.1075	0.301954
Ever parous (yes/no)	rs2284378	1.0677	1.0088	1.1299	0.0235725
Ever parous (yes/no)	rs2290203	0.9506	0.8903	1.0151	0.130219
Ever parous (yes/no)	rs2380205	1.0153	0.963	1.0704	0.572928
Ever parous (yes/no)	rs2432539	0.9969	0.9443	1.0524	0.911117
Ever parous (yes/no)	rs2532263	0.9896	0.9213	1.0629	0.774257
Ever parous (yes/no)	rs2588809	0.9745	0.9092	1.0445	0.465212
Ever parous (yes/no)	rs2594714	1.0185	0.9557	1.0854	0.571922
Ever parous (yes/no)	rs2736108	0.9537	0.9006	1.0099	0.104889
Ever parous (yes/no)	rs2747652	1.0385	0.9851	1.0947	0.160935
Ever parous (yes/no)	rs2787486	0.9762	0.9215	1.0342	0.413293
Ever parous (yes/no)	rs2823093	1.0316	0.9712	1.0957	0.311952
Ever parous (yes/no)	rs28512361	1.0673	0.9746	1.1687	0.160185
Ever parous (yes/no)	rs28539243	1.0207	0.968	1.0762	0.448394
Ever parous (yes/no)	rs2943559	0.9124	0.8286	1.0047	0.0623004
Ever parous (yes/no)	rs2965183	1.0162	0.9617	1.0738	0.567828
Ever parous (yes/no)	rs2981578	1.0078	0.9557	1.0627	0.773618
Ever parous (yes/no)	rs2992756	1.0062	0.953	1.0624	0.823315
Ever parous (yes/no)	rs3215401	0.9497	0.8974	1.0051	0.0746236
Ever parous (yes/no)	rs322144	0.9711	0.915	1.0306	0.33324
Ever parous (yes/no)	rs34005590	0.9422	0.8285	1.0715	0.363963
Ever parous (yes/no)	rs34207738	0.9989	0.9471	1.0536	0.968001
Ever parous (yes/no)	rs35383942	0.8972	0.7984	1.0081	0.0681192
Ever parous (yes/no)	rs35951924	0.9801	0.9203	1.0438	0.53151
Ever parous (yes/no)	rs36194942	0.9889	0.932	1.0493	0.712377
Ever parous (yes/no)	rs3757322	0.9916	0.9371	1.0493	0.771177
Ever parous (yes/no)	rs3760982	0.9958	0.9447	1.0498	0.876559
Ever parous (yes/no)	rs3817198	0.9732	0.9201	1.0293	0.341652
Ever parous (yes/no)	rs3819405	1.0094	0.9512	1.0712	0.757153
Ever parous (yes/no)	rs3903072	1.0273	0.9749	1.0826	0.313607
Ever parous (yes/no)	rs4233486	0.9701	0.9149	1.0286	0.30986
Ever parous (yes/no)	rs4245739	0.9923	0.935	1.0531	0.79805
Ever parous (yes/no)	rs4442975	0.9825	0.9322	1.0355	0.510831
Ever parous (yes/no)	rs4496150	0.9971	0.9377	1.0604	0.927339
Ever parous (yes/no)	rs4562056	0.9943	0.9398	1.052	0.843594
Ever parous (yes/no)	rs45631563	0.9346	0.8188	1.0667	0.315923
Ever parous (yes/no)	rs4577244	1.0114	0.9505	1.0761	0.721618
Ever parous (yes/no)	rs4593472	0.9884	0.9355	1.0442	0.676235
Ever parous (yes/no)	rs4784227	0.9975	0.9396	1.059	0.935139
Ever parous (yes/no)	rs4808801	1.0011	0.9465	1.0589	0.96891
Ever parous (yes/no)	rs4849887	0.964	0.8814	1.0543	0.422162
Ever parous (yes/no)	rs4951011	0.9835	0.9139	1.0583	0.655568
Ever parous (yes/no)	rs4971059	1.0263	0.9714	1.0844	0.354862
Ever parous (yes/no)	rs4973768	1.0308	0.9779	1.0864	0.258973
Ever parous (yes/no)	rs4980383	0.9617	0.9118	1.0143	0.150757
Ever parous (yes/no)	rs514192	1.009	0.9538	1.0673	0.755544
Ever parous (yes/no)	rs527616	0.9845	0.932	1.0399	0.576276
Ever parous (yes/no)	rs554219	0.9953	0.9018	1.0986	0.926079
Ever parous (yes/no)	rs56069439	1.0363	0.9782	1.0979	0.22602
Ever parous (yes/no)	rs58058861	1.0145	0.9518	1.0814	0.657401
Ever parous (yes/no)	rs58847541	1.0514	0.9755	1.1332	0.189779
Ever parous (yes/no)	rs6001930	1.0431	0.9582	1.1356	0.329603
Ever parous (yes/no)	rs6122906	0.9366	0.8754	1.0022	0.0579208
Ever parous (yes/no)	rs616488	1.0041	0.9495	1.0618	0.88644
Ever parous (yes/no)	rs62355902	1.0037	0.9362	1.0761	0.916596
Ever parous (yes/no)	rs6472903	1.0198	0.9503	1.0943	0.586016
Ever parous (yes/no)	rs6507583	1.0354	0.9309	1.1516	0.521428
Ever parous (yes/no)	rs6562760	0.9565	0.8988	1.0179	0.160844
Ever parous (yes/no)	rs6569648	0.9618	0.904	1.0233	0.218361
Ever parous (yes/no)	rs6585202	1.0054	0.9536	1.0601	0.841429
Ever parous (yes/no)	rs6596100	0.95	0.8898	1.0142	0.12442
Ever parous (yes/no)	rs6597981	0.9772	0.9274	1.0296	0.386556
Ever parous (yes/no)	rs6678914	0.9859	0.9347	1.04	0.603397
Ever parous (yes/no)	rs66823261	1.0306	0.963	1.1029	0.384444
Ever parous (yes/no)	rs67073037	1.0133	0.9522	1.0783	0.677349
Ever parous (yes/no)	rs6725517	1.0254	0.9684	1.0858	0.390197
Ever parous (yes/no)	rs6734079	1.0096	0.9486	1.0745	0.763107
Ever parous (yes/no)	rs67397200	1.0388	0.9805	1.1005	0.196798
Ever parous (yes/no)	rs676256	0.9855	0.9331	1.0409	0.601164
Ever parous (yes/no)	rs6762644	0.9916	0.9397	1.0462	0.756721
Ever parous (yes/no)	rs67958007	1.1303	1.0418	1.2263	0.00323817
Ever parous (yes/no)	rs6796502	1.0527	0.9619	1.1521	0.264513
Ever parous (yes/no)	rs6805189	0.9873	0.9366	1.0407	0.634381
Ever parous (yes/no)	rs6815814	1.0302	0.9698	1.0944	0.333927
Ever parous (yes/no)	rs6828523	1.0217	0.9385	1.1122	0.621087
Ever parous (yes/no)	rs6882649	0.9841	0.9303	1.041	0.575828
Ever parous (yes/no)	rs6964587	1.0443	0.9897	1.102	0.11371
Ever parous (yes/no)	rs704010	0.9839	0.9324	1.0382	0.553786
Ever parous (yes/no)	rs7072776	1.0272	0.9698	1.088	0.359559
Ever parous (yes/no)	rs71338792	1.0422	0.9733	1.116	0.236589
Ever parous (yes/no)	rs71557345	1.0157	0.9152	1.1272	0.770144
Ever parous (yes/no)	rs71559437	0.9872	0.9068	1.0748	0.767112
Ever parous (yes/no)	rs71801447	0.9617	0.864	1.0704	0.474293
Ever parous (yes/no)	rs720475	0.9915	0.9327	1.0539	0.783195
Ever parous (yes/no)	rs72749841	0.9707	0.8816	1.0689	0.545732
Ever parous (yes/no)	rs72755295	0.9503	0.8223	1.0982	0.489398
Ever parous (yes/no)	rs72826962	1.0113	0.7927	1.2901	0.928233
Ever parous (yes/no)	rs7297051	0.9724	0.9137	1.0349	0.379191
Ever parous (yes/no)	rs73161324	0.9382	0.8393	1.0487	0.261498
Ever parous (yes/no)	rs738321	1.0179	0.964	1.0749	0.522451
Ever parous (yes/no)	rs745570	0.9811	0.9302	1.0347	0.48106
Ever parous (yes/no)	rs74911261	1.0404	0.8749	1.2371	0.654198
Ever parous (yes/no)	rs74943274	1.1358	0.9143	1.411	0.249985
Ever parous (yes/no)	rs7529522	1.0451	0.9823	1.112	0.163137
Ever parous (yes/no)	rs75915166	0.9567	0.862	1.0619	0.405501
Ever parous (yes/no)	rs7707921	0.9375	0.881	0.9978	0.0422937
Ever parous (yes/no)	rs7726159	1.0017	0.9474	1.0591	0.952239
Ever parous (yes/no)	rs77528541	1.0448	0.9627	1.1339	0.294002
Ever parous (yes/no)	rs78269692	1.0623	0.9323	1.2104	0.364376
Ever parous (yes/no)	rs7904519	1.0075	0.9556	1.0623	0.781432
Ever parous (yes/no)	rs7971	1.0056	0.9515	1.0628	0.842001
Ever parous (yes/no)	rs79724016	0.9316	0.8012	1.0832	0.357097
Ever parous (yes/no)	rs8002929	0.9593	0.9014	1.021	0.191717
Ever parous (yes/no)	rs8170	1.056	0.9872	1.1297	0.113147
Ever parous (yes/no)	rs8176636	1.0073	0.9427	1.0763	0.830564
Ever parous (yes/no)	rs9257408	1.0225	0.9693	1.0787	0.414244
Ever parous (yes/no)	rs9348512	0.9868	0.9332	1.0434	0.640558
Ever parous (yes/no)	rs9397437	0.9991	0.9019	1.1069	0.987005
Ever parous (yes/no)	rs941764	0.9684	0.9166	1.0231	0.252363
Ever parous (yes/no)	rs9485372	1.0428	0.9739	1.1166	0.229703
Ever parous (yes/no)	rs9573140	0.9569	0.9045	1.0124	0.125535
Ever parous (yes/no)	rs9693444	0.9502	0.8985	1.0049	0.0737939
Ever parous (yes/no)	rs9790517	1.0108	0.95	1.0755	0.733949
Ever parous (yes/no)	rs9833888	0.9882	0.9283	1.0519	0.709437
Ever parous (yes/no)	rs999737	1.0291	0.9662	1.0961	0.37272

## Sheet: No. of full-term pregnancies
Risk factor*	SNP	ORint	Lower CIint	Upper CIint	pint
No. of full-term pregnancies	c22_39359355_CN0	1.0058	0.9648	1.0484	0.786092
No. of full-term pregnancies	c22_39359355_CN2	0.6789	0.5113	0.9015	0.00743991
No. of full-term pregnancies	c4_84370124	1.0167	0.9942	1.0397	0.147559
No. of full-term pregnancies	rs10022462	1.0151	0.9933	1.0375	0.176751
No. of full-term pregnancies	rs10069690	1.0162	0.9915	1.0414	0.200039
No. of full-term pregnancies	rs1011970	0.9918	0.9636	1.0208	0.573935
No. of full-term pregnancies	rs10472076	0.987	0.9653	1.0093	0.250617
No. of full-term pregnancies	rs10474352	1.0063	0.9754	1.0382	0.692471
No. of full-term pregnancies	rs1053338	0.9932	0.9631	1.0241	0.661766
No. of full-term pregnancies	rs10623258	1.0165	0.9946	1.0388	0.140115
No. of full-term pregnancies	rs10759243	0.9782	0.9553	1.0017	0.0685715
No. of full-term pregnancies	rs10760444	1.0092	0.9875	1.0314	0.410467
No. of full-term pregnancies	rs10771399	0.9904	0.9567	1.0253	0.584691
No. of full-term pregnancies	rs10816625	0.9558	0.915	0.9984	0.0420905
No. of full-term pregnancies	rs10864459	1.0091	0.9858	1.033	0.44567
No. of full-term pregnancies	rs10941679	0.9907	0.9667	1.0154	0.457243
No. of full-term pregnancies	rs10995190	1.0193	0.9883	1.0514	0.225286
No. of full-term pregnancies	rs10995201	1.0202	0.9892	1.0522	0.20441
No. of full-term pregnancies	rs11075995	1.0009	0.9759	1.0266	0.943093
No. of full-term pregnancies	rs11076805	0.9936	0.9677	1.0202	0.634867
No. of full-term pregnancies	rs11117758	0.9837	0.9578	1.0104	0.230327
No. of full-term pregnancies	rs11155804	0.9824	0.9603	1.005	0.125331
No. of full-term pregnancies	rs11199914	0.9946	0.9715	1.0182	0.651238
No. of full-term pregnancies	rs11242675	0.9847	0.9629	1.0071	0.179587
No. of full-term pregnancies	rs11249433	0.9959	0.9744	1.0179	0.715368
No. of full-term pregnancies	rs113577745	1.0153	0.9799	1.0519	0.402021
No. of full-term pregnancies	rs113701136	0.9805	0.9579	1.0037	0.0992235
No. of full-term pregnancies	rs11374964	1.0005	0.9789	1.0225	0.96492
No. of full-term pregnancies	rs114962751	1.0047	0.9229	1.0936	0.914572
No. of full-term pregnancies	rs11552449	1.0176	0.9888	1.0473	0.23424
No. of full-term pregnancies	rs115635831	1.0045	0.9227	1.0936	0.917202
No. of full-term pregnancies	rs11571833	0.9904	0.8836	1.11	0.867933
No. of full-term pregnancies	rs116095464	0.9909	0.9453	1.0387	0.702784
No. of full-term pregnancies	rs11627032	0.9877	0.9629	1.0131	0.338963
No. of full-term pregnancies	rs117618124	1.0518	0.9953	1.1115	0.0732187
No. of full-term pregnancies	rs11780156	0.9941	0.9664	1.0227	0.684315
No. of full-term pregnancies	rs11814448	1.0089	0.9383	1.0849	0.810305
No. of full-term pregnancies	rs11820646	0.9947	0.9729	1.0169	0.636703
No. of full-term pregnancies	rs11903787	0.9839	0.9589	1.0096	0.218457
No. of full-term pregnancies	rs11977670	1.0013	0.9797	1.0233	0.909718
No. of full-term pregnancies	rs12048493	0.9971	0.9745	1.0202	0.801489
No. of full-term pregnancies	rs12207986	1.0057	0.9841	1.0278	0.608663
No. of full-term pregnancies	rs12405132	1.031	1.0082	1.0543	0.00750203
No. of full-term pregnancies	rs12422552	1.0267	1.002	1.0521	0.0340141
No. of full-term pregnancies	rs12479355	0.9811	0.9551	1.0078	0.16423
No. of full-term pregnancies	rs12493607	1.0044	0.9819	1.0273	0.704886
No. of full-term pregnancies	rs12546444	0.9683	0.9319	1.0061	0.0989125
No. of full-term pregnancies	rs12662670	0.9891	0.9505	1.0292	0.587872
No. of full-term pregnancies	rs12710696	0.9971	0.9749	1.0197	0.797841
No. of full-term pregnancies	rs12870942	0.9863	0.9637	1.0095	0.24627
No. of full-term pregnancies	rs1292011	1.0061	0.9841	1.0285	0.590431
No. of full-term pregnancies	rs13066793	1.0016	0.9641	1.0407	0.933349
No. of full-term pregnancies	rs13162653	0.9997	0.9778	1.0221	0.979589
No. of full-term pregnancies	rs132390	1.0053	0.9495	1.0643	0.856656
No. of full-term pregnancies	rs13267382	0.9967	0.9743	1.0197	0.777993
No. of full-term pregnancies	rs13281615	1.0033	0.9816	1.0254	0.769126
No. of full-term pregnancies	rs13294895	0.9977	0.97	1.0262	0.871021
No. of full-term pregnancies	rs13329835	0.9821	0.9572	1.0076	0.167223
No. of full-term pregnancies	rs13365225	0.9959	0.9681	1.0246	0.778505
No. of full-term pregnancies	rs1353747	1.033	0.9954	1.0721	0.0860647
No. of full-term pregnancies	rs140850326	0.9773	0.9565	0.9986	0.0364548
No. of full-term pregnancies	rs140936696	0.9881	0.9597	1.0172	0.418688
No. of full-term pregnancies	rs1432679	1.0118	0.9901	1.034	0.28757
No. of full-term pregnancies	rs1436904	1.0258	1.0033	1.0487	0.0243972
No. of full-term pregnancies	rs1550623	0.9889	0.9598	1.019	0.466906
No. of full-term pregnancies	rs16857609	1.0116	0.9871	1.0366	0.356799
No. of full-term pregnancies	rs16991615	0.9955	0.9531	1.0398	0.839233
No. of full-term pregnancies	rs1707302	1.0018	0.979	1.0252	0.876704
No. of full-term pregnancies	rs17156577	0.985	0.9527	1.0183	0.373133
No. of full-term pregnancies	rs17181761	0.9855	0.9628	1.0086	0.215972
No. of full-term pregnancies	rs17268829	0.9969	0.9734	1.021	0.801525
No. of full-term pregnancies	rs17350191	0.9944	0.972	1.0173	0.628516
No. of full-term pregnancies	rs17356907	1.0038	0.9801	1.0281	0.757489
No. of full-term pregnancies	rs17426269	0.9917	0.9623	1.022	0.587742
No. of full-term pregnancies	rs17489300	0.983	0.9613	1.0052	0.133082
No. of full-term pregnancies	rs17529111	0.9969	0.9713	1.0232	0.813593
No. of full-term pregnancies	rs17817449	1.0043	0.9824	1.0268	0.701323
No. of full-term pregnancies	rs17879961	0.9642	0.8267	1.1247	0.642928
No. of full-term pregnancies	rs1830298	1.0071	0.9833	1.0314	0.563893
No. of full-term pregnancies	rs188686860	1.0119	0.9301	1.1008	0.783765
No. of full-term pregnancies	rs1895062	1.0041	0.9819	1.0267	0.720713
No. of full-term pregnancies	rs200648189	1.0208	0.99	1.0526	0.187629
No. of full-term pregnancies	rs2012709	1.0117	0.9898	1.0341	0.297485
No. of full-term pregnancies	rs2016394	0.9941	0.9728	1.0159	0.592684
No. of full-term pregnancies	rs202049448	1.0075	0.9832	1.0323	0.549693
No. of full-term pregnancies	rs204247	0.9986	0.9772	1.0205	0.898727
No. of full-term pregnancies	rs206966	0.9952	0.9653	1.0259	0.754837
No. of full-term pregnancies	rs2181965	1.0092	0.9838	1.0352	0.48124
No. of full-term pregnancies	rs2223621	1.0123	0.9895	1.0355	0.293669
No. of full-term pregnancies	rs2236007	0.9747	0.949	1.001	0.0595637
No. of full-term pregnancies	rs2242652	1.0065	0.9793	1.0344	0.64472
No. of full-term pregnancies	rs2284378	0.9941	0.9714	1.0174	0.618505
No. of full-term pregnancies	rs2290203	1.0178	0.9908	1.0455	0.199339
No. of full-term pregnancies	rs2380205	0.9942	0.9728	1.0161	0.598936
No. of full-term pregnancies	rs2432539	1.0036	0.9816	1.0262	0.748973
No. of full-term pregnancies	rs2532263	1.0184	0.9894	1.0483	0.215669
No. of full-term pregnancies	rs2588809	0.9825	0.9547	1.0112	0.229558
No. of full-term pregnancies	rs2594714	0.9974	0.9717	1.0237	0.842292
No. of full-term pregnancies	rs2736108	0.9811	0.9581	1.0047	0.115398
No. of full-term pregnancies	rs2747652	1.0152	0.9935	1.0373	0.171431
No. of full-term pregnancies	rs2787486	0.9905	0.9672	1.0143	0.431502
No. of full-term pregnancies	rs2823093	0.9875	0.9633	1.0122	0.318702
No. of full-term pregnancies	rs28512361	0.9922	0.9566	1.029	0.672328
No. of full-term pregnancies	rs28539243	0.9966	0.9752	1.0185	0.760002
No. of full-term pregnancies	rs2943559	1.0051	0.9661	1.0456	0.802467
No. of full-term pregnancies	rs2965183	0.9982	0.9759	1.021	0.876201
No. of full-term pregnancies	rs2981578	0.9818	0.9607	1.0035	0.0994466
No. of full-term pregnancies	rs2992756	1.0082	0.986	1.0308	0.471739
No. of full-term pregnancies	rs3215401	0.9822	0.9594	1.0056	0.135646
No. of full-term pregnancies	rs322144	0.988	0.9647	1.0118	0.319258
No. of full-term pregnancies	rs34005590	0.9508	0.9013	1.0031	0.0647078
No. of full-term pregnancies	rs34207738	0.9867	0.9653	1.0085	0.228784
No. of full-term pregnancies	rs35383942	0.9909	0.9445	1.0397	0.710267
No. of full-term pregnancies	rs35951924	1.0061	0.9805	1.0323	0.642819
No. of full-term pregnancies	rs36194942	0.9957	0.9719	1.02	0.724064
No. of full-term pregnancies	rs3757322	0.9816	0.9593	1.0045	0.113771
No. of full-term pregnancies	rs3760982	0.9783	0.9575	0.9997	0.0468669
No. of full-term pregnancies	rs3817198	1.0038	0.9808	1.0273	0.749007
No. of full-term pregnancies	rs3819405	0.9886	0.9651	1.0128	0.353571
No. of full-term pregnancies	rs3903072	0.9798	0.9588	1.0013	0.0653962
No. of full-term pregnancies	rs4233486	1.0034	0.9797	1.0276	0.780831
No. of full-term pregnancies	rs4245739	0.9892	0.9652	1.0138	0.387693
No. of full-term pregnancies	rs4442975	0.9954	0.9742	1.0171	0.674898
No. of full-term pregnancies	rs4496150	0.9946	0.9698	1.0202	0.677806
No. of full-term pregnancies	rs4562056	1.0231	0.9996	1.0471	0.053775
No. of full-term pregnancies	rs45631563	0.987	0.9333	1.0439	0.647832
No. of full-term pregnancies	rs4577244	0.9859	0.9609	1.0116	0.280448
No. of full-term pregnancies	rs4593472	0.9885	0.9662	1.0112	0.317278
No. of full-term pregnancies	rs4784227	0.983	0.959	1.0075	0.171752
No. of full-term pregnancies	rs4808801	0.9847	0.9623	1.0076	0.187718
No. of full-term pregnancies	rs4849887	1.0154	0.9794	1.0528	0.406545
No. of full-term pregnancies	rs4951011	1.0088	0.9786	1.0399	0.573403
No. of full-term pregnancies	rs4971059	1.0109	0.9885	1.0338	0.34485
No. of full-term pregnancies	rs4973768	1.018	0.9962	1.0402	0.105442
No. of full-term pregnancies	rs4980383	0.992	0.9705	1.0141	0.475457
No. of full-term pregnancies	rs514192	1.0112	0.9883	1.0346	0.340055
No. of full-term pregnancies	rs527616	0.9947	0.9726	1.0172	0.639298
No. of full-term pregnancies	rs554219	0.9659	0.9294	1.0037	0.0765136
No. of full-term pregnancies	rs56069439	0.9955	0.9721	1.0195	0.711662
No. of full-term pregnancies	rs58058861	0.9881	0.9626	1.0143	0.370176
No. of full-term pregnancies	rs58847541	0.9951	0.9654	1.0257	0.751176
No. of full-term pregnancies	rs6001930	1.0478	1.0118	1.085	0.00887362
No. of full-term pregnancies	rs6122906	1.0075	0.9797	1.0362	0.600125
No. of full-term pregnancies	rs616488	1.0197	0.9966	1.0433	0.0955164
No. of full-term pregnancies	rs62355902	0.9991	0.971	1.0281	0.953228
No. of full-term pregnancies	rs6472903	1.0145	0.9855	1.0443	0.331088
No. of full-term pregnancies	rs6507583	1.0028	0.9595	1.0481	0.900334
No. of full-term pregnancies	rs6562760	1.0082	0.9828	1.0341	0.531711
No. of full-term pregnancies	rs6569648	0.9886	0.9636	1.0142	0.379667
No. of full-term pregnancies	rs6585202	0.9961	0.9748	1.0179	0.724538
No. of full-term pregnancies	rs6596100	0.9739	0.9483	1.0003	0.0522663
No. of full-term pregnancies	rs6597981	0.9977	0.9765	1.0194	0.834221
No. of full-term pregnancies	rs6678914	0.9822	0.9608	1.0041	0.110768
No. of full-term pregnancies	rs66823261	0.9761	0.9493	1.0037	0.0886669
No. of full-term pregnancies	rs67073037	0.9861	0.961	1.0119	0.288602
No. of full-term pregnancies	rs6725517	1.0233	0.9998	1.0474	0.0524603
No. of full-term pregnancies	rs6734079	0.9876	0.9624	1.0135	0.344644
No. of full-term pregnancies	rs67397200	0.9932	0.9698	1.0171	0.571883
No. of full-term pregnancies	rs676256	1.0149	0.9922	1.038	0.1996
No. of full-term pregnancies	rs6762644	0.9962	0.9746	1.0183	0.733584
No. of full-term pregnancies	rs67958007	1.0161	0.9833	1.0499	0.34062
No. of full-term pregnancies	rs6796502	1.0419	1.0041	1.0811	0.0294711
No. of full-term pregnancies	rs6805189	0.997	0.9756	1.0189	0.784729
No. of full-term pregnancies	rs6815814	0.9921	0.9678	1.017	0.530364
No. of full-term pregnancies	rs6828523	0.9785	0.9452	1.0129	0.217604
No. of full-term pregnancies	rs6882649	1.0171	0.9939	1.0409	0.149937
No. of full-term pregnancies	rs6964587	0.9926	0.971	1.0147	0.508124
No. of full-term pregnancies	rs704010	0.9947	0.9728	1.017	0.637055
No. of full-term pregnancies	rs7072776	1.0175	0.9937	1.0418	0.151351
No. of full-term pregnancies	rs71338792	0.9992	0.9721	1.0271	0.955919
No. of full-term pregnancies	rs71557345	1.0162	0.9738	1.0605	0.460101
No. of full-term pregnancies	rs71559437	0.9973	0.9634	1.0323	0.876478
No. of full-term pregnancies	rs71801447	1.0013	0.9577	1.0468	0.954429
No. of full-term pregnancies	rs720475	0.9995	0.9748	1.0248	0.968936
No. of full-term pregnancies	rs72749841	1.0073	0.9687	1.0475	0.714365
No. of full-term pregnancies	rs72755295	0.9227	0.8687	0.9801	0.00899884
No. of full-term pregnancies	rs72826962	0.9308	0.8425	1.0284	0.158538
No. of full-term pregnancies	rs7297051	0.9879	0.9628	1.0135	0.350348
No. of full-term pregnancies	rs73161324	1.0003	0.9547	1.0481	0.989078
No. of full-term pregnancies	rs738321	0.9898	0.9679	1.0121	0.365889
No. of full-term pregnancies	rs745570	0.9964	0.975	1.0182	0.742271
No. of full-term pregnancies	rs74911261	0.9663	0.8994	1.0382	0.348627
No. of full-term pregnancies	rs74943274	0.9837	0.9021	1.0727	0.709358
No. of full-term pregnancies	rs7529522	0.988	0.9629	1.0137	0.356322
No. of full-term pregnancies	rs75915166	0.9646	0.9245	1.0065	0.0964483
No. of full-term pregnancies	rs7707921	1.0032	0.978	1.0291	0.80357
No. of full-term pregnancies	rs7726159	1.0031	0.9803	1.0265	0.790623
No. of full-term pregnancies	rs77528541	1.0331	0.9992	1.0681	0.0558842
No. of full-term pregnancies	rs78269692	0.974	0.9243	1.0264	0.32473
No. of full-term pregnancies	rs7904519	0.9976	0.9763	1.0194	0.830369
No. of full-term pregnancies	rs7971	0.9858	0.9636	1.0085	0.218369
No. of full-term pregnancies	rs79724016	1.0322	0.9695	1.0991	0.321629
No. of full-term pregnancies	rs8002929	1.0079	0.9826	1.0339	0.543696
No. of full-term pregnancies	rs8170	1.0064	0.9787	1.0348	0.65541
No. of full-term pregnancies	rs8176636	0.9845	0.9583	1.0114	0.255887
No. of full-term pregnancies	rs9257408	0.9847	0.9634	1.0066	0.169132
No. of full-term pregnancies	rs9348512	1.0151	0.9921	1.0387	0.198792
No. of full-term pregnancies	rs9397437	0.9908	0.9506	1.0328	0.663876
No. of full-term pregnancies	rs941764	1.0038	0.9812	1.0269	0.745734
No. of full-term pregnancies	rs9485372	1.0082	0.9802	1.0369	0.570281
No. of full-term pregnancies	rs9573140	0.9865	0.9639	1.0097	0.252189
No. of full-term pregnancies	rs9693444	0.9994	0.9767	1.0226	0.956267
No. of full-term pregnancies	rs9790517	1.0049	0.9795	1.0309	0.708393
No. of full-term pregnancies	rs9833888	0.9866	0.9614	1.0124	0.304904
No. of full-term pregnancies	rs999737	0.9976	0.9721	1.0239	0.858154
* In parous women only

## Sheet: Age at FFTP
Risk factor*	SNP	ORint	Lower CIint	Upper CIint	pint
Age at FFTP (per 5 years)	c22_39359355_CN0	0.9535	0.9125	0.9963	0.0334411
Age at FFTP (per 5 years)	c22_39359355_CN2	1.1802	0.8563	1.6266	0.311573
Age at FFTP (per 5 years)	c4_84370124	0.9913	0.9682	1.0149	0.466882
Age at FFTP (per 5 years)	rs10022462	0.9909	0.9685	1.0139	0.436526
Age at FFTP (per 5 years)	rs10069690	0.9857	0.9606	1.0115	0.275791
Age at FFTP (per 5 years)	rs1011970	1.0294	0.9985	1.0613	0.0626483
Age at FFTP (per 5 years)	rs10472076	1.0232	0.9996	1.0474	0.0538027
Age at FFTP (per 5 years)	rs10474352	1.0058	0.9735	1.0392	0.728644
Age at FFTP (per 5 years)	rs1053338	1.0152	0.9825	1.049	0.366221
Age at FFTP (per 5 years)	rs10623258	1.001	0.9783	1.0242	0.93163
Age at FFTP (per 5 years)	rs10759243	1.009	0.984	1.0347	0.483818
Age at FFTP (per 5 years)	rs10760444	0.9941	0.9714	1.0174	0.617481
Age at FFTP (per 5 years)	rs10771399	0.9908	0.9552	1.0277	0.618911
Age at FFTP (per 5 years)	rs10816625	1.0431	0.9969	1.0914	0.0678336
Age at FFTP (per 5 years)	rs10864459	0.9927	0.9683	1.0178	0.567005
Age at FFTP (per 5 years)	rs10941679	0.997	0.9714	1.0232	0.819898
Age at FFTP (per 5 years)	rs10995190	0.9728	0.9415	1.0052	0.0986532
Age at FFTP (per 5 years)	rs10995201	0.9722	0.941	1.0045	0.0909394
Age at FFTP (per 5 years)	rs11075995	1.0043	0.978	1.0314	0.749807
Age at FFTP (per 5 years)	rs11076805	0.9986	0.9711	1.0269	0.924254
Age at FFTP (per 5 years)	rs11117758	0.9827	0.9555	1.0106	0.221328
Age at FFTP (per 5 years)	rs11155804	1.0092	0.9852	1.0337	0.455781
Age at FFTP (per 5 years)	rs11199914	0.9887	0.9647	1.0132	0.362513
Age at FFTP (per 5 years)	rs11242675	1.0212	0.9974	1.0455	0.0809935
Age at FFTP (per 5 years)	rs11249433	0.9973	0.9746	1.0205	0.817634
Age at FFTP (per 5 years)	rs113577745	0.9946	0.9583	1.0322	0.773252
Age at FFTP (per 5 years)	rs113701136	0.997	0.9727	1.022	0.813305
Age at FFTP (per 5 years)	rs11374964	1.0007	0.9779	1.0241	0.951499
Age at FFTP (per 5 years)	rs114962751	1.0674	0.9758	1.1676	0.154278
Age at FFTP (per 5 years)	rs11552449	1.0038	0.9741	1.0344	0.806139
Age at FFTP (per 5 years)	rs115635831	1.0658	0.9741	1.1661	0.165067
Age at FFTP (per 5 years)	rs11571833	0.9731	0.8667	1.0926	0.64476
Age at FFTP (per 5 years)	rs116095464	1.0133	0.964	1.0652	0.602816
Age at FFTP (per 5 years)	rs11627032	1.0164	0.9894	1.0442	0.237002
Age at FFTP (per 5 years)	rs117618124	0.9846	0.9302	1.0423	0.594112
Age at FFTP (per 5 years)	rs11780156	1.0162	0.9863	1.0471	0.29079
Age at FFTP (per 5 years)	rs11814448	1.0067	0.9345	1.0845	0.860194
Age at FFTP (per 5 years)	rs11820646	0.9906	0.9678	1.014	0.427673
Age at FFTP (per 5 years)	rs11903787	1.0184	0.991	1.0466	0.190011
Age at FFTP (per 5 years)	rs11977670	1.027	1.0037	1.0508	0.0227777
Age at FFTP (per 5 years)	rs12048493	1.0138	0.9896	1.0386	0.266418
Age at FFTP (per 5 years)	rs12207986	1.0043	0.9817	1.0275	0.709806
Age at FFTP (per 5 years)	rs12405132	0.9717	0.949	0.9949	0.0171917
Age at FFTP (per 5 years)	rs12422552	1.0007	0.9751	1.027	0.956595
Age at FFTP (per 5 years)	rs12479355	0.9849	0.9573	1.0134	0.296356
Age at FFTP (per 5 years)	rs12493607	0.9917	0.9684	1.0156	0.495066
Age at FFTP (per 5 years)	rs12546444	1.0183	0.978	1.0604	0.378882
Age at FFTP (per 5 years)	rs12662670	1.0138	0.9721	1.0574	0.522472
Age at FFTP (per 5 years)	rs12710696	0.9966	0.9732	1.0206	0.778707
Age at FFTP (per 5 years)	rs12870942	1.0155	0.9909	1.0407	0.218195
Age at FFTP (per 5 years)	rs1292011	0.9954	0.9725	1.0189	0.699272
Age at FFTP (per 5 years)	rs13066793	0.9901	0.9505	1.0314	0.633399
Age at FFTP (per 5 years)	rs13162653	0.9991	0.9757	1.023	0.940266
Age at FFTP (per 5 years)	rs132390	1.0153	0.9574	1.0768	0.611338
Age at FFTP (per 5 years)	rs13267382	0.9945	0.9711	1.0185	0.650441
Age at FFTP (per 5 years)	rs13281615	1.0108	0.9878	1.0343	0.359845
Age at FFTP (per 5 years)	rs13294895	1.0025	0.9733	1.0325	0.870389
Age at FFTP (per 5 years)	rs13329835	1.0038	0.977	1.0313	0.783631
Age at FFTP (per 5 years)	rs13365225	0.9806	0.9515	1.0105	0.200701
Age at FFTP (per 5 years)	rs1353747	0.9869	0.9494	1.0259	0.505369
Age at FFTP (per 5 years)	rs140850326	1.0161	0.9932	1.0395	0.168986
Age at FFTP (per 5 years)	rs140936696	1.0246	0.9936	1.0565	0.120978
Age at FFTP (per 5 years)	rs1432679	0.9942	0.9717	1.0172	0.618187
Age at FFTP (per 5 years)	rs1436904	0.9932	0.9703	1.0166	0.566229
Age at FFTP (per 5 years)	rs1550623	1.0094	0.9779	1.0419	0.563182
Age at FFTP (per 5 years)	rs16857609	0.9874	0.9623	1.0132	0.336471
Age at FFTP (per 5 years)	rs16991615	1.0424	0.9952	1.0918	0.0788567
Age at FFTP (per 5 years)	rs1707302	0.9982	0.9743	1.0227	0.884435
Age at FFTP (per 5 years)	rs17156577	0.9675	0.9338	1.0025	0.0685547
Age at FFTP (per 5 years)	rs17181761	1.0148	0.9903	1.0399	0.237849
Age at FFTP (per 5 years)	rs17268829	1.0117	0.9866	1.0374	0.364714
Age at FFTP (per 5 years)	rs17350191	1.0221	0.9978	1.0471	0.0753568
Age at FFTP (per 5 years)	rs17356907	1.0278	1.0021	1.054	0.0337304
Age at FFTP (per 5 years)	rs17426269	0.9854	0.9545	1.0174	0.367548
Age at FFTP (per 5 years)	rs17489300	1.0269	1.0029	1.0514	0.0275787
Age at FFTP (per 5 years)	rs17529111	1.0115	0.9841	1.0397	0.415643
Age at FFTP (per 5 years)	rs17817449	1.02	0.9965	1.044	0.0955926
Age at FFTP (per 5 years)	rs17879961	1.0032	0.8602	1.17	0.967573
Age at FFTP (per 5 years)	rs1830298	0.9914	0.9668	1.0166	0.500165
Age at FFTP (per 5 years)	rs188686860	1.0592	0.969	1.1579	0.205338
Age at FFTP (per 5 years)	rs1895062	0.9946	0.9715	1.0182	0.65112
Age at FFTP (per 5 years)	rs200648189	0.9783	0.9469	1.0107	0.186507
Age at FFTP (per 5 years)	rs2012709	0.9798	0.9575	1.0026	0.082388
Age at FFTP (per 5 years)	rs2016394	0.9939	0.9714	1.0169	0.598284
Age at FFTP (per 5 years)	rs202049448	0.9904	0.9653	1.0161	0.459609
Age at FFTP (per 5 years)	rs204247	1.0004	0.9776	1.0238	0.970343
Age at FFTP (per 5 years)	rs206966	1.0078	0.9759	1.0407	0.635687
Age at FFTP (per 5 years)	rs2181965	0.9739	0.948	1.0006	0.0551404
Age at FFTP (per 5 years)	rs2223621	0.9956	0.972	1.0197	0.716928
Age at FFTP (per 5 years)	rs2236007	1.0086	0.9808	1.0372	0.548995
Age at FFTP (per 5 years)	rs2242652	0.9922	0.964	1.0213	0.597557
Age at FFTP (per 5 years)	rs2284378	1.0014	0.9773	1.0262	0.90745
Age at FFTP (per 5 years)	rs2290203	1.0054	0.977	1.0346	0.71297
Age at FFTP (per 5 years)	rs2380205	0.9852	0.9628	1.0081	0.203343
Age at FFTP (per 5 years)	rs2432539	1.0009	0.9776	1.0247	0.941807
Age at FFTP (per 5 years)	rs2532263	1.0138	0.9831	1.0455	0.38112
Age at FFTP (per 5 years)	rs2588809	1.0074	0.9771	1.0386	0.637689
Age at FFTP (per 5 years)	rs2594714	0.9934	0.9662	1.0212	0.63729
Age at FFTP (per 5 years)	rs2736108	1.0076	0.9827	1.0332	0.55236
Age at FFTP (per 5 years)	rs2747652	0.9969	0.9744	1.0199	0.787802
Age at FFTP (per 5 years)	rs2787486	1.0302	1.0048	1.0562	0.0194892
Age at FFTP (per 5 years)	rs2823093	1.0083	0.9822	1.035	0.538336
Age at FFTP (per 5 years)	rs28512361	1.0144	0.9759	1.0545	0.469305
Age at FFTP (per 5 years)	rs28539243	1.0177	0.9945	1.0414	0.135366
Age at FFTP (per 5 years)	rs2943559	1.0395	0.997	1.0839	0.0691517
Age at FFTP (per 5 years)	rs2965183	0.9915	0.9681	1.0155	0.483466
Age at FFTP (per 5 years)	rs2981578	1.0205	0.9974	1.0441	0.0822619
Age at FFTP (per 5 years)	rs2992756	0.9852	0.9623	1.0087	0.214212
Age at FFTP (per 5 years)	rs3215401	1.0077	0.983	1.0331	0.542749
Age at FFTP (per 5 years)	rs322144	1.0126	0.987	1.0387	0.338069
Age at FFTP (per 5 years)	rs34005590	0.996	0.9414	1.0539	0.890675
Age at FFTP (per 5 years)	rs34207738	1.0034	0.9804	1.027	0.772098
Age at FFTP (per 5 years)	rs35383942	1.0203	0.9701	1.0732	0.435031
Age at FFTP (per 5 years)	rs35951924	1.0011	0.974	1.0289	0.938061
Age at FFTP (per 5 years)	rs36194942	1.0172	0.9916	1.0434	0.189979
Age at FFTP (per 5 years)	rs3757322	1.0118	0.9876	1.0367	0.341554
Age at FFTP (per 5 years)	rs3760982	1.012	0.9891	1.0354	0.306543
Age at FFTP (per 5 years)	rs3817198	1.0047	0.9804	1.0297	0.705411
Age at FFTP (per 5 years)	rs3819405	1.0314	1.0055	1.0581	0.0172783
Age at FFTP (per 5 years)	rs3903072	1.0078	0.9851	1.0311	0.50298
Age at FFTP (per 5 years)	rs4233486	1.0151	0.9897	1.0411	0.246586
Age at FFTP (per 5 years)	rs4245739	1.005	0.9791	1.0317	0.706467
Age at FFTP (per 5 years)	rs4442975	1.0169	0.9941	1.0403	0.147107
Age at FFTP (per 5 years)	rs4496150	1.0025	0.9763	1.0295	0.851662
Age at FFTP (per 5 years)	rs4562056	0.9918	0.9678	1.0164	0.510271
Age at FFTP (per 5 years)	rs45631563	0.9854	0.9296	1.0446	0.621162
Age at FFTP (per 5 years)	rs4577244	0.9853	0.959	1.0122	0.280298
Age at FFTP (per 5 years)	rs4593472	0.9949	0.9714	1.019	0.677053
Age at FFTP (per 5 years)	rs4784227	0.985	0.9597	1.011	0.256102
Age at FFTP (per 5 years)	rs4808801	1.0093	0.9853	1.034	0.45084
Age at FFTP (per 5 years)	rs4849887	1.0284	0.9896	1.0688	0.153135
Age at FFTP (per 5 years)	rs4951011	1.0051	0.9733	1.0378	0.757533
Age at FFTP (per 5 years)	rs4971059	0.9795	0.9567	1.0028	0.084753
Age at FFTP (per 5 years)	rs4973768	0.9908	0.9685	1.0137	0.429327
Age at FFTP (per 5 years)	rs4980383	1.012	0.9888	1.0358	0.312184
Age at FFTP (per 5 years)	rs514192	0.9995	0.9755	1.024	0.966429
Age at FFTP (per 5 years)	rs527616	0.9855	0.9626	1.0091	0.226206
Age at FFTP (per 5 years)	rs554219	1.0039	0.9625	1.0471	0.856225
Age at FFTP (per 5 years)	rs56069439	1.0043	0.9794	1.0298	0.737438
Age at FFTP (per 5 years)	rs58058861	1.0086	0.9815	1.0364	0.538643
Age at FFTP (per 5 years)	rs58847541	1.0034	0.9721	1.0358	0.832284
Age at FFTP (per 5 years)	rs6001930	0.9823	0.9469	1.0191	0.340937
Age at FFTP (per 5 years)	rs6122906	0.9947	0.9658	1.0245	0.725055
Age at FFTP (per 5 years)	rs616488	0.9891	0.9652	1.0135	0.377381
Age at FFTP (per 5 years)	rs62355902	0.9838	0.9549	1.0135	0.281451
Age at FFTP (per 5 years)	rs6472903	1.0102	0.9798	1.0416	0.513189
Age at FFTP (per 5 years)	rs6507583	0.9969	0.9515	1.0444	0.895592
Age at FFTP (per 5 years)	rs6562760	0.9729	0.9469	0.9995	0.0459136
Age at FFTP (per 5 years)	rs6569648	0.9949	0.9683	1.0222	0.709253
Age at FFTP (per 5 years)	rs6585202	1.0079	0.9852	1.0311	0.498142
Age at FFTP (per 5 years)	rs6596100	1.0129	0.985	1.0416	0.369237
Age at FFTP (per 5 years)	rs6597981	0.9889	0.9666	1.0118	0.339073
Age at FFTP (per 5 years)	rs6678914	1.0295	1.0059	1.0538	0.0141739
Age at FFTP (per 5 years)	rs66823261	1.0118	0.9822	1.0423	0.437795
Age at FFTP (per 5 years)	rs67073037	0.985	0.9587	1.012	0.273561
Age at FFTP (per 5 years)	rs6725517	0.9785	0.9545	1.0031	0.0865748
Age at FFTP (per 5 years)	rs6734079	0.9834	0.9571	1.0104	0.226627
Age at FFTP (per 5 years)	rs67397200	1.0061	0.9812	1.0317	0.633296
Age at FFTP (per 5 years)	rs676256	0.9886	0.9652	1.0125	0.346375
Age at FFTP (per 5 years)	rs6762644	1.0108	0.9877	1.0345	0.361582
Age at FFTP (per 5 years)	rs67958007	0.9998	0.9654	1.0354	0.992431
Age at FFTP (per 5 years)	rs6796502	0.9739	0.9366	1.0127	0.184154
Age at FFTP (per 5 years)	rs6805189	0.9945	0.9721	1.0175	0.639386
Age at FFTP (per 5 years)	rs6815814	1.0167	0.9907	1.0433	0.211478
Age at FFTP (per 5 years)	rs6828523	1.0128	0.9767	1.0502	0.492892
Age at FFTP (per 5 years)	rs6882649	0.9942	0.9704	1.0187	0.641444
Age at FFTP (per 5 years)	rs6964587	1.0105	0.9872	1.0342	0.380523
Age at FFTP (per 5 years)	rs704010	1.0146	0.9913	1.0385	0.221639
Age at FFTP (per 5 years)	rs7072776	0.9899	0.9654	1.015	0.42627
Age at FFTP (per 5 years)	rs71338792	0.988	0.9596	1.0172	0.416518
Age at FFTP (per 5 years)	rs71557345	0.9929	0.9489	1.039	0.758897
Age at FFTP (per 5 years)	rs71559437	1.0178	0.981	1.056	0.346976
Age at FFTP (per 5 years)	rs71801447	0.9918	0.9455	1.0404	0.735902
Age at FFTP (per 5 years)	rs720475	1.0003	0.974	1.0272	0.9852
Age at FFTP (per 5 years)	rs72749841	1.0451	1.0027	1.0892	0.0368771
Age at FFTP (per 5 years)	rs72755295	1.0589	0.9941	1.1279	0.0759148
Age at FFTP (per 5 years)	rs72826962	1.0566	0.9489	1.1765	0.315507
Age at FFTP (per 5 years)	rs7297051	1.0012	0.9744	1.0286	0.932633
Age at FFTP (per 5 years)	rs73161324	1.012	0.9634	1.063	0.63421
Age at FFTP (per 5 years)	rs738321	0.9744	0.9517	0.9976	0.0306555
Age at FFTP (per 5 years)	rs745570	0.9965	0.9738	1.0198	0.767693
Age at FFTP (per 5 years)	rs74911261	1.0166	0.9429	1.0961	0.667402
Age at FFTP (per 5 years)	rs74943274	1.0665	0.9732	1.1688	0.168006
Age at FFTP (per 5 years)	rs7529522	1.0025	0.9758	1.0298	0.857753
Age at FFTP (per 5 years)	rs75915166	1.0046	0.9605	1.0506	0.842146
Age at FFTP (per 5 years)	rs7707921	1.0048	0.9782	1.0322	0.726975
Age at FFTP (per 5 years)	rs7726159	0.9821	0.9586	1.0062	0.144276
Age at FFTP (per 5 years)	rs77528541	1.0021	0.9674	1.038	0.907974
Age at FFTP (per 5 years)	rs78269692	1.0185	0.9634	1.0767	0.51908
Age at FFTP (per 5 years)	rs7904519	1.0074	0.9847	1.0306	0.526906
Age at FFTP (per 5 years)	rs7971	1.0147	0.9907	1.0393	0.231324
Age at FFTP (per 5 years)	rs79724016	1.0272	0.9595	1.0996	0.440055
Age at FFTP (per 5 years)	rs8002929	0.9749	0.9489	1.0016	0.0651449
Age at FFTP (per 5 years)	rs8170	1.0133	0.9841	1.0433	0.375419
Age at FFTP (per 5 years)	rs8176636	1.0188	0.9902	1.0482	0.198982
Age at FFTP (per 5 years)	rs9257408	0.9974	0.9745	1.0207	0.823763
Age at FFTP (per 5 years)	rs9348512	0.9848	0.9613	1.0088	0.212164
Age at FFTP (per 5 years)	rs9397437	1.0118	0.9684	1.0571	0.600751
Age at FFTP (per 5 years)	rs941764	0.9866	0.9632	1.0106	0.271391
Age at FFTP (per 5 years)	rs9485372	0.9984	0.9693	1.0284	0.91659
Age at FFTP (per 5 years)	rs9573140	1.0151	0.9906	1.0402	0.229473
Age at FFTP (per 5 years)	rs9693444	1.0102	0.986	1.0351	0.412527
Age at FFTP (per 5 years)	rs9790517	0.999	0.9724	1.0263	0.940859
Age at FFTP (per 5 years)	rs9833888	0.9902	0.9635	1.0176	0.479331
Age at FFTP (per 5 years)	rs999737	0.9945	0.9677	1.0222	0.695463
FFTP: First full-term pregnancy * In parous women only

## Sheet: Ever breastfed
Risk factor*	SNP	ORint	Lower CIint	Upper CIint	pint
Ever breastfed (yes/no)	c22_39359355_CN0	1.0761	0.9647	1.2005	0.188444
Ever breastfed (yes/no)	c22_39359355_CN2	0.7057	0.3417	1.4576	0.346261
Ever breastfed (yes/no)	c4_84370124	1.0052	0.9479	1.0659	0.862702
Ever breastfed (yes/no)	rs10022462	0.9775	0.923	1.0352	0.436537
Ever breastfed (yes/no)	rs10069690	1.0819	1.0146	1.1537	0.0163562
Ever breastfed (yes/no)	rs1011970	1.0228	0.9477	1.1038	0.562634
Ever breastfed (yes/no)	rs10472076	0.9688	0.9138	1.027	0.286774
Ever breastfed (yes/no)	rs10474352	0.9998	0.9214	1.0848	0.995377
Ever breastfed (yes/no)	rs1053338	0.9602	0.8848	1.0421	0.331142
Ever breastfed (yes/no)	rs10623258	1.0535	0.9951	1.1154	0.073349
Ever breastfed (yes/no)	rs10759243	1.0047	0.9443	1.0689	0.882949
Ever breastfed (yes/no)	rs10760444	0.9892	0.9344	1.0473	0.709738
Ever breastfed (yes/no)	rs10771399	1.0253	0.9354	1.1239	0.593082
Ever breastfed (yes/no)	rs10816625	0.9279	0.8282	1.0396	0.196833
Ever breastfed (yes/no)	rs10864459	1.0152	0.955	1.0793	0.627947
Ever breastfed (yes/no)	rs10941679	0.9949	0.9326	1.0614	0.877266
Ever breastfed (yes/no)	rs10995190	1.0419	0.9608	1.1297	0.32073
Ever breastfed (yes/no)	rs10995201	1.0473	0.9659	1.1356	0.263325
Ever breastfed (yes/no)	rs11075995	1.0057	0.9407	1.0751	0.868677
Ever breastfed (yes/no)	rs11076805	1.0158	0.9481	1.0883	0.656179
Ever breastfed (yes/no)	rs11117758	0.9649	0.9001	1.0343	0.313305
Ever breastfed (yes/no)	rs11155804	1.0211	0.9623	1.0834	0.490224
Ever breastfed (yes/no)	rs11199914	1.0227	0.9618	1.0875	0.472942
Ever breastfed (yes/no)	rs11242675	1.0275	0.969	1.0895	0.364043
Ever breastfed (yes/no)	rs11249433	0.9471	0.8942	1.0032	0.0641882
Ever breastfed (yes/no)	rs113577745	1.1515	1.0489	1.264	0.00303618
Ever breastfed (yes/no)	rs113701136	1.0359	0.9742	1.1016	0.26028
Ever breastfed (yes/no)	rs11374964	0.9469	0.8943	1.0027	0.0619958
Ever breastfed (yes/no)	rs114962751	1.0002	0.8009	1.249	0.998684
Ever breastfed (yes/no)	rs11552449	1.0778	0.9989	1.1629	0.0533837
Ever breastfed (yes/no)	rs115635831	0.991	0.7934	1.238	0.936868
Ever breastfed (yes/no)	rs11571833	0.8788	0.6492	1.1894	0.40275
Ever breastfed (yes/no)	rs116095464	0.9794	0.8684	1.1045	0.734099
Ever breastfed (yes/no)	rs11627032	0.9638	0.902	1.0299	0.27584
Ever breastfed (yes/no)	rs117618124	0.9224	0.794	1.0716	0.291068
Ever breastfed (yes/no)	rs11780156	0.9977	0.9271	1.0737	0.951153
Ever breastfed (yes/no)	rs11814448	1.1134	0.9212	1.3458	0.266666
Ever breastfed (yes/no)	rs11820646	1.0497	0.9905	1.1125	0.101403
Ever breastfed (yes/no)	rs11903787	1.0414	0.9742	1.1132	0.23372
Ever breastfed (yes/no)	rs11977670	0.9841	0.9292	1.0423	0.585094
Ever breastfed (yes/no)	rs12048493	0.9705	0.9141	1.0305	0.328186
Ever breastfed (yes/no)	rs12207986	1.0026	0.9471	1.0612	0.929965
Ever breastfed (yes/no)	rs12405132	1.0212	0.9627	1.0831	0.485993
Ever breastfed (yes/no)	rs12422552	1.0297	0.9661	1.0975	0.368258
Ever breastfed (yes/no)	rs12479355	0.9801	0.9136	1.0514	0.574216
Ever breastfed (yes/no)	rs12493607	0.9817	0.9246	1.0422	0.544436
Ever breastfed (yes/no)	rs12546444	0.9816	0.8886	1.0844	0.715406
Ever breastfed (yes/no)	rs12662670	0.9195	0.8287	1.0204	0.114122
Ever breastfed (yes/no)	rs12710696	0.978	0.9222	1.0372	0.457781
Ever breastfed (yes/no)	rs12870942	1.014	0.9535	1.0784	0.657082
Ever breastfed (yes/no)	rs1292011	1.0021	0.9457	1.0619	0.942965
Ever breastfed (yes/no)	rs13066793	1.0494	0.9475	1.1624	0.354755
Ever breastfed (yes/no)	rs13162653	1.0165	0.9586	1.0779	0.585407
Ever breastfed (yes/no)	rs132390	1.1894	1.0208	1.3859	0.0261551
Ever breastfed (yes/no)	rs13267382	0.9939	0.9365	1.0547	0.838722
Ever breastfed (yes/no)	rs13281615	1.0199	0.9631	1.08	0.500139
Ever breastfed (yes/no)	rs13294895	1.0552	0.9799	1.1364	0.155087
Ever breastfed (yes/no)	rs13329835	1.0429	0.9748	1.1157	0.22277
Ever breastfed (yes/no)	rs13365225	1.0217	0.9488	1.1001	0.569978
Ever breastfed (yes/no)	rs1353747	1.0249	0.9305	1.1289	0.617603
Ever breastfed (yes/no)	rs140850326	1.0108	0.9551	1.0697	0.710845
Ever breastfed (yes/no)	rs140936696	0.9977	0.9243	1.0769	0.95332
Ever breastfed (yes/no)	rs1432679	1.0296	0.9724	1.0903	0.316999
Ever breastfed (yes/no)	rs1436904	1.0148	0.9573	1.0757	0.622579
Ever breastfed (yes/no)	rs1550623	1.0326	0.9544	1.1171	0.42458
Ever breastfed (yes/no)	rs16857609	1.032	0.9677	1.1005	0.336753
Ever breastfed (yes/no)	rs16991615	0.9255	0.8265	1.0362	0.179191
Ever breastfed (yes/no)	rs1707302	0.9626	0.9062	1.0225	0.216188
Ever breastfed (yes/no)	rs17156577	0.9891	0.9063	1.0794	0.805511
Ever breastfed (yes/no)	rs17181761	1.0067	0.9467	1.0704	0.831882
Ever breastfed (yes/no)	rs17268829	0.9798	0.9203	1.0432	0.524483
Ever breastfed (yes/no)	rs17350191	1.0429	0.9823	1.1071	0.16926
Ever breastfed (yes/no)	rs17356907	0.9831	0.9232	1.047	0.596294
Ever breastfed (yes/no)	rs17426269	0.9727	0.8982	1.0533	0.495506
Ever breastfed (yes/no)	rs17489300	1.0231	0.9649	1.0849	0.444876
Ever breastfed (yes/no)	rs17529111	1.046	0.9758	1.1212	0.204724
Ever breastfed (yes/no)	rs17817449	1.0507	0.9918	1.1132	0.0929984
Ever breastfed (yes/no)	rs17879961	1.0382	0.6835	1.577	0.86057
Ever breastfed (yes/no)	rs1830298	0.9911	0.9307	1.0555	0.780852
Ever breastfed (yes/no)	rs188686860	0.9775	0.7842	1.2185	0.839891
Ever breastfed (yes/no)	rs1895062	0.9847	0.9286	1.0442	0.606342
Ever breastfed (yes/no)	rs200648189	1.0156	0.9376	1.1001	0.70407
Ever breastfed (yes/no)	rs2012709	0.9613	0.9079	1.0179	0.176082
Ever breastfed (yes/no)	rs2016394	0.976	0.922	1.0331	0.40144
Ever breastfed (yes/no)	rs202049448	0.9835	0.9223	1.0487	0.610467
Ever breastfed (yes/no)	rs204247	1.0117	0.9556	1.0711	0.689012
Ever breastfed (yes/no)	rs206966	1.0102	0.9326	1.0942	0.803647
Ever breastfed (yes/no)	rs2181965	0.9687	0.9066	1.0352	0.348033
Ever breastfed (yes/no)	rs2223621	1.0128	0.9546	1.0746	0.673164
Ever breastfed (yes/no)	rs2236007	0.9584	0.893	1.0285	0.237621
Ever breastfed (yes/no)	rs2242652	1.0735	0.9986	1.1541	0.0546634
Ever breastfed (yes/no)	rs2284378	0.9785	0.9208	1.0398	0.483796
Ever breastfed (yes/no)	rs2290203	0.9936	0.9257	1.0665	0.859285
Ever breastfed (yes/no)	rs2380205	0.9987	0.9431	1.0575	0.963393
Ever breastfed (yes/no)	rs2432539	1.0547	0.9948	1.1182	0.0740332
Ever breastfed (yes/no)	rs2532263	0.9317	0.865	1.0035	0.0616417
Ever breastfed (yes/no)	rs2588809	1.0105	0.9383	1.0883	0.782589
Ever breastfed (yes/no)	rs2594714	1.0385	0.9694	1.1126	0.28205
Ever breastfed (yes/no)	rs2736108	0.9919	0.932	1.0556	0.797888
Ever breastfed (yes/no)	rs2747652	0.9595	0.9067	1.0153	0.151684
Ever breastfed (yes/no)	rs2787486	0.9911	0.9312	1.0549	0.77933
Ever breastfed (yes/no)	rs2823093	1.0031	0.94	1.0704	0.925864
Ever breastfed (yes/no)	rs28512361	0.9855	0.8957	1.0843	0.764231
Ever breastfed (yes/no)	rs28539243	1.0171	0.9607	1.0768	0.55979
Ever breastfed (yes/no)	rs2943559	0.9788	0.8826	1.0855	0.685155
Ever breastfed (yes/no)	rs2965183	1.0264	0.967	1.0894	0.392176
Ever breastfed (yes/no)	rs2981578	0.9644	0.911	1.0209	0.212063
Ever breastfed (yes/no)	rs2992756	0.9646	0.9099	1.0226	0.225948
Ever breastfed (yes/no)	rs3215401	0.9909	0.9316	1.0539	0.771225
Ever breastfed (yes/no)	rs322144	1.0045	0.9445	1.0682	0.887023
Ever breastfed (yes/no)	rs34005590	0.9871	0.8589	1.1344	0.854872
Ever breastfed (yes/no)	rs34207738	0.971	0.9166	1.0287	0.317882
Ever breastfed (yes/no)	rs35383942	1.0245	0.9022	1.1633	0.70917
Ever breastfed (yes/no)	rs35951924	1.0016	0.9362	1.0715	0.963254
Ever breastfed (yes/no)	rs36194942	0.9619	0.9028	1.0248	0.229079
Ever breastfed (yes/no)	rs3757322	1.0266	0.9668	1.09	0.391129
Ever breastfed (yes/no)	rs3760982	0.9973	0.9422	1.0557	0.926294
Ever breastfed (yes/no)	rs3817198	1.0561	0.9941	1.122	0.0770224
Ever breastfed (yes/no)	rs3819405	1.0833	1.0172	1.1537	0.0127451
Ever breastfed (yes/no)	rs3903072	0.9926	0.9377	1.0508	0.799264
Ever breastfed (yes/no)	rs4233486	0.9746	0.9159	1.037	0.416282
Ever breastfed (yes/no)	rs4245739	0.9867	0.9253	1.0521	0.682099
Ever breastfed (yes/no)	rs4442975	1.0425	0.9851	1.1033	0.150059
Ever breastfed (yes/no)	rs4496150	0.9868	0.9236	1.0543	0.693608
Ever breastfed (yes/no)	rs4562056	0.98	0.9225	1.0411	0.512117
Ever breastfed (yes/no)	rs45631563	1.1102	0.962	1.2811	0.152581
Ever breastfed (yes/no)	rs4577244	1.023	0.9562	1.0944	0.509051
Ever breastfed (yes/no)	rs4593472	1.0153	0.9562	1.078	0.62001
Ever breastfed (yes/no)	rs4784227	1.0654	0.9991	1.1362	0.0534534
Ever breastfed (yes/no)	rs4808801	1.044	0.9827	1.1092	0.162711
Ever breastfed (yes/no)	rs4849887	0.9825	0.8951	1.0786	0.711251
Ever breastfed (yes/no)	rs4951011	0.9714	0.8973	1.0515	0.472823
Ever breastfed (yes/no)	rs4971059	1.0227	0.964	1.0849	0.457234
Ever breastfed (yes/no)	rs4973768	1.0011	0.9459	1.0595	0.970308
Ever breastfed (yes/no)	rs4980383	1.0462	0.9878	1.108	0.123443
Ever breastfed (yes/no)	rs514192	0.9421	0.887	1.0007	0.0525462
Ever breastfed (yes/no)	rs527616	0.9541	0.8999	1.0116	0.115456
Ever breastfed (yes/no)	rs554219	1.0119	0.9178	1.1156	0.81192
Ever breastfed (yes/no)	rs56069439	0.9928	0.9327	1.0568	0.820408
Ever breastfed (yes/no)	rs58058861	1.0354	0.9669	1.1087	0.319557
Ever breastfed (yes/no)	rs58847541	0.9258	0.855	1.0025	0.0575642
Ever breastfed (yes/no)	rs6001930	0.9758	0.8899	1.07	0.602558
Ever breastfed (yes/no)	rs6122906	1.0075	0.9367	1.0836	0.841641
Ever breastfed (yes/no)	rs616488	1.0069	0.948	1.0695	0.822433
Ever breastfed (yes/no)	rs62355902	1.0551	0.9793	1.1367	0.158564
Ever breastfed (yes/no)	rs6472903	0.9622	0.8917	1.0382	0.320593
Ever breastfed (yes/no)	rs6507583	0.9647	0.8599	1.0823	0.540143
Ever breastfed (yes/no)	rs6562760	0.9719	0.9094	1.0386	0.399969
Ever breastfed (yes/no)	rs6569648	0.9596	0.8965	1.0272	0.235232
Ever breastfed (yes/no)	rs6585202	0.9846	0.9303	1.0421	0.591802
Ever breastfed (yes/no)	rs6596100	0.9743	0.9095	1.0438	0.459365
Ever breastfed (yes/no)	rs6597981	0.9803	0.9266	1.0371	0.48874
Ever breastfed (yes/no)	rs6678914	1.0307	0.9726	1.0922	0.307309
Ever breastfed (yes/no)	rs66823261	1.0514	0.9768	1.1317	0.182012
Ever breastfed (yes/no)	rs67073037	1.0156	0.9491	1.0868	0.6532
Ever breastfed (yes/no)	rs6725517	1.0067	0.9476	1.0694	0.829247
Ever breastfed (yes/no)	rs6734079	1.0195	0.9526	1.091	0.577684
Ever breastfed (yes/no)	rs67397200	0.9917	0.9317	1.0555	0.792511
Ever breastfed (yes/no)	rs676256	1.0434	0.9832	1.1074	0.161095
Ever breastfed (yes/no)	rs6762644	0.9766	0.9217	1.0348	0.422406
Ever breastfed (yes/no)	rs67958007	0.9444	0.8667	1.0292	0.192321
Ever breastfed (yes/no)	rs6796502	0.9258	0.8409	1.0193	0.116461
Ever breastfed (yes/no)	rs6805189	1.0198	0.9632	1.0797	0.501783
Ever breastfed (yes/no)	rs6815814	1.0114	0.9482	1.0787	0.730848
Ever breastfed (yes/no)	rs6828523	1.0177	0.9287	1.1153	0.706767
Ever breastfed (yes/no)	rs6882649	0.9548	0.899	1.0142	0.132982
Ever breastfed (yes/no)	rs6964587	0.9802	0.9255	1.0383	0.496413
Ever breastfed (yes/no)	rs704010	1.0126	0.9551	1.0736	0.674114
Ever breastfed (yes/no)	rs7072776	0.9934	0.9337	1.0569	0.834737
Ever breastfed (yes/no)	rs71338792	1.0208	0.9497	1.0971	0.576608
Ever breastfed (yes/no)	rs71557345	1.068	0.9532	1.1967	0.25698
Ever breastfed (yes/no)	rs71559437	0.9918	0.9072	1.0843	0.856256
Ever breastfed (yes/no)	rs71801447	1.0763	0.9579	1.2095	0.216294
Ever breastfed (yes/no)	rs720475	0.9839	0.9213	1.0506	0.627233
Ever breastfed (yes/no)	rs72749841	1.0206	0.9226	1.1289	0.692811
Ever breastfed (yes/no)	rs72755295	0.8714	0.7424	1.0228	0.0921559
Ever breastfed (yes/no)	rs72826962	1.2113	0.9319	1.5746	0.15192
Ever breastfed (yes/no)	rs7297051	1.0311	0.9639	1.103	0.372874
Ever breastfed (yes/no)	rs73161324	0.949	0.8397	1.0726	0.401954
Ever breastfed (yes/no)	rs738321	1.0607	1.0003	1.1247	0.0487251
Ever breastfed (yes/no)	rs745570	1.0085	0.9526	1.0677	0.771575
Ever breastfed (yes/no)	rs74911261	1.1357	0.942	1.3692	0.182158
Ever breastfed (yes/no)	rs74943274	1.0131	0.8076	1.2709	0.910343
Ever breastfed (yes/no)	rs7529522	1.0218	0.9553	1.0929	0.529692
Ever breastfed (yes/no)	rs75915166	0.9614	0.8579	1.0775	0.499093
Ever breastfed (yes/no)	rs7707921	0.9533	0.8925	1.0183	0.155263
Ever breastfed (yes/no)	rs7726159	1.0488	0.9876	1.1138	0.12026
Ever breastfed (yes/no)	rs77528541	0.969	0.8868	1.0589	0.486979
Ever breastfed (yes/no)	rs78269692	0.9741	0.8481	1.1188	0.710253
Ever breastfed (yes/no)	rs7904519	0.9844	0.9302	1.0419	0.588028
Ever breastfed (yes/no)	rs7971	1.0436	0.9832	1.1077	0.161065
Ever breastfed (yes/no)	rs79724016	1.1029	0.9335	1.303	0.249672
Ever breastfed (yes/no)	rs8002929	0.9657	0.9035	1.0321	0.303629
Ever breastfed (yes/no)	rs8170	1.014	0.9423	1.0912	0.710222
Ever breastfed (yes/no)	rs8176636	1.0312	0.9607	1.1067	0.395267
Ever breastfed (yes/no)	rs9257408	0.9563	0.903	1.0128	0.12689
Ever breastfed (yes/no)	rs9348512	1.0088	0.9501	1.0711	0.774943
Ever breastfed (yes/no)	rs9397437	0.9572	0.8587	1.0669	0.429279
Ever breastfed (yes/no)	rs941764	0.9527	0.8975	1.0112	0.111274
Ever breastfed (yes/no)	rs9485372	1.0561	0.981	1.1369	0.147227
Ever breastfed (yes/no)	rs9573140	1.0061	0.9462	1.0698	0.844981
Ever breastfed (yes/no)	rs9693444	0.9804	0.9233	1.0412	0.519535
Ever breastfed (yes/no)	rs9790517	1.0442	0.9754	1.1178	0.21345
Ever breastfed (yes/no)	rs9833888	0.9338	0.8723	0.9996	0.048662
Ever breastfed (yes/no)	rs999737	0.9258	0.8653	0.9906	0.0254783
* In parous women only

## Sheet: Duration breastfeeding
Risk factor*	SNP	ORint	Lower CIint	Upper CIint	pint
Duration of breastfeeding (per 12 months)	c22_39359355_CN0	0.9927	0.9341	1.0549	0.8128
Duration of breastfeeding (per 12 months)	c22_39359355_CN2	1.0335	0.7096	1.5051	0.863746
Duration of breastfeeding (per 12 months)	c4_84370124	0.9899	0.9567	1.0243	0.559528
Duration of breastfeeding (per 12 months)	rs10022462	0.9676	0.9362	1.0002	0.0512738
Duration of breastfeeding (per 12 months)	rs10069690	1.0091	0.9729	1.0466	0.627397
Duration of breastfeeding (per 12 months)	rs1011970	0.9821	0.9402	1.0259	0.41832
Duration of breastfeeding (per 12 months)	rs10472076	1.0023	0.9697	1.0361	0.890224
Duration of breastfeeding (per 12 months)	rs10474352	0.9898	0.9448	1.0368	0.664375
Duration of breastfeeding (per 12 months)	rs1053338	1.0189	0.973	1.0671	0.425827
Duration of breastfeeding (per 12 months)	rs10623258	1.0158	0.983	1.0496	0.349589
Duration of breastfeeding (per 12 months)	rs10759243	1.0029	0.968	1.039	0.873916
Duration of breastfeeding (per 12 months)	rs10760444	1.0181	0.9853	1.052	0.282682
Duration of breastfeeding (per 12 months)	rs10771399	1.0164	0.9645	1.0711	0.542074
Duration of breastfeeding (per 12 months)	rs10816625	0.9542	0.8955	1.0167	0.147374
Duration of breastfeeding (per 12 months)	rs10864459	0.9859	0.952	1.021	0.425486
Duration of breastfeeding (per 12 months)	rs10941679	1.0047	0.9679	1.0428	0.806469
Duration of breastfeeding (per 12 months)	rs10995190	1.0037	0.9581	1.0515	0.876716
Duration of breastfeeding (per 12 months)	rs10995201	1.0014	0.9556	1.0493	0.953997
Duration of breastfeeding (per 12 months)	rs11075995	1.0233	0.9855	1.0626	0.229752
Duration of breastfeeding (per 12 months)	rs11076805	1.0024	0.9645	1.0417	0.9041
Duration of breastfeeding (per 12 months)	rs11117758	0.9969	0.9585	1.037	0.878649
Duration of breastfeeding (per 12 months)	rs11155804	1.002	0.9686	1.0365	0.908925
Duration of breastfeeding (per 12 months)	rs11199914	1.0008	0.9666	1.0363	0.963973
Duration of breastfeeding (per 12 months)	rs11242675	1.0036	0.9702	1.0382	0.832974
Duration of breastfeeding (per 12 months)	rs11249433	0.9743	0.9426	1.0071	0.123566
Duration of breastfeeding (per 12 months)	rs113577745	1.0597	1.0053	1.1172	0.0311851
Duration of breastfeeding (per 12 months)	rs113701136	0.9949	0.9608	1.0302	0.774788
Duration of breastfeeding (per 12 months)	rs11374964	0.9934	0.9616	1.0262	0.688051
Duration of breastfeeding (per 12 months)	rs114962751	0.9435	0.8362	1.0645	0.344569
Duration of breastfeeding (per 12 months)	rs11552449	1.0266	0.9827	1.0725	0.239002
Duration of breastfeeding (per 12 months)	rs115635831	0.9428	0.8358	1.0635	0.337716
Duration of breastfeeding (per 12 months)	rs11571833	1.0332	0.873	1.2227	0.704271
Duration of breastfeeding (per 12 months)	rs116095464	1.0472	0.9753	1.1244	0.204036
Duration of breastfeeding (per 12 months)	rs11627032	0.9901	0.9534	1.0282	0.606243
Duration of breastfeeding (per 12 months)	rs117618124	0.9389	0.8646	1.0196	0.133899
Duration of breastfeeding (per 12 months)	rs11780156	0.9745	0.9345	1.0161	0.225562
Duration of breastfeeding (per 12 months)	rs11814448	1.0168	0.9119	1.1338	0.763927
Duration of breastfeeding (per 12 months)	rs11820646	1.0093	0.9763	1.0433	0.585123
Duration of breastfeeding (per 12 months)	rs11903787	1.0186	0.9802	1.0585	0.347953
Duration of breastfeeding (per 12 months)	rs11977670	0.9768	0.9452	1.0094	0.161517
Duration of breastfeeding (per 12 months)	rs12048493	0.9841	0.9506	1.0188	0.365283
Duration of breastfeeding (per 12 months)	rs12207986	0.9929	0.9608	1.026	0.668844
Duration of breastfeeding (per 12 months)	rs12405132	1.0146	0.9806	1.0497	0.404551
Duration of breastfeeding (per 12 months)	rs12422552	1.0499	1.0124	1.0889	0.00872585
Duration of breastfeeding (per 12 months)	rs12479355	0.9787	0.9405	1.0184	0.288055
Duration of breastfeeding (per 12 months)	rs12493607	0.9976	0.9644	1.032	0.89156
Duration of breastfeeding (per 12 months)	rs12546444	0.9867	0.9338	1.0427	0.634764
Duration of breastfeeding (per 12 months)	rs12662670	0.9569	0.9015	1.0157	0.147604
Duration of breastfeeding (per 12 months)	rs12710696	0.9937	0.9612	1.0273	0.709047
Duration of breastfeeding (per 12 months)	rs12870942	0.9873	0.9527	1.0231	0.4821
Duration of breastfeeding (per 12 months)	rs1292011	1.0016	0.9691	1.0352	0.925834
Duration of breastfeeding (per 12 months)	rs13066793	1.0136	0.9556	1.0752	0.652947
Duration of breastfeeding (per 12 months)	rs13162653	0.9801	0.9484	1.0128	0.229697
Duration of breastfeeding (per 12 months)	rs132390	1.0747	0.9813	1.1769	0.120413
Duration of breastfeeding (per 12 months)	rs13267382	0.9972	0.9641	1.0314	0.871374
Duration of breastfeeding (per 12 months)	rs13281615	1.0262	0.9932	1.0604	0.120799
Duration of breastfeeding (per 12 months)	rs13294895	0.9893	0.9483	1.032	0.617823
Duration of breastfeeding (per 12 months)	rs13329835	1.0073	0.969	1.0471	0.713069
Duration of breastfeeding (per 12 months)	rs13365225	1.0025	0.9623	1.0445	0.90357
Duration of breastfeeding (per 12 months)	rs1353747	1.0321	0.9765	1.0909	0.263546
Duration of breastfeeding (per 12 months)	rs140850326	0.9794	0.9485	1.0112	0.202261
Duration of breastfeeding (per 12 months)	rs140936696	1.0194	0.977	1.0637	0.375267
Duration of breastfeeding (per 12 months)	rs1432679	1.0295	0.9964	1.0637	0.0814658
Duration of breastfeeding (per 12 months)	rs1436904	1.043	1.0088	1.0785	0.0134475
Duration of breastfeeding (per 12 months)	rs1550623	1.0671	1.0201	1.1164	0.00475159
Duration of breastfeeding (per 12 months)	rs16857609	0.9967	0.9609	1.0339	0.859767
Duration of breastfeeding (per 12 months)	rs16991615	1.0114	0.9454	1.082	0.742225
Duration of breastfeeding (per 12 months)	rs1707302	1.0103	0.9764	1.0455	0.554776
Duration of breastfeeding (per 12 months)	rs17156577	1.0009	0.9531	1.0511	0.972277
Duration of breastfeeding (per 12 months)	rs17181761	0.9924	0.9577	1.0284	0.675291
Duration of breastfeeding (per 12 months)	rs17268829	0.9971	0.9625	1.0328	0.869567
Duration of breastfeeding (per 12 months)	rs17350191	1.0107	0.9766	1.0461	0.543354
Duration of breastfeeding (per 12 months)	rs17356907	0.9948	0.9596	1.0313	0.775095
Duration of breastfeeding (per 12 months)	rs17426269	1.0112	0.9661	1.0583	0.633006
Duration of breastfeeding (per 12 months)	rs17489300	1.002	0.9693	1.0358	0.908054
Duration of breastfeeding (per 12 months)	rs17529111	0.9702	0.9323	1.0096	0.136465
Duration of breastfeeding (per 12 months)	rs17817449	1.0205	0.9878	1.0543	0.221388
Duration of breastfeeding (per 12 months)	rs17879961	1.0056	0.809	1.25	0.959659
Duration of breastfeeding (per 12 months)	rs1830298	0.9934	0.9585	1.0295	0.715779
Duration of breastfeeding (per 12 months)	rs188686860	0.9413	0.8353	1.0608	0.320969
Duration of breastfeeding (per 12 months)	rs1895062	1.0067	0.9736	1.0409	0.695688
Duration of breastfeeding (per 12 months)	rs200648189	0.9831	0.9394	1.0287	0.461388
Duration of breastfeeding (per 12 months)	rs2012709	1.0033	0.9711	1.0365	0.844716
Duration of breastfeeding (per 12 months)	rs2016394	1.0041	0.9718	1.0374	0.806484
Duration of breastfeeding (per 12 months)	rs202049448	0.9888	0.9531	1.0259	0.549829
Duration of breastfeeding (per 12 months)	rs204247	0.9817	0.9502	1.0142	0.266167
Duration of breastfeeding (per 12 months)	rs206966	1.011	0.9644	1.0599	0.64884
Duration of breastfeeding (per 12 months)	rs2181965	0.9765	0.9403	1.0142	0.218783
Duration of breastfeeding (per 12 months)	rs2223621	0.9911	0.958	1.0254	0.607231
Duration of breastfeeding (per 12 months)	rs2236007	1.0075	0.9677	1.0488	0.716892
Duration of breastfeeding (per 12 months)	rs2242652	1.0057	0.9654	1.0477	0.785744
Duration of breastfeeding (per 12 months)	rs2284378	0.9947	0.9602	1.0304	0.766777
Duration of breastfeeding (per 12 months)	rs2290203	1.0167	0.9762	1.0589	0.425209
Duration of breastfeeding (per 12 months)	rs2380205	0.9892	0.9576	1.0219	0.512772
Duration of breastfeeding (per 12 months)	rs2432539	1.0201	0.9862	1.0552	0.249184
Duration of breastfeeding (per 12 months)	rs2532263	0.9799	0.9393	1.0223	0.347077
Duration of breastfeeding (per 12 months)	rs2588809	0.9863	0.945	1.0295	0.529196
Duration of breastfeeding (per 12 months)	rs2594714	1.0356	0.9958	1.0769	0.0800975
Duration of breastfeeding (per 12 months)	rs2736108	0.9923	0.9578	1.0281	0.669324
Duration of breastfeeding (per 12 months)	rs2747652	0.9986	0.9674	1.0308	0.930204
Duration of breastfeeding (per 12 months)	rs2787486	1.0208	0.985	1.0578	0.258819
Duration of breastfeeding (per 12 months)	rs2823093	1.0291	0.9912	1.0684	0.134113
Duration of breastfeeding (per 12 months)	rs28512361	0.9849	0.9319	1.0408	0.588931
Duration of breastfeeding (per 12 months)	rs28539243	1.0259	0.9931	1.0599	0.123446
Duration of breastfeeding (per 12 months)	rs2943559	0.9914	0.9355	1.0507	0.770925
Duration of breastfeeding (per 12 months)	rs2965183	0.9822	0.9499	1.0156	0.293045
Duration of breastfeeding (per 12 months)	rs2981578	1.0174	0.9849	1.0509	0.298688
Duration of breastfeeding (per 12 months)	rs2992756	1.0069	0.974	1.0408	0.685408
Duration of breastfeeding (per 12 months)	rs3215401	0.9918	0.9576	1.0272	0.644132
Duration of breastfeeding (per 12 months)	rs322144	1.001	0.9669	1.0363	0.953575
Duration of breastfeeding (per 12 months)	rs34005590	0.9855	0.9102	1.067	0.71812
Duration of breastfeeding (per 12 months)	rs34207738	0.9959	0.9638	1.0291	0.806566
Duration of breastfeeding (per 12 months)	rs35383942	1.0115	0.9418	1.0864	0.753849
Duration of breastfeeding (per 12 months)	rs35951924	1.0336	0.9945	1.0741	0.0927468
Duration of breastfeeding (per 12 months)	rs36194942	0.9768	0.9422	1.0127	0.201984
Duration of breastfeeding (per 12 months)	rs3757322	1.0096	0.9755	1.0449	0.585843
Duration of breastfeeding (per 12 months)	rs3760982	0.9936	0.9621	1.0261	0.694774
Duration of breastfeeding (per 12 months)	rs3817198	1.0047	0.971	1.0396	0.786791
Duration of breastfeeding (per 12 months)	rs3819405	1.0199	0.9846	1.0565	0.27187
Duration of breastfeeding (per 12 months)	rs3903072	1.0085	0.9763	1.0418	0.608947
Duration of breastfeeding (per 12 months)	rs4233486	0.9879	0.9535	1.0236	0.502249
Duration of breastfeeding (per 12 months)	rs4245739	0.9836	0.9484	1.02	0.371963
Duration of breastfeeding (per 12 months)	rs4442975	1.0292	0.9957	1.0637	0.0879906
Duration of breastfeeding (per 12 months)	rs4496150	0.9943	0.9574	1.0327	0.768132
Duration of breastfeeding (per 12 months)	rs4562056	0.9931	0.9598	1.0276	0.691019
Duration of breastfeeding (per 12 months)	rs45631563	1.017	0.9383	1.1024	0.681409
Duration of breastfeeding (per 12 months)	rs4577244	1.0103	0.9715	1.0507	0.607229
Duration of breastfeeding (per 12 months)	rs4593472	0.9925	0.9591	1.027	0.664465
Duration of breastfeeding (per 12 months)	rs4784227	1.0104	0.9743	1.0478	0.578348
Duration of breastfeeding (per 12 months)	rs4808801	0.9884	0.9544	1.0236	0.512227
Duration of breastfeeding (per 12 months)	rs4849887	1.0044	0.9513	1.0604	0.87471
Duration of breastfeeding (per 12 months)	rs4951011	1.0119	0.9675	1.0582	0.605777
Duration of breastfeeding (per 12 months)	rs4971059	1.0081	0.9742	1.0431	0.644261
Duration of breastfeeding (per 12 months)	rs4973768	0.9999	0.9676	1.0332	0.993138
Duration of breastfeeding (per 12 months)	rs4980383	0.9889	0.9574	1.0214	0.497319
Duration of breastfeeding (per 12 months)	rs514192	0.957	0.9245	0.9906	0.0125924
Duration of breastfeeding (per 12 months)	rs527616	0.9716	0.9394	1.005	0.0950876
Duration of breastfeeding (per 12 months)	rs554219	1.0155	0.9644	1.0692	0.559673
Duration of breastfeeding (per 12 months)	rs56069439	0.9939	0.959	1.0301	0.737741
Duration of breastfeeding (per 12 months)	rs58058861	0.9989	0.9597	1.0396	0.955829
Duration of breastfeeding (per 12 months)	rs58847541	0.9857	0.9415	1.032	0.538616
Duration of breastfeeding (per 12 months)	rs6001930	0.9931	0.9432	1.0455	0.791003
Duration of breastfeeding (per 12 months)	rs6122906	1.0128	0.9705	1.057	0.55828
Duration of breastfeeding (per 12 months)	rs616488	0.9992	0.9656	1.034	0.963515
Duration of breastfeeding (per 12 months)	rs62355902	1.0153	0.973	1.0594	0.483307
Duration of breastfeeding (per 12 months)	rs6472903	0.9325	0.8915	0.9753	0.00228617
Duration of breastfeeding (per 12 months)	rs6507583	1.002	0.9359	1.0728	0.953117
Duration of breastfeeding (per 12 months)	rs6562760	0.9771	0.9408	1.0148	0.230109
Duration of breastfeeding (per 12 months)	rs6569648	0.99	0.9528	1.0287	0.608303
Duration of breastfeeding (per 12 months)	rs6585202	0.9673	0.9364	0.9991	0.0440472
Duration of breastfeeding (per 12 months)	rs6596100	0.9623	0.9248	1.0014	0.0583137
Duration of breastfeeding (per 12 months)	rs6597981	0.965	0.9344	0.9965	0.0299518
Duration of breastfeeding (per 12 months)	rs6678914	1.0064	0.9739	1.04	0.704456
Duration of breastfeeding (per 12 months)	rs66823261	1.0026	0.9621	1.0448	0.902804
Duration of breastfeeding (per 12 months)	rs67073037	1.004	0.9652	1.0443	0.84438
Duration of breastfeeding (per 12 months)	rs6725517	1.0142	0.9801	1.0495	0.419407
Duration of breastfeeding (per 12 months)	rs6734079	1.0041	0.9652	1.0445	0.839946
Duration of breastfeeding (per 12 months)	rs67397200	0.9916	0.9569	1.0277	0.644913
Duration of breastfeeding (per 12 months)	rs676256	1.0214	0.9872	1.0567	0.222871
Duration of breastfeeding (per 12 months)	rs6762644	1.0008	0.9676	1.035	0.965196
Duration of breastfeeding (per 12 months)	rs67958007	1.0276	0.9792	1.0785	0.268714
Duration of breastfeeding (per 12 months)	rs6796502	0.9849	0.9301	1.0428	0.601115
Duration of breastfeeding (per 12 months)	rs6805189	0.9758	0.944	1.0086	0.146901
Duration of breastfeeding (per 12 months)	rs6815814	1.0251	0.9879	1.0638	0.188926
Duration of breastfeeding (per 12 months)	rs6828523	1.0041	0.9527	1.0584	0.877605
Duration of breastfeeding (per 12 months)	rs6882649	0.9781	0.9445	1.013	0.215517
Duration of breastfeeding (per 12 months)	rs6964587	1.0106	0.9775	1.0448	0.535004
Duration of breastfeeding (per 12 months)	rs704010	1.0256	0.992	1.0604	0.136503
Duration of breastfeeding (per 12 months)	rs7072776	1.0133	0.9785	1.0492	0.459274
Duration of breastfeeding (per 12 months)	rs71338792	1.0154	0.9747	1.0578	0.462896
Duration of breastfeeding (per 12 months)	rs71557345	1.0868	1.0204	1.1575	0.00962801
Duration of breastfeeding (per 12 months)	rs71559437	0.9769	0.9284	1.0279	0.368248
Duration of breastfeeding (per 12 months)	rs71801447	1.0161	0.9502	1.0865	0.64041
Duration of breastfeeding (per 12 months)	rs720475	1.0046	0.9682	1.0425	0.805981
Duration of breastfeeding (per 12 months)	rs72749841	0.9948	0.9394	1.0536	0.859479
Duration of breastfeeding (per 12 months)	rs72755295	0.9688	0.8824	1.0637	0.506638
Duration of breastfeeding (per 12 months)	rs72826962	1.0114	0.8781	1.1648	0.875446
Duration of breastfeeding (per 12 months)	rs7297051	1.0244	0.9858	1.0644	0.218999
Duration of breastfeeding (per 12 months)	rs73161324	0.9978	0.9282	1.0727	0.95337
Duration of breastfeeding (per 12 months)	rs738321	0.9716	0.9395	1.0049	0.0939322
Duration of breastfeeding (per 12 months)	rs745570	0.9856	0.9542	1.0181	0.380236
Duration of breastfeeding (per 12 months)	rs74911261	0.9902	0.8889	1.1031	0.858614
Duration of breastfeeding (per 12 months)	rs74943274	0.9424	0.8344	1.0645	0.339883
Duration of breastfeeding (per 12 months)	rs7529522	0.9927	0.9553	1.0316	0.708797
Duration of breastfeeding (per 12 months)	rs75915166	1.0196	0.9585	1.0847	0.537369
Duration of breastfeeding (per 12 months)	rs7707921	0.974	0.9378	1.0117	0.173714
Duration of breastfeeding (per 12 months)	rs7726159	1.0016	0.9685	1.0358	0.927816
Duration of breastfeeding (per 12 months)	rs77528541	0.9854	0.9367	1.0367	0.571025
Duration of breastfeeding (per 12 months)	rs78269692	1.0164	0.9407	1.0981	0.68019
Duration of breastfeeding (per 12 months)	rs7904519	0.9654	0.9346	0.9972	0.0334775
Duration of breastfeeding (per 12 months)	rs7971	1.0147	0.9808	1.0496	0.400153
Duration of breastfeeding (per 12 months)	rs79724016	1.1181	1.0193	1.2265	0.018075
Duration of breastfeeding (per 12 months)	rs8002929	0.9739	0.9377	1.0116	0.172723
Duration of breastfeeding (per 12 months)	rs8170	1.0272	0.9848	1.0715	0.212613
Duration of breastfeeding (per 12 months)	rs8176636	1.0218	0.9811	1.0642	0.29815
Duration of breastfeeding (per 12 months)	rs9257408	0.988	0.957	1.02	0.457577
Duration of breastfeeding (per 12 months)	rs9348512	0.9893	0.9548	1.025	0.55132
Duration of breastfeeding (per 12 months)	rs9397437	0.9544	0.8968	1.0157	0.141932
Duration of breastfeeding (per 12 months)	rs941764	0.9884	0.9552	1.0227	0.502845
Duration of breastfeeding (per 12 months)	rs9485372	1.0313	0.9887	1.0758	0.151926
Duration of breastfeeding (per 12 months)	rs9573140	0.9926	0.9579	1.0285	0.682058
Duration of breastfeeding (per 12 months)	rs9693444	0.9876	0.9542	1.0221	0.475715
Duration of breastfeeding (per 12 months)	rs9790517	1.0042	0.9661	1.0438	0.830362
Duration of breastfeeding (per 12 months)	rs9833888	1.0341	0.994	1.0759	0.0966962
Duration of breastfeeding (per 12 months)	rs999737	0.9683	0.931	1.0071	0.108217
* In parous women

## Sheet: Height
Risk factor	SNP	ORint	Lower CIint	Upper CIint	pint
Adult height (per 5 cm)	c22_39359355_CN0	0.9864	0.9585	1.0152	0.350718
Adult height (per 5 cm)	c22_39359355_CN2	0.8829	0.7186	1.0847	0.235711
Adult height (per 5 cm)	c4_84370124	1.003	0.9876	1.0187	0.701627
Adult height (per 5 cm)	rs10022462	0.9905	0.9758	1.0055	0.212196
Adult height (per 5 cm)	rs10069690	0.9947	0.9781	1.0116	0.533947
Adult height (per 5 cm)	rs1011970	0.9962	0.9766	1.0162	0.707227
Adult height (per 5 cm)	rs10472076	1.0071	0.9917	1.0227	0.36716
Adult height (per 5 cm)	rs10474352	1.0025	0.9813	1.0242	0.818768
Adult height (per 5 cm)	rs1053338	0.9851	0.9643	1.0064	0.168396
Adult height (per 5 cm)	rs10623258	0.9965	0.9817	1.0115	0.645951
Adult height (per 5 cm)	rs10759243	1.0046	0.9884	1.0211	0.577757
Adult height (per 5 cm)	rs10760444	1.0094	0.9943	1.0248	0.222667
Adult height (per 5 cm)	rs10771399	1.0037	0.9801	1.0278	0.762944
Adult height (per 5 cm)	rs10816625	0.9969	0.9679	1.0269	0.839099
Adult height (per 5 cm)	rs10864459	1.0138	0.9975	1.0304	0.0977862
Adult height (per 5 cm)	rs10941679	0.9911	0.9744	1.0081	0.303534
Adult height (per 5 cm)	rs10995190	1.0334	1.0117	1.0556	0.0024439
Adult height (per 5 cm)	rs10995201	1.0286	1.007	1.0506	0.00932645
Adult height (per 5 cm)	rs11075995	1.0182	1.0004	1.0363	0.044532
Adult height (per 5 cm)	rs11076805	0.9847	0.9669	1.0028	0.0972076
Adult height (per 5 cm)	rs11117758	1.0135	0.9949	1.0325	0.154969
Adult height (per 5 cm)	rs11155804	0.9894	0.9741	1.005	0.18048
Adult height (per 5 cm)	rs11199914	1.0085	0.9924	1.0248	0.301522
Adult height (per 5 cm)	rs11242675	0.9958	0.9806	1.0113	0.592829
Adult height (per 5 cm)	rs11249433	1.01	0.9948	1.0253	0.198404
Adult height (per 5 cm)	rs113577745	1.012	0.9875	1.0371	0.341427
Adult height (per 5 cm)	rs113701136	0.995	0.979	1.0113	0.546717
Adult height (per 5 cm)	rs11374964	0.9976	0.9827	1.0128	0.757105
Adult height (per 5 cm)	rs114962751	1.0117	0.9542	1.0727	0.696732
Adult height (per 5 cm)	rs11552449	0.9948	0.9752	1.0147	0.604125
Adult height (per 5 cm)	rs115635831	1.0022	0.9451	1.0627	0.94185
Adult height (per 5 cm)	rs11571833	1.0688	0.9853	1.1595	0.108916
Adult height (per 5 cm)	rs116095464	1.0114	0.9794	1.0443	0.489968
Adult height (per 5 cm)	rs11627032	1.0084	0.9909	1.0263	0.348915
Adult height (per 5 cm)	rs117618124	1.0237	0.9847	1.0644	0.237375
Adult height (per 5 cm)	rs11780156	0.9789	0.9599	0.9984	0.0336326
Adult height (per 5 cm)	rs11814448	1.001	0.9528	1.0518	0.966936
Adult height (per 5 cm)	rs11820646	1.0059	0.9906	1.0213	0.452071
Adult height (per 5 cm)	rs11903787	1.009	0.9912	1.027	0.324228
Adult height (per 5 cm)	rs11977670	0.9847	0.9699	0.9996	0.0441641
Adult height (per 5 cm)	rs12048493	0.9929	0.9774	1.0087	0.376477
Adult height (per 5 cm)	rs12207986	0.9885	0.9738	1.0034	0.129537
Adult height (per 5 cm)	rs12405132	0.998	0.9827	1.0136	0.799808
Adult height (per 5 cm)	rs12422552	0.9986	0.9819	1.0156	0.87131
Adult height (per 5 cm)	rs12479355	1.0141	0.9955	1.0331	0.137646
Adult height (per 5 cm)	rs12493607	1.007	0.9915	1.0229	0.377441
Adult height (per 5 cm)	rs12546444	0.9964	0.9704	1.0231	0.788502
Adult height (per 5 cm)	rs12662670	0.9889	0.9624	1.0162	0.422738
Adult height (per 5 cm)	rs12710696	0.9951	0.9798	1.0106	0.529857
Adult height (per 5 cm)	rs12870942	0.9971	0.9811	1.0133	0.722214
Adult height (per 5 cm)	rs1292011	0.9993	0.9841	1.0146	0.926424
Adult height (per 5 cm)	rs13066793	1.013	0.9865	1.0403	0.339509
Adult height (per 5 cm)	rs13162653	1.0066	0.9912	1.0223	0.401283
Adult height (per 5 cm)	rs132390	1.0082	0.9692	1.0488	0.684092
Adult height (per 5 cm)	rs13267382	1.0022	0.9867	1.0179	0.7849
Adult height (per 5 cm)	rs13281615	0.9947	0.9798	1.0099	0.495038
Adult height (per 5 cm)	rs13294895	0.9935	0.9743	1.013	0.510364
Adult height (per 5 cm)	rs13329835	0.9988	0.9813	1.0167	0.895943
Adult height (per 5 cm)	rs13365225	0.9892	0.97	1.0087	0.275133
Adult height (per 5 cm)	rs1353747	1.0061	0.9806	1.0322	0.642188
Adult height (per 5 cm)	rs140850326	1.0105	0.9955	1.0256	0.171335
Adult height (per 5 cm)	rs140936696	0.9975	0.9775	1.0179	0.809562
Adult height (per 5 cm)	rs1432679	0.9997	0.9848	1.0148	0.966679
Adult height (per 5 cm)	rs1436904	1.0003	0.9851	1.0158	0.969191
Adult height (per 5 cm)	rs1550623	0.9998	0.9793	1.0207	0.98282
Adult height (per 5 cm)	rs16857609	0.9836	0.9672	1.0003	0.0547634
Adult height (per 5 cm)	rs16991615	0.9992	0.97	1.0292	0.955489
Adult height (per 5 cm)	rs1707302	1.0105	0.9947	1.0266	0.194784
Adult height (per 5 cm)	rs17156577	0.9764	0.9539	0.9994	0.0441806
Adult height (per 5 cm)	rs17181761	0.9965	0.9806	1.0127	0.669935
Adult height (per 5 cm)	rs17268829	1.0037	0.9873	1.0204	0.659771
Adult height (per 5 cm)	rs17350191	0.9959	0.9803	1.0118	0.613886
Adult height (per 5 cm)	rs17356907	1.006	0.9896	1.0227	0.477099
Adult height (per 5 cm)	rs17426269	0.9885	0.9684	1.0091	0.272404
Adult height (per 5 cm)	rs17489300	1.0113	0.9958	1.027	0.152638
Adult height (per 5 cm)	rs17529111	1.008	0.9901	1.0261	0.385538
Adult height (per 5 cm)	rs17817449	0.9921	0.9771	1.0074	0.311611
Adult height (per 5 cm)	rs17879961	0.9752	0.8762	1.0853	0.645057
Adult height (per 5 cm)	rs1830298	1.0101	0.9935	1.0269	0.233969
Adult height (per 5 cm)	rs188686860	0.9978	0.9415	1.0573	0.939662
Adult height (per 5 cm)	rs1895062	1.001	0.9858	1.0164	0.901665
Adult height (per 5 cm)	rs200648189	1.0003	0.9794	1.0217	0.975981
Adult height (per 5 cm)	rs2012709	1.0034	0.9884	1.0186	0.660602
Adult height (per 5 cm)	rs2016394	1.0014	0.9865	1.0164	0.858255
Adult height (per 5 cm)	rs202049448	0.9999	0.9833	1.0169	0.992954
Adult height (per 5 cm)	rs204247	1.0108	0.9958	1.0261	0.159196
Adult height (per 5 cm)	rs206966	0.9827	0.9622	1.0037	0.105676
Adult height (per 5 cm)	rs2181965	0.9897	0.9725	1.0072	0.24747
Adult height (per 5 cm)	rs2223621	0.9993	0.9837	1.0151	0.930371
Adult height (per 5 cm)	rs2236007	0.9998	0.9815	1.0185	0.98548
Adult height (per 5 cm)	rs2242652	0.9984	0.9796	1.0175	0.869345
Adult height (per 5 cm)	rs2284378	1.0018	0.9858	1.018	0.825477
Adult height (per 5 cm)	rs2290203	0.9992	0.9808	1.0181	0.937041
Adult height (per 5 cm)	rs2380205	1.0005	0.9855	1.0157	0.948587
Adult height (per 5 cm)	rs2432539	1.0049	0.9897	1.0203	0.532887
Adult height (per 5 cm)	rs2532263	1.008	0.9882	1.0282	0.433169
Adult height (per 5 cm)	rs2588809	1.0038	0.9841	1.0239	0.704514
Adult height (per 5 cm)	rs2594714	1.0072	0.9889	1.0258	0.443213
Adult height (per 5 cm)	rs2736108	0.9996	0.9834	1.0161	0.965059
Adult height (per 5 cm)	rs2747652	1.0002	0.9855	1.0152	0.974518
Adult height (per 5 cm)	rs2787486	0.9957	0.9796	1.012	0.601845
Adult height (per 5 cm)	rs2823093	0.9963	0.9794	1.0135	0.672518
Adult height (per 5 cm)	rs28512361	0.9909	0.9662	1.0163	0.481002
Adult height (per 5 cm)	rs28539243	1.0046	0.9895	1.0198	0.554255
Adult height (per 5 cm)	rs2943559	1.0072	0.9803	1.0348	0.603927
Adult height (per 5 cm)	rs2965183	0.9893	0.974	1.0048	0.175911
Adult height (per 5 cm)	rs2981578	1.0038	0.9888	1.019	0.622279
Adult height (per 5 cm)	rs2992756	0.9962	0.9811	1.0116	0.629921
Adult height (per 5 cm)	rs3215401	0.999	0.983	1.0154	0.908067
Adult height (per 5 cm)	rs322144	0.9934	0.9773	1.0097	0.424069
Adult height (per 5 cm)	rs34005590	1.0292	0.9917	1.0681	0.128281
Adult height (per 5 cm)	rs34207738	1.0013	0.9863	1.0165	0.866681
Adult height (per 5 cm)	rs35383942	0.9805	0.9484	1.0136	0.244132
Adult height (per 5 cm)	rs35951924	0.9933	0.9758	1.0112	0.461119
Adult height (per 5 cm)	rs36194942	0.9946	0.9782	1.0112	0.519834
Adult height (per 5 cm)	rs3757322	0.9932	0.9777	1.009	0.397811
Adult height (per 5 cm)	rs3760982	1.0004	0.9856	1.0154	0.959353
Adult height (per 5 cm)	rs3817198	0.9939	0.9782	1.0098	0.449846
Adult height (per 5 cm)	rs3819405	1.002	0.9855	1.0188	0.81497
Adult height (per 5 cm)	rs3903072	1.0135	0.9984	1.0288	0.079823
Adult height (per 5 cm)	rs4233486	1.0046	0.9882	1.0213	0.582132
Adult height (per 5 cm)	rs4245739	0.9984	0.9816	1.0155	0.856717
Adult height (per 5 cm)	rs4442975	1.0123	0.9973	1.0275	0.107575
Adult height (per 5 cm)	rs4496150	1.004	0.9866	1.0216	0.657109
Adult height (per 5 cm)	rs4562056	1.0096	0.9937	1.0259	0.238901
Adult height (per 5 cm)	rs45631563	0.9756	0.9393	1.0134	0.20326
Adult height (per 5 cm)	rs4577244	1.0053	0.9876	1.0233	0.559497
Adult height (per 5 cm)	rs4593472	1.0085	0.9927	1.0245	0.295513
Adult height (per 5 cm)	rs4784227	1.0091	0.992	1.0264	0.298427
Adult height (per 5 cm)	rs4808801	1.0086	0.9927	1.0247	0.290283
Adult height (per 5 cm)	rs4849887	1.0133	0.9884	1.0388	0.299553
Adult height (per 5 cm)	rs4951011	0.9996	0.979	1.0205	0.967782
Adult height (per 5 cm)	rs4971059	1.0058	0.9903	1.0214	0.466968
Adult height (per 5 cm)	rs4973768	0.9982	0.9834	1.0133	0.816099
Adult height (per 5 cm)	rs4980383	0.9922	0.9774	1.0073	0.309972
Adult height (per 5 cm)	rs514192	1.0058	0.9901	1.0218	0.472436
Adult height (per 5 cm)	rs527616	1.0008	0.9855	1.0164	0.918238
Adult height (per 5 cm)	rs554219	0.9916	0.9659	1.0179	0.527896
Adult height (per 5 cm)	rs56069439	1.0025	0.9861	1.0191	0.769438
Adult height (per 5 cm)	rs58058861	1.0086	0.9905	1.0271	0.352759
Adult height (per 5 cm)	rs58847541	1.0008	0.98	1.0221	0.938734
Adult height (per 5 cm)	rs6001930	0.9997	0.9761	1.0238	0.979475
Adult height (per 5 cm)	rs6122906	0.9946	0.9757	1.014	0.583657
Adult height (per 5 cm)	rs616488	1.0111	0.9951	1.0273	0.174584
Adult height (per 5 cm)	rs62355902	0.9827	0.9636	1.0022	0.0814492
Adult height (per 5 cm)	rs6472903	1.0128	0.9926	1.0334	0.214973
Adult height (per 5 cm)	rs6507583	1.0105	0.9803	1.0416	0.500869
Adult height (per 5 cm)	rs6562760	0.9896	0.9724	1.0071	0.24163
Adult height (per 5 cm)	rs6569648	1.0125	0.9948	1.0305	0.168029
Adult height (per 5 cm)	rs6585202	0.9961	0.9813	1.0112	0.611919
Adult height (per 5 cm)	rs6596100	1.0033	0.9852	1.0217	0.719995
Adult height (per 5 cm)	rs6597981	0.9921	0.9774	1.007	0.294631
Adult height (per 5 cm)	rs6678914	1.0106	0.9953	1.0261	0.174434
Adult height (per 5 cm)	rs66823261	1.0106	0.9914	1.0302	0.281472
Adult height (per 5 cm)	rs67073037	1.004	0.9863	1.022	0.6598
Adult height (per 5 cm)	rs6725517	0.9968	0.981	1.0129	0.692494
Adult height (per 5 cm)	rs6734079	1.0052	0.9875	1.0233	0.566676
Adult height (per 5 cm)	rs67397200	1.0025	0.9862	1.0192	0.761538
Adult height (per 5 cm)	rs676256	0.9982	0.9828	1.0137	0.814509
Adult height (per 5 cm)	rs6762644	1	0.985	1.0153	0.997796
Adult height (per 5 cm)	rs67958007	0.9972	0.9749	1.02	0.807934
Adult height (per 5 cm)	rs6796502	1.0087	0.9835	1.0345	0.502478
Adult height (per 5 cm)	rs6805189	0.9775	0.963	0.9922	0.00282154
Adult height (per 5 cm)	rs6815814	0.9883	0.9718	1.0052	0.173996
Adult height (per 5 cm)	rs6828523	0.9883	0.9649	1.0123	0.3353
Adult height (per 5 cm)	rs6882649	1.0099	0.994	1.026	0.223821
Adult height (per 5 cm)	rs6964587	1.0013	0.9863	1.0165	0.866595
Adult height (per 5 cm)	rs704010	1.0023	0.9871	1.0177	0.77238
Adult height (per 5 cm)	rs7072776	1.0181	1.0016	1.0349	0.0318642
Adult height (per 5 cm)	rs71338792	0.9979	0.9791	1.0171	0.82886
Adult height (per 5 cm)	rs71557345	1.0008	0.9714	1.0311	0.957483
Adult height (per 5 cm)	rs71559437	1.0269	1.0028	1.0517	0.0287733
Adult height (per 5 cm)	rs71801447	0.9917	0.962	1.0223	0.590784
Adult height (per 5 cm)	rs720475	1.0033	0.9862	1.0208	0.705318
Adult height (per 5 cm)	rs72749841	0.9852	0.9593	1.0117	0.27113
Adult height (per 5 cm)	rs72755295	1.0185	0.9765	1.0623	0.393501
Adult height (per 5 cm)	rs72826962	0.968	0.9054	1.0349	0.340214
Adult height (per 5 cm)	rs7297051	1.0083	0.9906	1.0262	0.361144
Adult height (per 5 cm)	rs73161324	1.0068	0.975	1.0395	0.679849
Adult height (per 5 cm)	rs738321	1.0117	0.9961	1.0275	0.141833
Adult height (per 5 cm)	rs745570	0.9912	0.9764	1.0062	0.249055
Adult height (per 5 cm)	rs74911261	0.9853	0.938	1.035	0.555266
Adult height (per 5 cm)	rs74943274	1.0071	0.9489	1.069	0.814931
Adult height (per 5 cm)	rs7529522	0.9922	0.9747	1.0099	0.384227
Adult height (per 5 cm)	rs75915166	1.005	0.9758	1.0351	0.738422
Adult height (per 5 cm)	rs7707921	0.9986	0.9812	1.0163	0.874849
Adult height (per 5 cm)	rs7726159	1.0009	0.9851	1.0169	0.916107
Adult height (per 5 cm)	rs77528541	1.0136	0.9904	1.0374	0.252115
Adult height (per 5 cm)	rs78269692	1.0279	0.9904	1.0669	0.146248
Adult height (per 5 cm)	rs7904519	0.9968	0.982	1.0119	0.679288
Adult height (per 5 cm)	rs7971	0.9987	0.9831	1.0145	0.866958
Adult height (per 5 cm)	rs79724016	0.9903	0.9495	1.0329	0.651242
Adult height (per 5 cm)	rs8002929	0.9898	0.9726	1.0073	0.251824
Adult height (per 5 cm)	rs8170	0.994	0.975	1.0134	0.543029
Adult height (per 5 cm)	rs8176636	1.0145	0.9958	1.0335	0.130143
Adult height (per 5 cm)	rs9257408	1.006	0.9908	1.0213	0.443801
Adult height (per 5 cm)	rs9348512	1.0078	0.9919	1.0239	0.339199
Adult height (per 5 cm)	rs9397437	0.9944	0.9667	1.0229	0.69648
Adult height (per 5 cm)	rs941764	1.0128	0.9971	1.0287	0.111711
Adult height (per 5 cm)	rs9485372	0.9995	0.9804	1.0189	0.956218
Adult height (per 5 cm)	rs9573140	0.9965	0.9806	1.0126	0.667283
Adult height (per 5 cm)	rs9693444	1.0019	0.9861	1.018	0.813721
Adult height (per 5 cm)	rs9790517	0.9964	0.9789	1.0141	0.687811
Adult height (per 5 cm)	rs9833888	1.0047	0.9869	1.0228	0.606121
Adult height (per 5 cm)	rs999737	1.0111	0.993	1.0296	0.231871

## Sheet: Premenopausal BMI
Risk factor*	SNP	ORint	Lower CIint	Upper CIint	pint
BMI (per 5 kg/m2)	c22_39359355_CN0	1.0328	0.9552	1.1168	0.417856
BMI (per 5 kg/m2)	c22_39359355_CN2	0.9847	0.6621	1.4643	0.939183
BMI (per 5 kg/m2)	c4_84370124	1.0004	0.9599	1.0426	0.984192
BMI (per 5 kg/m2)	rs10022462	0.9987	0.9593	1.0398	0.949694
BMI (per 5 kg/m2)	rs10069690	1.0188	0.9747	1.065	0.409553
BMI (per 5 kg/m2)	rs1011970	0.9788	0.9278	1.0325	0.431169
BMI (per 5 kg/m2)	rs10472076	0.9772	0.938	1.0179	0.267883
BMI (per 5 kg/m2)	rs10474352	1.0202	0.9616	1.0824	0.506735
BMI (per 5 kg/m2)	rs1053338	0.9915	0.936	1.0503	0.772259
BMI (per 5 kg/m2)	rs10623258	0.9865	0.9474	1.0272	0.50953
BMI (per 5 kg/m2)	rs10759243	1.0229	0.9787	1.069	0.315457
BMI (per 5 kg/m2)	rs10760444	0.9878	0.9492	1.028	0.547292
BMI (per 5 kg/m2)	rs10771399	1.0101	0.9461	1.0784	0.763617
BMI (per 5 kg/m2)	rs10816625	0.96	0.8865	1.0395	0.314416
BMI (per 5 kg/m2)	rs10864459	0.9824	0.9404	1.0262	0.424775
BMI (per 5 kg/m2)	rs10941679	1.0408	0.9953	1.0885	0.0795112
BMI (per 5 kg/m2)	rs10995190	1.0192	0.962	1.0797	0.518953
BMI (per 5 kg/m2)	rs10995201	1.0247	0.9675	1.0854	0.404787
BMI (per 5 kg/m2)	rs11075995	0.9807	0.9361	1.0275	0.412299
BMI (per 5 kg/m2)	rs11076805	0.9971	0.9491	1.0475	0.908108
BMI (per 5 kg/m2)	rs11117758	1.0112	0.9632	1.0616	0.653488
BMI (per 5 kg/m2)	rs11155804	0.9757	0.9356	1.0174	0.249051
BMI (per 5 kg/m2)	rs11199914	1.0021	0.9594	1.0468	0.92336
BMI (per 5 kg/m2)	rs11242675	0.9776	0.9376	1.0192	0.286843
BMI (per 5 kg/m2)	rs11249433	1.0151	0.9751	1.0568	0.463824
BMI (per 5 kg/m2)	rs113577745	1.0107	0.9481	1.0773	0.744683
BMI (per 5 kg/m2)	rs113701136	0.9964	0.9537	1.0411	0.873436
BMI (per 5 kg/m2)	rs11374964	0.9758	0.9374	1.0159	0.233275
BMI (per 5 kg/m2)	rs114962751	1.0961	0.941	1.2767	0.238393
BMI (per 5 kg/m2)	rs11552449	1.0219	0.9699	1.0768	0.415706
BMI (per 5 kg/m2)	rs115635831	1.0903	0.9355	1.2706	0.268538
BMI (per 5 kg/m2)	rs11571833	0.8369	0.6774	1.0341	0.0991422
BMI (per 5 kg/m2)	rs116095464	1.0017	0.9181	1.0928	0.970045
BMI (per 5 kg/m2)	rs11627032	0.9578	0.9127	1.0052	0.0799774
BMI (per 5 kg/m2)	rs117618124	1.0369	0.9355	1.1493	0.490237
BMI (per 5 kg/m2)	rs11780156	1.0314	0.9793	1.0863	0.241852
BMI (per 5 kg/m2)	rs11814448	0.9264	0.8077	1.0626	0.274942
BMI (per 5 kg/m2)	rs11820646	1.0121	0.9712	1.0546	0.568318
BMI (per 5 kg/m2)	rs11903787	0.9924	0.9457	1.0413	0.754694
BMI (per 5 kg/m2)	rs11977670	1.0172	0.977	1.0591	0.407307
BMI (per 5 kg/m2)	rs12048493	1.0152	0.9733	1.0588	0.483488
BMI (per 5 kg/m2)	rs12207986	1.05	1.0088	1.0928	0.0168481
BMI (per 5 kg/m2)	rs12405132	0.9895	0.9489	1.0319	0.622889
BMI (per 5 kg/m2)	rs12422552	0.9797	0.9364	1.025	0.374476
BMI (per 5 kg/m2)	rs12479355	1.0015	0.9525	1.0529	0.954753
BMI (per 5 kg/m2)	rs12493607	1.0346	0.9918	1.0792	0.115001
BMI (per 5 kg/m2)	rs12546444	1.0159	0.945	1.0921	0.669387
BMI (per 5 kg/m2)	rs12662670	1.0158	0.944	1.0931	0.674763
BMI (per 5 kg/m2)	rs12710696	1.0072	0.9664	1.0498	0.733106
BMI (per 5 kg/m2)	rs12870942	1.0431	0.9994	1.0887	0.0530684
BMI (per 5 kg/m2)	rs1292011	1.0145	0.9738	1.0569	0.490205
BMI (per 5 kg/m2)	rs13066793	1.0333	0.9628	1.1091	0.363722
BMI (per 5 kg/m2)	rs13162653	1.0097	0.9683	1.0529	0.650285
BMI (per 5 kg/m2)	rs132390	0.9734	0.8785	1.0784	0.605612
BMI (per 5 kg/m2)	rs13267382	0.9885	0.9479	1.0308	0.587473
BMI (per 5 kg/m2)	rs13281615	0.9615	0.9227	1.0018	0.0610854
BMI (per 5 kg/m2)	rs13294895	0.9967	0.9468	1.0492	0.899128
BMI (per 5 kg/m2)	rs13329835	0.982	0.9365	1.0298	0.454555
BMI (per 5 kg/m2)	rs13365225	1.019	0.9677	1.073	0.474719
BMI (per 5 kg/m2)	rs1353747	1.0159	0.9512	1.085	0.638516
BMI (per 5 kg/m2)	rs140850326	0.9824	0.9442	1.0221	0.379967
BMI (per 5 kg/m2)	rs140936696	0.9726	0.9215	1.0266	0.314426
BMI (per 5 kg/m2)	rs1432679	0.9678	0.9294	1.0078	0.113566
BMI (per 5 kg/m2)	rs1436904	1.0139	0.9729	1.0567	0.511758
BMI (per 5 kg/m2)	rs1550623	1.0202	0.9656	1.078	0.475768
BMI (per 5 kg/m2)	rs16857609	0.9897	0.9466	1.0348	0.649461
BMI (per 5 kg/m2)	rs16991615	0.976	0.8975	1.0613	0.569545
BMI (per 5 kg/m2)	rs1707302	1.036	0.9932	1.0807	0.100614
BMI (per 5 kg/m2)	rs17156577	1.0083	0.9478	1.0728	0.793189
BMI (per 5 kg/m2)	rs17181761	1.0458	1.0021	1.0915	0.0396253
BMI (per 5 kg/m2)	rs17268829	1.0173	0.9731	1.0634	0.44972
BMI (per 5 kg/m2)	rs17350191	1.0371	0.9946	1.0814	0.0878285
BMI (per 5 kg/m2)	rs17356907	0.9777	0.9358	1.0215	0.313418
BMI (per 5 kg/m2)	rs17426269	0.9571	0.904	1.0134	0.133015
BMI (per 5 kg/m2)	rs17489300	1.0042	0.9634	1.0468	0.841798
BMI (per 5 kg/m2)	rs17529111	0.9939	0.9471	1.0431	0.805043
BMI (per 5 kg/m2)	rs17817449	0.9868	0.9475	1.0278	0.522547
BMI (per 5 kg/m2)	rs17879961	0.8208	0.5871	1.1477	0.248361
BMI (per 5 kg/m2)	rs1830298	1.0261	0.9824	1.0717	0.245762
BMI (per 5 kg/m2)	rs188686860	1.1078	0.9509	1.2905	0.18884
BMI (per 5 kg/m2)	rs1895062	1.0038	0.9626	1.0467	0.860441
BMI (per 5 kg/m2)	rs200648189	0.9656	0.9108	1.0236	0.239634
BMI (per 5 kg/m2)	rs2012709	0.9873	0.9475	1.0288	0.543372
BMI (per 5 kg/m2)	rs2016394	0.9832	0.9443	1.0237	0.409703
BMI (per 5 kg/m2)	rs202049448	0.9662	0.9236	1.0108	0.135309
BMI (per 5 kg/m2)	rs204247	0.9794	0.9403	1.0201	0.316373
BMI (per 5 kg/m2)	rs206966	1.0108	0.9536	1.0713	0.718075
BMI (per 5 kg/m2)	rs2181965	1.0317	0.984	1.0816	0.196497
BMI (per 5 kg/m2)	rs2223621	1.0091	0.9674	1.0526	0.673328
BMI (per 5 kg/m2)	rs2236007	1.0111	0.9634	1.0612	0.6539
BMI (per 5 kg/m2)	rs2242652	1.0202	0.9705	1.0724	0.432533
BMI (per 5 kg/m2)	rs2284378	1.0051	0.9635	1.0484	0.813629
BMI (per 5 kg/m2)	rs2290203	0.9832	0.9345	1.0345	0.513646
BMI (per 5 kg/m2)	rs2380205	0.9934	0.9543	1.034	0.745218
BMI (per 5 kg/m2)	rs2432539	0.9918	0.9513	1.034	0.697699
BMI (per 5 kg/m2)	rs2532263	1.0031	0.9514	1.0576	0.908234
BMI (per 5 kg/m2)	rs2588809	0.9848	0.9337	1.0386	0.571489
BMI (per 5 kg/m2)	rs2594714	0.9586	0.913	1.0066	0.089607
BMI (per 5 kg/m2)	rs2736108	0.9902	0.9476	1.0346	0.659127
BMI (per 5 kg/m2)	rs2747652	1.0014	0.9619	1.0424	0.94624
BMI (per 5 kg/m2)	rs2787486	0.988	0.9442	1.0339	0.60286
BMI (per 5 kg/m2)	rs2823093	0.9756	0.9313	1.0222	0.299486
BMI (per 5 kg/m2)	rs28512361	1.0212	0.9525	1.0948	0.555364
BMI (per 5 kg/m2)	rs28539243	1.0333	0.9921	1.0763	0.114849
BMI (per 5 kg/m2)	rs2943559	1.0232	0.9524	1.0992	0.531029
BMI (per 5 kg/m2)	rs2965183	1.0235	0.9821	1.0667	0.27039
BMI (per 5 kg/m2)	rs2981578	1.0244	0.9839	1.0666	0.241502
BMI (per 5 kg/m2)	rs2992756	0.9988	0.9587	1.0406	0.95377
BMI (per 5 kg/m2)	rs3215401	0.9804	0.9386	1.0241	0.373941
BMI (per 5 kg/m2)	rs322144	0.9823	0.9395	1.027	0.430572
BMI (per 5 kg/m2)	rs34005590	1.0243	0.9279	1.1307	0.633998
BMI (per 5 kg/m2)	rs34207738	1.0144	0.9743	1.0562	0.486524
BMI (per 5 kg/m2)	rs35383942	0.9924	0.912	1.0799	0.859127
BMI (per 5 kg/m2)	rs35951924	0.9961	0.9491	1.0455	0.875206
BMI (per 5 kg/m2)	rs36194942	1.02	0.9758	1.0661	0.38068
BMI (per 5 kg/m2)	rs3757322	0.9788	0.9382	1.0212	0.32282
BMI (per 5 kg/m2)	rs3760982	1.0001	0.9606	1.0411	0.997347
BMI (per 5 kg/m2)	rs3817198	0.9987	0.9567	1.0425	0.953617
BMI (per 5 kg/m2)	rs3819405	1.0184	0.9734	1.0654	0.429394
BMI (per 5 kg/m2)	rs3903072	1.0589	1.0167	1.1028	0.00579784
BMI (per 5 kg/m2)	rs4233486	0.9487	0.9068	0.9925	0.0223444
BMI (per 5 kg/m2)	rs4245739	1.0324	0.9865	1.0804	0.16896
BMI (per 5 kg/m2)	rs4442975	1.0273	0.9874	1.0687	0.182327
BMI (per 5 kg/m2)	rs4496150	0.933	0.8895	0.9786	0.00438808
BMI (per 5 kg/m2)	rs4562056	0.9751	0.934	1.0179	0.250002
BMI (per 5 kg/m2)	rs45631563	0.9347	0.8418	1.0377	0.205353
BMI (per 5 kg/m2)	rs4577244	0.9983	0.9513	1.0477	0.946009
BMI (per 5 kg/m2)	rs4593472	0.9702	0.9307	1.0113	0.152824
BMI (per 5 kg/m2)	rs4784227	0.9852	0.9419	1.0304	0.514077
BMI (per 5 kg/m2)	rs4808801	1.0405	0.9971	1.0859	0.0680357
BMI (per 5 kg/m2)	rs4849887	1.0302	0.9639	1.101	0.381192
BMI (per 5 kg/m2)	rs4951011	1.0047	0.9497	1.0629	0.869894
BMI (per 5 kg/m2)	rs4971059	0.9705	0.9304	1.0122	0.163246
BMI (per 5 kg/m2)	rs4973768	0.9864	0.9473	1.0271	0.506081
BMI (per 5 kg/m2)	rs4980383	1.023	0.9819	1.0658	0.277291
BMI (per 5 kg/m2)	rs514192	1.0227	0.9802	1.067	0.300614
BMI (per 5 kg/m2)	rs527616	0.9847	0.9452	1.0259	0.461181
BMI (per 5 kg/m2)	rs554219	0.9421	0.874	1.0154	0.118868
BMI (per 5 kg/m2)	rs56069439	0.99	0.9467	1.0352	0.65793
BMI (per 5 kg/m2)	rs58058861	0.9586	0.9134	1.0059	0.0856236
BMI (per 5 kg/m2)	rs58847541	0.973	0.9197	1.0295	0.341981
BMI (per 5 kg/m2)	rs6001930	1.0192	0.9568	1.0856	0.555859
BMI (per 5 kg/m2)	rs6122906	0.9668	0.9176	1.0186	0.205196
BMI (per 5 kg/m2)	rs616488	1.0109	0.9689	1.0547	0.615891
BMI (per 5 kg/m2)	rs62355902	0.9763	0.9267	1.0284	0.365641
BMI (per 5 kg/m2)	rs6472903	1.0332	0.9787	1.0907	0.238063
BMI (per 5 kg/m2)	rs6507583	1.0088	0.929	1.0955	0.834795
BMI (per 5 kg/m2)	rs6562760	1.0334	0.9856	1.0836	0.173464
BMI (per 5 kg/m2)	rs6569648	0.9656	0.9214	1.0119	0.143387
BMI (per 5 kg/m2)	rs6585202	0.9699	0.9314	1.0101	0.139884
BMI (per 5 kg/m2)	rs6596100	1.0232	0.9743	1.0747	0.358632
BMI (per 5 kg/m2)	rs6597981	1.0197	0.9797	1.0613	0.338728
BMI (per 5 kg/m2)	rs6678914	1.0069	0.9665	1.0489	0.743165
BMI (per 5 kg/m2)	rs66823261	1.0141	0.9624	1.0686	0.600511
BMI (per 5 kg/m2)	rs67073037	0.9961	0.9489	1.0456	0.873968
BMI (per 5 kg/m2)	rs6725517	0.9977	0.9551	1.0422	0.916851
BMI (per 5 kg/m2)	rs6734079	0.9949	0.9478	1.0444	0.836991
BMI (per 5 kg/m2)	rs67397200	0.9887	0.9455	1.0338	0.616801
BMI (per 5 kg/m2)	rs676256	0.9792	0.9387	1.0214	0.32829
BMI (per 5 kg/m2)	rs6762644	0.9859	0.947	1.0265	0.491164
BMI (per 5 kg/m2)	rs67958007	1.0139	0.9526	1.079	0.665311
BMI (per 5 kg/m2)	rs6796502	0.9191	0.8571	0.9855	0.0178254
BMI (per 5 kg/m2)	rs6805189	1.0245	0.9842	1.0665	0.236905
BMI (per 5 kg/m2)	rs6815814	1.0246	0.9789	1.0725	0.296535
BMI (per 5 kg/m2)	rs6828523	1.0076	0.9456	1.0737	0.815436
BMI (per 5 kg/m2)	rs6882649	1.0253	0.9821	1.0705	0.255648
BMI (per 5 kg/m2)	rs6964587	1.0157	0.9753	1.0579	0.451517
BMI (per 5 kg/m2)	rs704010	1.0113	0.9707	1.0535	0.592212
BMI (per 5 kg/m2)	rs7072776	1.0273	0.9839	1.0726	0.22131
BMI (per 5 kg/m2)	rs71338792	0.9711	0.9199	1.0251	0.288318
BMI (per 5 kg/m2)	rs71557345	1.0065	0.928	1.0917	0.875381
BMI (per 5 kg/m2)	rs71559437	1.0452	0.9788	1.1161	0.186715
BMI (per 5 kg/m2)	rs71801447	1.0157	0.9337	1.1047	0.717342
BMI (per 5 kg/m2)	rs720475	1.0055	0.9597	1.0535	0.818219
BMI (per 5 kg/m2)	rs72749841	0.9886	0.9198	1.0626	0.755496
BMI (per 5 kg/m2)	rs72755295	0.9829	0.8774	1.1009	0.765101
BMI (per 5 kg/m2)	rs72826962	0.8751	0.7249	1.0564	0.1648
BMI (per 5 kg/m2)	rs7297051	1.0181	0.9706	1.068	0.461766
BMI (per 5 kg/m2)	rs73161324	0.9841	0.9006	1.0753	0.722359
BMI (per 5 kg/m2)	rs738321	1.0161	0.975	1.0589	0.448247
BMI (per 5 kg/m2)	rs745570	0.9795	0.9407	1.0199	0.314568
BMI (per 5 kg/m2)	rs74911261	1.0163	0.8908	1.1594	0.810427
BMI (per 5 kg/m2)	rs74943274	1.0958	0.9391	1.2786	0.245157
BMI (per 5 kg/m2)	rs7529522	0.9752	0.9293	1.0233	0.306819
BMI (per 5 kg/m2)	rs75915166	0.9402	0.8711	1.0149	0.113857
BMI (per 5 kg/m2)	rs7707921	1.0229	0.9749	1.0732	0.356168
BMI (per 5 kg/m2)	rs7726159	0.9959	0.9547	1.0389	0.849305
BMI (per 5 kg/m2)	rs77528541	1.045	0.983	1.1108	0.158525
BMI (per 5 kg/m2)	rs78269692	0.9869	0.8963	1.0867	0.78882
BMI (per 5 kg/m2)	rs7904519	0.971	0.9324	1.0111	0.153955
BMI (per 5 kg/m2)	rs7971	0.9682	0.928	1.0101	0.134878
BMI (per 5 kg/m2)	rs79724016	1.0769	0.9651	1.2017	0.185146
BMI (per 5 kg/m2)	rs8002929	1.0292	0.9815	1.0791	0.23451
BMI (per 5 kg/m2)	rs8170	0.9648	0.9159	1.0164	0.177653
BMI (per 5 kg/m2)	rs8176636	0.9682	0.9197	1.0192	0.21707
BMI (per 5 kg/m2)	rs9257408	1.0287	0.9878	1.0713	0.171947
BMI (per 5 kg/m2)	rs9348512	1.0124	0.9699	1.0567	0.573349
BMI (per 5 kg/m2)	rs9397437	0.9777	0.9063	1.0548	0.560803
BMI (per 5 kg/m2)	rs941764	1.0116	0.97	1.0551	0.590432
BMI (per 5 kg/m2)	rs9485372	1.0021	0.9513	1.0557	0.935673
BMI (per 5 kg/m2)	rs9573140	1.0465	1.0028	1.0921	0.0368101
BMI (per 5 kg/m2)	rs9693444	0.983	0.9419	1.0259	0.431185
BMI (per 5 kg/m2)	rs9790517	0.9846	0.9381	1.0334	0.530064
BMI (per 5 kg/m2)	rs9833888	0.9791	0.9338	1.0266	0.382111
BMI (per 5 kg/m2)	rs999737	0.9922	0.9456	1.0412	0.751112
* In premenopausal women

## Sheet: Postmenopausal BMI
Risk factor*	SNP	ORint	Lower CIint	Upper CIint	pint
BMI (per 5 kg/m2)	c22_39359355_CN0	0.9961	0.954	1.04	0.858698
BMI (per 5 kg/m2)	c22_39359355_CN2	0.9056	0.6882	1.1917	0.479092
BMI (per 5 kg/m2)	c4_84370124	0.9784	0.9557	1.0015	0.0669831
BMI (per 5 kg/m2)	rs10022462	1.0128	0.9903	1.0359	0.26736
BMI (per 5 kg/m2)	rs10069690	1.0152	0.9896	1.0415	0.247555
BMI (per 5 kg/m2)	rs1011970	0.9973	0.9676	1.0279	0.860658
BMI (per 5 kg/m2)	rs10472076	1.0033	0.98	1.0272	0.784302
BMI (per 5 kg/m2)	rs10474352	0.9914	0.9599	1.024	0.601618
BMI (per 5 kg/m2)	rs1053338	1.0149	0.9825	1.0483	0.37233
BMI (per 5 kg/m2)	rs10623258	0.998	0.9754	1.0212	0.865566
BMI (per 5 kg/m2)	rs10759243	1.0016	0.9769	1.0269	0.898835
BMI (per 5 kg/m2)	rs10760444	1.0106	0.9878	1.0338	0.365006
BMI (per 5 kg/m2)	rs10771399	1.009	0.9734	1.046	0.6238
BMI (per 5 kg/m2)	rs10816625	1.0329	0.9874	1.0806	0.159088
BMI (per 5 kg/m2)	rs10864459	1.023	0.9982	1.0484	0.0690153
BMI (per 5 kg/m2)	rs10941679	1.0077	0.9822	1.0339	0.555768
BMI (per 5 kg/m2)	rs10995190	1.0004	0.9687	1.0331	0.982726
BMI (per 5 kg/m2)	rs10995201	0.9894	0.958	1.0217	0.514505
BMI (per 5 kg/m2)	rs11075995	0.9913	0.9655	1.0179	0.51958
BMI (per 5 kg/m2)	rs11076805	1.0045	0.9773	1.0324	0.749334
BMI (per 5 kg/m2)	rs11117758	1.0117	0.9839	1.0403	0.412484
BMI (per 5 kg/m2)	rs11155804	1.0247	1.0008	1.0492	0.0427315
BMI (per 5 kg/m2)	rs11199914	0.9912	0.9673	1.0156	0.473928
BMI (per 5 kg/m2)	rs11242675	1.0051	0.9819	1.0289	0.668012
BMI (per 5 kg/m2)	rs11249433	1.0042	0.9815	1.0275	0.716923
BMI (per 5 kg/m2)	rs113577745	0.9862	0.9502	1.0235	0.462537
BMI (per 5 kg/m2)	rs113701136	1.0016	0.9774	1.0264	0.897528
BMI (per 5 kg/m2)	rs11374964	0.9881	0.9657	1.0109	0.303663
BMI (per 5 kg/m2)	rs114962751	1.0732	0.9812	1.1737	0.122191
BMI (per 5 kg/m2)	rs11552449	1.0137	0.9834	1.045	0.378579
BMI (per 5 kg/m2)	rs115635831	1.0722	0.9803	1.1727	0.127136
BMI (per 5 kg/m2)	rs11571833	1.0478	0.9246	1.1874	0.464512
BMI (per 5 kg/m2)	rs116095464	1.034	0.9854	1.085	0.173277
BMI (per 5 kg/m2)	rs11627032	0.9944	0.9683	1.0212	0.677716
BMI (per 5 kg/m2)	rs117618124	1.0162	0.9601	1.0755	0.578741
BMI (per 5 kg/m2)	rs11780156	1.0072	0.9778	1.0376	0.634142
BMI (per 5 kg/m2)	rs11814448	0.9582	0.8858	1.0365	0.286436
BMI (per 5 kg/m2)	rs11820646	0.9899	0.9673	1.0129	0.386365
BMI (per 5 kg/m2)	rs11903787	0.9975	0.9715	1.0243	0.85599
BMI (per 5 kg/m2)	rs11977670	0.9997	0.9773	1.0226	0.977895
BMI (per 5 kg/m2)	rs12048493	1.0025	0.979	1.0266	0.837075
BMI (per 5 kg/m2)	rs12207986	1.0123	0.9896	1.0356	0.291775
BMI (per 5 kg/m2)	rs12405132	0.9892	0.9661	1.0128	0.366295
BMI (per 5 kg/m2)	rs12422552	0.9938	0.9687	1.0195	0.631518
BMI (per 5 kg/m2)	rs12479355	0.9954	0.9681	1.0235	0.746131
BMI (per 5 kg/m2)	rs12493607	0.9915	0.9681	1.0154	0.480368
BMI (per 5 kg/m2)	rs12546444	0.9783	0.9406	1.0174	0.272997
BMI (per 5 kg/m2)	rs12662670	1.0404	0.998	1.0847	0.0620963
BMI (per 5 kg/m2)	rs12710696	1.0297	1.0059	1.054	0.0140886
BMI (per 5 kg/m2)	rs12870942	0.9917	0.9678	1.0161	0.500527
BMI (per 5 kg/m2)	rs1292011	1.0076	0.9846	1.0312	0.519487
BMI (per 5 kg/m2)	rs13066793	0.9885	0.9499	1.0286	0.568525
BMI (per 5 kg/m2)	rs13162653	0.9737	0.9514	0.9965	0.024312
BMI (per 5 kg/m2)	rs132390	1.0199	0.963	1.0802	0.500451
BMI (per 5 kg/m2)	rs13267382	1.0004	0.9769	1.0244	0.975999
BMI (per 5 kg/m2)	rs13281615	0.9998	0.9771	1.0229	0.984319
BMI (per 5 kg/m2)	rs13294895	1.0024	0.9733	1.0322	0.875298
BMI (per 5 kg/m2)	rs13329835	0.9812	0.9554	1.0076	0.161715
BMI (per 5 kg/m2)	rs13365225	1.011	0.9815	1.0414	0.469277
BMI (per 5 kg/m2)	rs1353747	1.0166	0.9785	1.0562	0.397848
BMI (per 5 kg/m2)	rs140850326	0.9863	0.9643	1.0089	0.233389
BMI (per 5 kg/m2)	rs140936696	1.0215	0.9913	1.0527	0.164798
BMI (per 5 kg/m2)	rs1432679	1.0015	0.9792	1.0242	0.899002
BMI (per 5 kg/m2)	rs1436904	1.0064	0.9835	1.0299	0.586543
BMI (per 5 kg/m2)	rs1550623	0.9927	0.9626	1.0238	0.642106
BMI (per 5 kg/m2)	rs16857609	0.9888	0.964	1.0142	0.385078
BMI (per 5 kg/m2)	rs16991615	1.0068	0.9607	1.055	0.778086
BMI (per 5 kg/m2)	rs1707302	0.9819	0.9588	1.0056	0.13361
BMI (per 5 kg/m2)	rs17156577	0.9946	0.96	1.0305	0.765291
BMI (per 5 kg/m2)	rs17181761	0.9929	0.9691	1.0173	0.564932
BMI (per 5 kg/m2)	rs17268829	1.0113	0.9864	1.0367	0.377808
BMI (per 5 kg/m2)	rs17350191	1.0048	0.9811	1.0291	0.694069
BMI (per 5 kg/m2)	rs17356907	0.9868	0.9624	1.0117	0.296496
BMI (per 5 kg/m2)	rs17426269	0.9705	0.9401	1.0019	0.0657231
BMI (per 5 kg/m2)	rs17489300	1.0079	0.9844	1.0319	0.512699
BMI (per 5 kg/m2)	rs17529111	1.0157	0.988	1.0442	0.268412
BMI (per 5 kg/m2)	rs17817449	0.9893	0.9669	1.0123	0.358416
BMI (per 5 kg/m2)	rs17879961	1.0416	0.8757	1.2389	0.645501
BMI (per 5 kg/m2)	rs1830298	1.0013	0.9764	1.0268	0.919338
BMI (per 5 kg/m2)	rs188686860	1.0759	0.9845	1.1758	0.106472
BMI (per 5 kg/m2)	rs1895062	1.0127	0.9894	1.0364	0.287623
BMI (per 5 kg/m2)	rs200648189	1.0095	0.9776	1.0423	0.563776
BMI (per 5 kg/m2)	rs2012709	1.0134	0.9906	1.0367	0.251925
BMI (per 5 kg/m2)	rs2016394	1.007	0.9844	1.0302	0.545355
BMI (per 5 kg/m2)	rs202049448	1.0129	0.9873	1.0391	0.326746
BMI (per 5 kg/m2)	rs204247	0.9764	0.9547	0.9985	0.036715
BMI (per 5 kg/m2)	rs206966	0.9988	0.9678	1.0308	0.942523
BMI (per 5 kg/m2)	rs2181965	0.9964	0.9703	1.0232	0.790256
BMI (per 5 kg/m2)	rs2223621	0.9979	0.9743	1.0221	0.865782
BMI (per 5 kg/m2)	rs2236007	0.986	0.9587	1.0142	0.327565
BMI (per 5 kg/m2)	rs2242652	1.0093	0.9806	1.0387	0.530732
BMI (per 5 kg/m2)	rs2284378	0.9948	0.9712	1.0191	0.673016
BMI (per 5 kg/m2)	rs2290203	1.0184	0.9901	1.0474	0.205698
BMI (per 5 kg/m2)	rs2380205	1.0249	1.0019	1.0485	0.0333838
BMI (per 5 kg/m2)	rs2432539	1.013	0.9895	1.037	0.281456
BMI (per 5 kg/m2)	rs2532263	0.9925	0.9635	1.0223	0.616717
BMI (per 5 kg/m2)	rs2588809	0.9982	0.9688	1.0284	0.90361
BMI (per 5 kg/m2)	rs2594714	0.9788	0.9525	1.0059	0.123715
BMI (per 5 kg/m2)	rs2736108	0.9753	0.9514	0.9997	0.0476466
BMI (per 5 kg/m2)	rs2747652	1.0026	0.9801	1.0255	0.824995
BMI (per 5 kg/m2)	rs2787486	0.9854	0.9615	1.0099	0.23904
BMI (per 5 kg/m2)	rs2823093	1.0077	0.9822	1.034	0.556736
BMI (per 5 kg/m2)	rs28512361	0.9854	0.9484	1.0238	0.451163
BMI (per 5 kg/m2)	rs28539243	1.0062	0.9837	1.0293	0.591387
BMI (per 5 kg/m2)	rs2943559	0.994	0.9532	1.0365	0.7773
BMI (per 5 kg/m2)	rs2965183	0.9966	0.9733	1.0205	0.778919
BMI (per 5 kg/m2)	rs2981578	0.9899	0.9676	1.0128	0.384823
BMI (per 5 kg/m2)	rs2992756	1.0169	0.9937	1.0407	0.154975
BMI (per 5 kg/m2)	rs3215401	0.9798	0.956	1.0042	0.10353
BMI (per 5 kg/m2)	rs322144	0.9964	0.9721	1.0213	0.773243
BMI (per 5 kg/m2)	rs34005590	0.9897	0.9369	1.0454	0.710548
BMI (per 5 kg/m2)	rs34207738	0.9934	0.9711	1.0162	0.566008
BMI (per 5 kg/m2)	rs35383942	1.0142	0.9657	1.0652	0.573327
BMI (per 5 kg/m2)	rs35951924	0.994	0.9677	1.021	0.660539
BMI (per 5 kg/m2)	rs36194942	0.9765	0.9521	1.0016	0.0666676
BMI (per 5 kg/m2)	rs3757322	1.0326	1.008	1.0577	0.00902395
BMI (per 5 kg/m2)	rs3760982	0.9841	0.9621	1.0067	0.166493
BMI (per 5 kg/m2)	rs3817198	1.0284	1.0039	1.0535	0.0229256
BMI (per 5 kg/m2)	rs3819405	0.9983	0.9737	1.0236	0.894955
BMI (per 5 kg/m2)	rs3903072	0.9957	0.9735	1.0185	0.710517
BMI (per 5 kg/m2)	rs4233486	1.0098	0.9851	1.0351	0.439117
BMI (per 5 kg/m2)	rs4245739	0.993	0.9677	1.0189	0.592548
BMI (per 5 kg/m2)	rs4442975	1.0016	0.9793	1.0244	0.888539
BMI (per 5 kg/m2)	rs4496150	1.0053	0.9791	1.0323	0.693737
BMI (per 5 kg/m2)	rs4562056	0.9986	0.9749	1.0228	0.905835
BMI (per 5 kg/m2)	rs45631563	0.952	0.8982	1.0091	0.097751
BMI (per 5 kg/m2)	rs4577244	0.9932	0.967	1.0201	0.616305
BMI (per 5 kg/m2)	rs4593472	1.0248	1.001	1.0492	0.0413148
BMI (per 5 kg/m2)	rs4784227	1.0074	0.9818	1.0338	0.573412
BMI (per 5 kg/m2)	rs4808801	0.9811	0.9579	1.0049	0.118636
BMI (per 5 kg/m2)	rs4849887	0.9923	0.9563	1.0296	0.680867
BMI (per 5 kg/m2)	rs4951011	0.9944	0.9633	1.0265	0.727499
BMI (per 5 kg/m2)	rs4971059	1.0267	1.0028	1.0511	0.0284652
BMI (per 5 kg/m2)	rs4973768	0.9921	0.9698	1.0149	0.492884
BMI (per 5 kg/m2)	rs4980383	1.0154	0.9925	1.0389	0.189473
BMI (per 5 kg/m2)	rs514192	0.9998	0.9762	1.024	0.985998
BMI (per 5 kg/m2)	rs527616	0.9953	0.9724	1.0189	0.695509
BMI (per 5 kg/m2)	rs554219	0.953	0.9157	0.9918	0.0179679
BMI (per 5 kg/m2)	rs56069439	0.9944	0.9699	1.0194	0.65644
BMI (per 5 kg/m2)	rs58058861	1.0118	0.9845	1.04	0.400779
BMI (per 5 kg/m2)	rs58847541	0.9933	0.9627	1.0248	0.672564
BMI (per 5 kg/m2)	rs6001930	1.0128	0.9765	1.0506	0.49436
BMI (per 5 kg/m2)	rs6122906	0.9971	0.9688	1.0263	0.845434
BMI (per 5 kg/m2)	rs616488	1.0233	0.9991	1.0482	0.0596945
BMI (per 5 kg/m2)	rs62355902	1.0308	1.0004	1.0621	0.0469126
BMI (per 5 kg/m2)	rs6472903	0.9933	0.9637	1.0239	0.665969
BMI (per 5 kg/m2)	rs6507583	0.9924	0.9483	1.0385	0.741592
BMI (per 5 kg/m2)	rs6562760	0.9963	0.9702	1.0232	0.787577
BMI (per 5 kg/m2)	rs6569648	0.9937	0.9675	1.0207	0.646613
BMI (per 5 kg/m2)	rs6585202	0.9888	0.9667	1.0114	0.329554
BMI (per 5 kg/m2)	rs6596100	1.0091	0.9817	1.0372	0.519901
BMI (per 5 kg/m2)	rs6597981	0.9916	0.9695	1.0141	0.45909
BMI (per 5 kg/m2)	rs6678914	0.9972	0.9743	1.0207	0.814659
BMI (per 5 kg/m2)	rs66823261	1.0153	0.9866	1.0449	0.2988
BMI (per 5 kg/m2)	rs67073037	0.9931	0.9668	1.02	0.610299
BMI (per 5 kg/m2)	rs6725517	1.0076	0.9836	1.0322	0.537778
BMI (per 5 kg/m2)	rs6734079	0.9938	0.9675	1.0209	0.652346
BMI (per 5 kg/m2)	rs67397200	0.9928	0.9684	1.0178	0.568365
BMI (per 5 kg/m2)	rs676256	0.9908	0.9676	1.0146	0.445746
BMI (per 5 kg/m2)	rs6762644	1.0066	0.9837	1.03	0.577758
BMI (per 5 kg/m2)	rs67958007	1.0127	0.9786	1.0479	0.471591
BMI (per 5 kg/m2)	rs6796502	0.9863	0.9489	1.0251	0.483015
BMI (per 5 kg/m2)	rs6805189	0.9978	0.9755	1.0207	0.850309
BMI (per 5 kg/m2)	rs6815814	1.0073	0.9816	1.0337	0.582184
BMI (per 5 kg/m2)	rs6828523	1.0025	0.9669	1.0394	0.89229
BMI (per 5 kg/m2)	rs6882649	0.9897	0.9661	1.0138	0.39685
BMI (per 5 kg/m2)	rs6964587	0.9961	0.9736	1.0192	0.738352
BMI (per 5 kg/m2)	rs704010	0.9891	0.9665	1.0123	0.354208
BMI (per 5 kg/m2)	rs7072776	0.9962	0.972	1.021	0.76054
BMI (per 5 kg/m2)	rs71338792	0.9971	0.9688	1.0264	0.846201
BMI (per 5 kg/m2)	rs71557345	1.003	0.9595	1.0484	0.895336
BMI (per 5 kg/m2)	rs71559437	0.9693	0.9352	1.0047	0.0880084
BMI (per 5 kg/m2)	rs71801447	0.9891	0.9445	1.0359	0.642978
BMI (per 5 kg/m2)	rs720475	0.9855	0.9602	1.0115	0.272228
BMI (per 5 kg/m2)	rs72749841	1.0304	0.989	1.0736	0.151751
BMI (per 5 kg/m2)	rs72755295	1.0043	0.9426	1.0699	0.895367
BMI (per 5 kg/m2)	rs72826962	0.9582	0.864	1.0627	0.418566
BMI (per 5 kg/m2)	rs7297051	0.9997	0.9732	1.0269	0.983731
BMI (per 5 kg/m2)	rs73161324	1.0194	0.9711	1.0701	0.437062
BMI (per 5 kg/m2)	rs738321	0.9959	0.9728	1.0195	0.731413
BMI (per 5 kg/m2)	rs745570	0.9943	0.9721	1.017	0.620428
BMI (per 5 kg/m2)	rs74911261	0.9927	0.9234	1.0672	0.842752
BMI (per 5 kg/m2)	rs74943274	1.0559	0.9636	1.1569	0.243863
BMI (per 5 kg/m2)	rs7529522	0.9907	0.9645	1.0175	0.491434
BMI (per 5 kg/m2)	rs75915166	0.9378	0.8957	0.9819	0.00618345
BMI (per 5 kg/m2)	rs7707921	1.0132	0.987	1.0402	0.32661
BMI (per 5 kg/m2)	rs7726159	1.0011	0.9773	1.0255	0.927691
BMI (per 5 kg/m2)	rs77528541	1.0049	0.9701	1.041	0.784991
BMI (per 5 kg/m2)	rs78269692	1.0045	0.9512	1.0608	0.871791
BMI (per 5 kg/m2)	rs7904519	0.9895	0.9674	1.0122	0.363057
BMI (per 5 kg/m2)	rs7971	1.0057	0.9819	1.03	0.64277
BMI (per 5 kg/m2)	rs79724016	1.0081	0.9457	1.0746	0.804865
BMI (per 5 kg/m2)	rs8002929	0.9976	0.9713	1.0246	0.858781
BMI (per 5 kg/m2)	rs8170	0.9905	0.9621	1.0196	0.518044
BMI (per 5 kg/m2)	rs8176636	0.9927	0.9654	1.0208	0.607993
BMI (per 5 kg/m2)	rs9257408	0.9946	0.9723	1.0175	0.642307
BMI (per 5 kg/m2)	rs9348512	0.9795	0.9561	1.0035	0.0940399
BMI (per 5 kg/m2)	rs9397437	1.028	0.984	1.0741	0.216254
BMI (per 5 kg/m2)	rs941764	0.9982	0.9749	1.0221	0.882359
BMI (per 5 kg/m2)	rs9485372	0.9833	0.9549	1.0124	0.258052
BMI (per 5 kg/m2)	rs9573140	0.9937	0.9699	1.0181	0.610756
BMI (per 5 kg/m2)	rs9693444	1.0014	0.9778	1.0255	0.911
BMI (per 5 kg/m2)	rs9790517	1.009	0.9824	1.0363	0.511224
BMI (per 5 kg/m2)	rs9833888	1.0206	0.9936	1.0483	0.135493
BMI (per 5 kg/m2)	rs999737	0.9976	0.9708	1.0252	0.8633
* In postmenopausal women

[truncated: 6 more sheets: Ever OC use, Current use of EPT, Current use of ET, Alcohol intake, Current smoking, Pack-years smoked]
