# Supplementary material for: Assessment of interactions between 205 breast cancer susceptibility loci and 13 established risk factors in relation to breast cancer risk, in the Breast Cancer Association Consortium
Source: Int J Epidemiol. 2019 Oct 12;49(1):216–32. doi: 10.1093/ije/dyz193 (PMC7426027; doi:10.1093/ije/dyz193)
Supplement: dyz193_Supplementary_Data [file dyz193_supplementary_data.zip › dyz193-suppl_data/ije-2019-01-0030-File008.xlsx]

## Sheet: S8
Supplementary Table 9 (S9): Meta-analyzed G x E interactions between 205 common genetic susceptibility loci and environmental risk factors for ER-negative breast cancer risk.

## Sheet: Age at menarche
Risk factor	SNP	ORint	Lower CIint	Upper CIint	pint
Age at menarche (per 2 years)	c22_39359355_CN0	1.0251	0.9274	1.1332	0.627606
Age at menarche (per 2 years)	c22_39359355_CN2	0.9699	0.4391	2.1423	0.939695
Age at menarche (per 2 years)	c4_84370124	1.0068	0.9538	1.0627	0.805349
Age at menarche (per 2 years)	rs10022462	1.0045	0.9534	1.0584	0.865813
Age at menarche (per 2 years)	rs10069690	0.9775	0.9225	1.0358	0.441024
Age at menarche (per 2 years)	rs1011970	1.0163	0.948	1.0895	0.648841
Age at menarche (per 2 years)	rs10472076	0.9703	0.9195	1.0238	0.270744
Age at menarche (per 2 years)	rs10474352	1.0071	0.9346	1.0851	0.853644
Age at menarche (per 2 years)	rs1053338	0.9793	0.9083	1.0559	0.586603
Age at menarche (per 2 years)	rs10623258	1.0075	0.9557	1.0621	0.781676
Age at menarche (per 2 years)	rs10759243	0.9946	0.9394	1.0529	0.851224
Age at menarche (per 2 years)	rs10760444	1.0307	0.978	1.0863	0.259016
Age at menarche (per 2 years)	rs10771399	1.0192	0.9338	1.1125	0.670343
Age at menarche (per 2 years)	rs10816625	0.9365	0.8413	1.0426	0.230952
Age at menarche (per 2 years)	rs10864459	1.0081	0.9513	1.0684	0.785234
Age at menarche (per 2 years)	rs10941679	1.0036	0.9457	1.0651	0.904899
Age at menarche (per 2 years)	rs10995190	1.0182	0.9459	1.0959	0.631421
Age at menarche (per 2 years)	rs10995201	1.019	0.9471	1.0964	0.614105
Age at menarche (per 2 years)	rs11075995	1.0097	0.9496	1.0736	0.758254
Age at menarche (per 2 years)	rs11076805	0.9871	0.9257	1.0525	0.691355
Age at menarche (per 2 years)	rs11117758	0.9907	0.9302	1.0552	0.772571
Age at menarche (per 2 years)	rs11155804	0.9971	0.9441	1.0531	0.917506
Age at menarche (per 2 years)	rs11199914	0.9804	0.9275	1.0362	0.482653
Age at menarche (per 2 years)	rs11242675	0.9995	0.9465	1.0556	0.986842
Age at menarche (per 2 years)	rs11249433	0.9477	0.8988	0.9993	0.0469067
Age at menarche (per 2 years)	rs113577745	1.008	0.9246	1.099	0.856187
Age at menarche (per 2 years)	rs113701136	0.9658	0.9132	1.0213	0.22223
Age at menarche (per 2 years)	rs11374964	1.0595	1.0045	1.1175	0.0336484
Age at menarche (per 2 years)	rs114962751	0.9568	0.7919	1.156	0.647386
Age at menarche (per 2 years)	rs11552449	0.9523	0.887	1.0225	0.177831
Age at menarche (per 2 years)	rs115635831	0.9801	0.811	1.1845	0.835217
Age at menarche (per 2 years)	rs11571833	1.214	0.9381	1.5711	0.140395
Age at menarche (per 2 years)	rs116095464	1.037	0.9281	1.1587	0.521068
Age at menarche (per 2 years)	rs11627032	0.9421	0.8851	1.0027	0.0606874
Age at menarche (per 2 years)	rs117618124	1.0151	0.8873	1.1612	0.827371
Age at menarche (per 2 years)	rs11780156	0.9937	0.9294	1.0623	0.851907
Age at menarche (per 2 years)	rs11814448	0.89	0.7353	1.0773	0.23164
Age at menarche (per 2 years)	rs11820646	1.0132	0.9604	1.069	0.630374
Age at menarche (per 2 years)	rs11903787	0.9866	0.9258	1.0515	0.678001
Age at menarche (per 2 years)	rs11977670	1.029	0.9761	1.0848	0.288308
Age at menarche (per 2 years)	rs12048493	1.0379	0.9819	1.097	0.188919
Age at menarche (per 2 years)	rs12207986	1.0285	0.9759	1.084	0.293536
Age at menarche (per 2 years)	rs12405132	0.9491	0.899	1.002	0.0592896
Age at menarche (per 2 years)	rs12422552	1.0483	0.9884	1.1118	0.116295
Age at menarche (per 2 years)	rs12479355	1.0289	0.9649	1.097	0.384437
Age at menarche (per 2 years)	rs12493607	0.9873	0.9341	1.0436	0.651986
Age at menarche (per 2 years)	rs12546444	0.9754	0.8894	1.0698	0.597512
Age at menarche (per 2 years)	rs12662670	1.0466	0.9547	1.1474	0.331214
Age at menarche (per 2 years)	rs12710696	0.9773	0.9262	1.0312	0.401823
Age at menarche (per 2 years)	rs12870942	1.0185	0.9625	1.0776	0.525511
Age at menarche (per 2 years)	rs1292011	1.0142	0.9613	1.0701	0.605864
Age at menarche (per 2 years)	rs13066793	0.9667	0.88	1.0619	0.479434
Age at menarche (per 2 years)	rs13162653	0.9597	0.9092	1.013	0.135501
Age at menarche (per 2 years)	rs132390	0.9378	0.8153	1.0786	0.368246
Age at menarche (per 2 years)	rs13267382	1.0512	0.995	1.1106	0.0751117
Age at menarche (per 2 years)	rs13281615	0.9968	0.9452	1.0512	0.905817
Age at menarche (per 2 years)	rs13294895	1.0569	0.9865	1.1324	0.115624
Age at menarche (per 2 years)	rs13329835	0.9754	0.9174	1.037	0.425036
Age at menarche (per 2 years)	rs13365225	1.0091	0.9425	1.0803	0.795587
Age at menarche (per 2 years)	rs1353747	1.0284	0.9395	1.1257	0.544161
Age at menarche (per 2 years)	rs140850326	1.044	0.9906	1.1003	0.107975
Age at menarche (per 2 years)	rs140936696	0.9611	0.894	1.0333	0.283111
Age at menarche (per 2 years)	rs1432679	1.0016	0.9507	1.0552	0.952083
Age at menarche (per 2 years)	rs1436904	0.9672	0.9169	1.0202	0.220271
Age at menarche (per 2 years)	rs1550623	0.9741	0.9065	1.0468	0.475061
Age at menarche (per 2 years)	rs16857609	0.9845	0.928	1.0445	0.605179
Age at menarche (per 2 years)	rs16991615	1.0123	0.9137	1.1217	0.814857
Age at menarche (per 2 years)	rs1707302	0.9547	0.9028	1.0096	0.104094
Age at menarche (per 2 years)	rs17156577	1.0348	0.9554	1.1209	0.400803
Age at menarche (per 2 years)	rs17181761	1.0171	0.9613	1.0762	0.554915
Age at menarche (per 2 years)	rs17268829	1.0054	0.9483	1.066	0.856014
Age at menarche (per 2 years)	rs17350191	0.9803	0.9268	1.0369	0.487259
Age at menarche (per 2 years)	rs17356907	1.0359	0.9773	1.0981	0.234926
Age at menarche (per 2 years)	rs17426269	0.9506	0.883	1.0233	0.177827
Age at menarche (per 2 years)	rs17489300	1.0253	0.9705	1.0831	0.372705
Age at menarche (per 2 years)	rs17529111	0.9793	0.9194	1.0431	0.515231
Age at menarche (per 2 years)	rs17817449	1.0231	0.9696	1.0794	0.405013
Age at menarche (per 2 years)	rs17879961	0.617	0.4127	0.9224	0.0185998
Age at menarche (per 2 years)	rs1830298	0.9453	0.8916	1.0022	0.059276
Age at menarche (per 2 years)	rs188686860	0.9645	0.7976	1.1663	0.709082
Age at menarche (per 2 years)	rs1895062	0.9871	0.9347	1.0425	0.640831
Age at menarche (per 2 years)	rs200648189	0.9791	0.9083	1.0555	0.582268
Age at menarche (per 2 years)	rs2012709	1.038	0.9845	1.0945	0.167437
Age at menarche (per 2 years)	rs2016394	0.9879	0.9373	1.0413	0.651498
Age at menarche (per 2 years)	rs202049448	1.0229	0.9638	1.0857	0.456047
Age at menarche (per 2 years)	rs204247	1.0148	0.9629	1.0694	0.583758
Age at menarche (per 2 years)	rs206966	0.9749	0.906	1.049	0.496373
Age at menarche (per 2 years)	rs2181965	0.9996	0.9395	1.0635	0.989446
Age at menarche (per 2 years)	rs2223621	1.0037	0.9503	1.06	0.895893
Age at menarche (per 2 years)	rs2236007	0.9927	0.9304	1.059	0.823545
Age at menarche (per 2 years)	rs2242652	1.0129	0.9492	1.0809	0.697975
Age at menarche (per 2 years)	rs2284378	1.0079	0.9531	1.0658	0.783126
Age at menarche (per 2 years)	rs2290203	0.9797	0.9178	1.0457	0.53708
Age at menarche (per 2 years)	rs2380205	1.006	0.9542	1.0606	0.825718
Age at menarche (per 2 years)	rs2432539	1.0194	0.9652	1.0766	0.49012
Age at menarche (per 2 years)	rs2532263	1.0017	0.9335	1.0749	0.961623
Age at menarche (per 2 years)	rs2588809	1.0484	0.9785	1.1234	0.179449
Age at menarche (per 2 years)	rs2594714	1.0672	1.0015	1.1373	0.0448232
Age at menarche (per 2 years)	rs2736108	1.0598	0.9991	1.1242	0.0534758
Age at menarche (per 2 years)	rs2747652	0.9799	0.9298	1.0327	0.449095
Age at menarche (per 2 years)	rs2787486	0.9823	0.9275	1.0404	0.543177
Age at menarche (per 2 years)	rs2823093	0.9532	0.8983	1.0116	0.114038
Age at menarche (per 2 years)	rs28512361	0.9984	0.9163	1.0878	0.97058
Age at menarche (per 2 years)	rs28539243	0.9627	0.9134	1.0147	0.156565
Age at menarche (per 2 years)	rs2943559	1.0616	0.9689	1.1632	0.199694
Age at menarche (per 2 years)	rs2965183	0.9481	0.8977	1.0015	0.0565104
Age at menarche (per 2 years)	rs2981578	1.032	0.9791	1.0876	0.240736
Age at menarche (per 2 years)	rs2992756	1.0053	0.9528	1.0607	0.846899
Age at menarche (per 2 years)	rs3215401	1.0555	0.9956	1.1189	0.0699166
Age at menarche (per 2 years)	rs322144	0.9579	0.9047	1.0142	0.139696
Age at menarche (per 2 years)	rs34005590	0.9678	0.8567	1.0933	0.598619
Age at menarche (per 2 years)	rs34207738	1.0385	0.9849	1.0951	0.162498
Age at menarche (per 2 years)	rs35383942	1.0781	0.9594	1.2115	0.206428
Age at menarche (per 2 years)	rs35951924	0.9825	0.9226	1.0462	0.58136
Age at menarche (per 2 years)	rs36194942	0.9695	0.9137	1.0287	0.305312
Age at menarche (per 2 years)	rs3757322	0.986	0.9329	1.042	0.61627
Age at menarche (per 2 years)	rs3760982	0.9884	0.9377	1.0419	0.665012
Age at menarche (per 2 years)	rs3817198	0.9179	0.8678	0.9708	0.00274315
Age at menarche (per 2 years)	rs3819405	0.9896	0.933	1.0496	0.728314
Age at menarche (per 2 years)	rs3903072	1.0136	0.9617	1.0683	0.613492
Age at menarche (per 2 years)	rs4233486	1.0135	0.9567	1.0737	0.648355
Age at menarche (per 2 years)	rs4245739	0.9951	0.9381	1.0555	0.869276
Age at menarche (per 2 years)	rs4442975	0.9672	0.9175	1.0195	0.214747
Age at menarche (per 2 years)	rs4496150	1.0089	0.949	1.0727	0.77572
Age at menarche (per 2 years)	rs4562056	1.055	0.9985	1.1147	0.0563939
Age at menarche (per 2 years)	rs45631563	1.0207	0.9045	1.1519	0.739305
Age at menarche (per 2 years)	rs4577244	0.9706	0.9102	1.0351	0.363258
Age at menarche (per 2 years)	rs4593472	0.9915	0.9385	1.0476	0.76215
Age at menarche (per 2 years)	rs4784227	1.0426	0.9822	1.1066	0.170591
Age at menarche (per 2 years)	rs4808801	0.9647	0.9127	1.0197	0.20425
Age at menarche (per 2 years)	rs4849887	1.0547	0.9659	1.1517	0.235036
Age at menarche (per 2 years)	rs4951011	1.0392	0.9667	1.1171	0.297473
Age at menarche (per 2 years)	rs4971059	0.9775	0.9252	1.0327	0.416332
Age at menarche (per 2 years)	rs4973768	0.9908	0.9403	1.0441	0.730326
Age at menarche (per 2 years)	rs4980383	0.9246	0.8766	0.9752	0.00390856
Age at menarche (per 2 years)	rs514192	1.0201	0.965	1.0785	0.481985
Age at menarche (per 2 years)	rs527616	0.9584	0.9079	1.0116	0.123329
Age at menarche (per 2 years)	rs554219	0.9795	0.8913	1.0764	0.666753
Age at menarche (per 2 years)	rs56069439	1.0216	0.966	1.0803	0.454487
Age at menarche (per 2 years)	rs58058861	0.997	0.9354	1.0626	0.925477
Age at menarche (per 2 years)	rs58847541	0.964	0.8961	1.0371	0.325729
Age at menarche (per 2 years)	rs6001930	0.9423	0.8683	1.0226	0.154376
Age at menarche (per 2 years)	rs6122906	0.9852	0.9201	1.055	0.669385
Age at menarche (per 2 years)	rs616488	1.0076	0.9521	1.0664	0.793256
Age at menarche (per 2 years)	rs62355902	1.0957	1.022	1.1747	0.0101308
Age at menarche (per 2 years)	rs6472903	1.0193	0.95	1.0937	0.59391
Age at menarche (per 2 years)	rs6507583	0.9798	0.881	1.0896	0.706209
Age at menarche (per 2 years)	rs6562760	1.0003	0.9401	1.0643	0.993283
Age at menarche (per 2 years)	rs6569648	0.9858	0.9266	1.0488	0.651596
Age at menarche (per 2 years)	rs6585202	0.9929	0.9424	1.0462	0.79024
Age at menarche (per 2 years)	rs6596100	0.9975	0.9355	1.0636	0.939404
Age at menarche (per 2 years)	rs6597981	0.9753	0.9256	1.0276	0.347897
Age at menarche (per 2 years)	rs6678914	1.0169	0.9633	1.0734	0.5444
Age at menarche (per 2 years)	rs66823261	0.9596	0.8971	1.0264	0.229519
Age at menarche (per 2 years)	rs67073037	0.9763	0.9153	1.0414	0.466921
Age at menarche (per 2 years)	rs6725517	0.9761	0.9229	1.0323	0.39699
Age at menarche (per 2 years)	rs6734079	0.9749	0.9139	1.0401	0.441859
Age at menarche (per 2 years)	rs67397200	1.0199	0.9645	1.0785	0.48876
Age at menarche (per 2 years)	rs676256	1.0031	0.9494	1.0599	0.912587
Age at menarche (per 2 years)	rs6762644	0.9918	0.9399	1.0467	0.765178
Age at menarche (per 2 years)	rs67958007	0.9279	0.8555	1.0064	0.0709549
Age at menarche (per 2 years)	rs6796502	0.9907	0.9047	1.0848	0.839689
Age at menarche (per 2 years)	rs6805189	1.0144	0.9621	1.0696	0.595739
Age at menarche (per 2 years)	rs6815814	1.0386	0.9787	1.1021	0.211794
Age at menarche (per 2 years)	rs6828523	0.9512	0.877	1.0317	0.227312
Age at menarche (per 2 years)	rs6882649	1.0124	0.9576	1.0703	0.664191
Age at menarche (per 2 years)	rs6964587	0.9929	0.941	1.0477	0.796055
Age at menarche (per 2 years)	rs704010	1.0093	0.9564	1.0651	0.735565
Age at menarche (per 2 years)	rs7072776	0.9624	0.9082	1.0197	0.194121
Age at menarche (per 2 years)	rs71338792	0.9813	0.9176	1.0494	0.581099
Age at menarche (per 2 years)	rs71557345	1.0557	0.9463	1.1777	0.331378
Age at menarche (per 2 years)	rs71559437	1.0104	0.9291	1.0989	0.808837
Age at menarche (per 2 years)	rs71801447	0.9936	0.8882	1.1115	0.910934
Age at menarche (per 2 years)	rs720475	0.9938	0.9356	1.0556	0.839529
Age at menarche (per 2 years)	rs72749841	1.035	0.9417	1.1375	0.475795
Age at menarche (per 2 years)	rs72755295	1.0676	0.9232	1.2346	0.377837
Age at menarche (per 2 years)	rs72826962	1.2495	0.9899	1.5772	0.0608716
Age at menarche (per 2 years)	rs7297051	1.0303	0.9667	1.098	0.358167
Age at menarche (per 2 years)	rs73161324	0.8924	0.8016	0.9936	0.037869
Age at menarche (per 2 years)	rs738321	1.0235	0.9696	1.0804	0.400166
Age at menarche (per 2 years)	rs745570	0.9505	0.9015	1.0021	0.0599611
Age at menarche (per 2 years)	rs74911261	1.104	0.9105	1.3385	0.314368
Age at menarche (per 2 years)	rs74943274	0.9799	0.8087	1.1872	0.835448
Age at menarche (per 2 years)	rs7529522	1.0275	0.9661	1.0928	0.388533
Age at menarche (per 2 years)	rs75915166	0.9927	0.8894	1.1079	0.895501
Age at menarche (per 2 years)	rs7707921	0.9815	0.9232	1.0433	0.548447
Age at menarche (per 2 years)	rs7726159	0.9995	0.9456	1.0566	0.987199
Age at menarche (per 2 years)	rs77528541	0.9816	0.9031	1.0669	0.661829
Age at menarche (per 2 years)	rs78269692	0.9663	0.8496	1.099	0.601541
Age at menarche (per 2 years)	rs7904519	0.9887	0.9383	1.0418	0.670581
Age at menarche (per 2 years)	rs7971	1.0769	1.0186	1.1386	0.00905844
Age at menarche (per 2 years)	rs79724016	1.0702	0.9241	1.2395	0.364872
Age at menarche (per 2 years)	rs8002929	0.9959	0.9358	1.0599	0.897349
Age at menarche (per 2 years)	rs8170	1.0364	0.9707	1.1064	0.284657
Age at menarche (per 2 years)	rs8176636	1.0272	0.9623	1.0965	0.419575
Age at menarche (per 2 years)	rs9257408	0.9725	0.9223	1.0254	0.302605
Age at menarche (per 2 years)	rs9348512	0.9948	0.9406	1.0521	0.855188
Age at menarche (per 2 years)	rs9397437	1.0115	0.9196	1.1126	0.81343
Age at menarche (per 2 years)	rs941764	0.9916	0.9386	1.0476	0.764217
Age at menarche (per 2 years)	rs9485372	0.9967	0.9309	1.0671	0.923328
Age at menarche (per 2 years)	rs9573140	1.0169	0.9612	1.0759	0.559178
Age at menarche (per 2 years)	rs9693444	1.0117	0.957	1.0696	0.680775
Age at menarche (per 2 years)	rs9790517	1.0165	0.9558	1.0811	0.602415
Age at menarche (per 2 years)	rs9833888	0.9666	0.9071	1.0301	0.295633
Age at menarche (per 2 years)	rs999737	0.9822	0.9224	1.046	0.576576

## Sheet: Parous
Risk factor	SNP	ORint	Lower CIint	Upper CIint	pint
Ever parous (yes/no)	c22_39359355_CN0	0.9644	0.7736	1.2022	0.747023
Ever parous (yes/no)	c22_39359355_CN2	1.0835	0.1503	7.8125	0.936553
Ever parous (yes/no)	c4_84370124	0.9853	0.8761	1.1081	0.804844
Ever parous (yes/no)	rs10022462	0.9757	0.8702	1.094	0.673883
Ever parous (yes/no)	rs10069690	1.1072	0.9748	1.2576	0.116967
Ever parous (yes/no)	rs1011970	1.0634	0.9145	1.2366	0.424468
Ever parous (yes/no)	rs10472076	1.0547	0.9386	1.1852	0.370911
Ever parous (yes/no)	rs10474352	1.022	0.8707	1.1995	0.79028
Ever parous (yes/no)	rs1053338	0.9747	0.8297	1.145	0.755244
Ever parous (yes/no)	rs10623258	0.9867	0.88	1.1062	0.817838
Ever parous (yes/no)	rs10759243	1.0278	0.9073	1.1644	0.666359
Ever parous (yes/no)	rs10760444	1.0288	0.9172	1.154	0.628354
Ever parous (yes/no)	rs10771399	1.1076	0.9116	1.3458	0.303791
Ever parous (yes/no)	rs10816625	0.8292	0.6658	1.0328	0.0945825
Ever parous (yes/no)	rs10864459	0.9412	0.8309	1.0662	0.34106
Ever parous (yes/no)	rs10941679	1.0515	0.9204	1.2012	0.459864
Ever parous (yes/no)	rs10995190	1.0414	0.8837	1.2273	0.628307
Ever parous (yes/no)	rs10995201	1.0472	0.8897	1.2325	0.579171
Ever parous (yes/no)	rs11075995	1.0274	0.8993	1.1737	0.690664
Ever parous (yes/no)	rs11076805	1.0782	0.9327	1.2463	0.308727
Ever parous (yes/no)	rs11117758	1.0589	0.9204	1.2182	0.42368
Ever parous (yes/no)	rs11155804	0.9963	0.8843	1.1224	0.951418
Ever parous (yes/no)	rs11199914	1.0826	0.9577	1.2238	0.204419
Ever parous (yes/no)	rs11242675	1.0755	0.9549	1.2113	0.230565
Ever parous (yes/no)	rs11249433	1.0325	0.9191	1.1598	0.58996
Ever parous (yes/no)	rs113577745	1.066	0.882	1.2885	0.508591
Ever parous (yes/no)	rs113701136	1.0644	0.9412	1.2038	0.320104
Ever parous (yes/no)	rs11374964	0.914	0.8148	1.0253	0.125127
Ever parous (yes/no)	rs114962751	1.3129	0.8532	2.0203	0.215699
Ever parous (yes/no)	rs11552449	1.0171	0.8717	1.1867	0.829647
Ever parous (yes/no)	rs115635831	1.311	0.8522	2.017	0.217922
Ever parous (yes/no)	rs11571833	1.2197	0.6876	2.1635	0.497048
Ever parous (yes/no)	rs116095464	0.9304	0.7368	1.175	0.544779
Ever parous (yes/no)	rs11627032	1.0299	0.8986	1.1805	0.67167
Ever parous (yes/no)	rs117618124	0.7724	0.5843	1.0212	0.0698453
Ever parous (yes/no)	rs11780156	0.9646	0.8325	1.1176	0.631141
Ever parous (yes/no)	rs11814448	0.7771	0.5376	1.1232	0.179697
Ever parous (yes/no)	rs11820646	0.8876	0.79	0.9973	0.0449194
Ever parous (yes/no)	rs11903787	0.9728	0.849	1.1147	0.691718
Ever parous (yes/no)	rs11977670	0.9764	0.8719	1.0934	0.678753
Ever parous (yes/no)	rs12048493	1.0149	0.9005	1.1438	0.808678
Ever parous (yes/no)	rs12207986	0.9912	0.8838	1.1118	0.880481
Ever parous (yes/no)	rs12405132	1.0693	0.9501	1.2035	0.266246
Ever parous (yes/no)	rs12422552	1.0155	0.8935	1.154	0.814191
Ever parous (yes/no)	rs12479355	1.0333	0.8999	1.1866	0.641971
Ever parous (yes/no)	rs12493607	1.1735	1.0406	1.3232	0.00906493
Ever parous (yes/no)	rs12546444	1.0492	0.8561	1.2859	0.643274
Ever parous (yes/no)	rs12662670	0.9758	0.7969	1.1949	0.812727
Ever parous (yes/no)	rs12710696	1.0096	0.8974	1.1357	0.874065
Ever parous (yes/no)	rs12870942	1.0256	0.9079	1.1586	0.683995
Ever parous (yes/no)	rs1292011	1.0357	0.9212	1.1646	0.557174
Ever parous (yes/no)	rs13066793	0.9132	0.7467	1.1168	0.376687
Ever parous (yes/no)	rs13162653	0.9004	0.7998	1.0138	0.0830125
Ever parous (yes/no)	rs132390	0.8948	0.66	1.2133	0.474493
Ever parous (yes/no)	rs13267382	1.0201	0.9045	1.1506	0.745378
Ever parous (yes/no)	rs13281615	0.9125	0.8126	1.0248	0.122163
Ever parous (yes/no)	rs13294895	0.9429	0.8105	1.0969	0.445966
Ever parous (yes/no)	rs13329835	0.9953	0.8717	1.1364	0.94456
Ever parous (yes/no)	rs13365225	0.934	0.8051	1.0835	0.367461
Ever parous (yes/no)	rs1353747	1.1402	0.9315	1.3957	0.203451
Ever parous (yes/no)	rs140850326	1.0483	0.9344	1.176	0.421749
Ever parous (yes/no)	rs140936696	0.948	0.8101	1.1094	0.505651
Ever parous (yes/no)	rs1432679	0.95	0.8481	1.0641	0.375385
Ever parous (yes/no)	rs1436904	1.0529	0.9372	1.1829	0.385529
Ever parous (yes/no)	rs1550623	0.937	0.8018	1.095	0.412918
Ever parous (yes/no)	rs16857609	1.158	1.0155	1.3205	0.0285254
Ever parous (yes/no)	rs16991615	0.9536	0.7641	1.1901	0.674154
Ever parous (yes/no)	rs1707302	0.995	0.8817	1.1228	0.93494
Ever parous (yes/no)	rs17156577	1.0205	0.857	1.2152	0.819683
Ever parous (yes/no)	rs17181761	1.0288	0.9109	1.1619	0.647831
Ever parous (yes/no)	rs17268829	1.1409	1.0031	1.2977	0.0447137
Ever parous (yes/no)	rs17350191	1.0278	0.9112	1.1593	0.655703
Ever parous (yes/no)	rs17356907	1.0192	0.8978	1.1571	0.76834
Ever parous (yes/no)	rs17426269	0.9411	0.8037	1.102	0.451248
Ever parous (yes/no)	rs17489300	1.0409	0.9242	1.1723	0.5093
Ever parous (yes/no)	rs17529111	1.0134	0.8843	1.1612	0.84856
Ever parous (yes/no)	rs17817449	0.9528	0.8489	1.0694	0.411874
Ever parous (yes/no)	rs17879961	0.7047	0.2676	1.8558	0.478646
Ever parous (yes/no)	rs1830298	0.9836	0.8661	1.1171	0.799174
Ever parous (yes/no)	rs188686860	1.2706	0.8324	1.9397	0.267069
Ever parous (yes/no)	rs1895062	0.936	0.8322	1.0527	0.269691
Ever parous (yes/no)	rs200648189	1.0467	0.8879	1.2339	0.586851
Ever parous (yes/no)	rs2012709	0.949	0.8463	1.0642	0.370336
Ever parous (yes/no)	rs2016394	1.0429	0.9303	1.1692	0.470951
Ever parous (yes/no)	rs202049448	0.9478	0.8329	1.0784	0.415614
Ever parous (yes/no)	rs204247	1.1524	1.0267	1.2936	0.0161238
Ever parous (yes/no)	rs206966	0.9537	0.8144	1.117	0.556712
Ever parous (yes/no)	rs2181965	0.9531	0.8319	1.0919	0.488484
Ever parous (yes/no)	rs2223621	1.1001	0.9763	1.2397	0.117334
Ever parous (yes/no)	rs2236007	0.9799	0.8524	1.1264	0.775143
Ever parous (yes/no)	rs2242652	1.142	0.9903	1.317	0.0679071
Ever parous (yes/no)	rs2284378	0.9698	0.8595	1.0943	0.618586
Ever parous (yes/no)	rs2290203	0.9999	0.8674	1.1526	0.998408
Ever parous (yes/no)	rs2380205	0.9865	0.88	1.1059	0.815304
Ever parous (yes/no)	rs2432539	1.003	0.8906	1.1295	0.961171
Ever parous (yes/no)	rs2532263	0.9849	0.8429	1.1507	0.84771
Ever parous (yes/no)	rs2588809	1.0133	0.8709	1.179	0.864324
Ever parous (yes/no)	rs2594714	1.015	0.8848	1.1644	0.831866
Ever parous (yes/no)	rs2736108	0.9836	0.8661	1.1169	0.798349
Ever parous (yes/no)	rs2747652	0.9534	0.849	1.0708	0.420788
Ever parous (yes/no)	rs2787486	0.984	0.8686	1.1148	0.800228
Ever parous (yes/no)	rs2823093	1.1452	1.0041	1.3061	0.0432834
Ever parous (yes/no)	rs28512361	1.0399	0.8635	1.2523	0.679979
Ever parous (yes/no)	rs28539243	0.9783	0.8722	1.0972	0.707625
Ever parous (yes/no)	rs2943559	1.032	0.8307	1.282	0.776002
Ever parous (yes/no)	rs2965183	0.9662	0.8592	1.0865	0.565647
Ever parous (yes/no)	rs2981578	0.9205	0.8203	1.0329	0.158903
Ever parous (yes/no)	rs2992756	0.9455	0.841	1.0629	0.34799
Ever parous (yes/no)	rs3215401	0.9854	0.8692	1.1172	0.818318
Ever parous (yes/no)	rs322144	0.9543	0.8413	1.0825	0.467198
Ever parous (yes/no)	rs34005590	1.2802	0.9615	1.7046	0.0908057
Ever parous (yes/no)	rs34207738	1.0794	0.9605	1.2129	0.199368
Ever parous (yes/no)	rs35383942	1.0104	0.7802	1.3086	0.937508
Ever parous (yes/no)	rs35951924	1.0565	0.921	1.2118	0.432506
Ever parous (yes/no)	rs36194942	0.96	0.8447	1.0911	0.532222
Ever parous (yes/no)	rs3757322	1.0123	0.8968	1.1427	0.842851
Ever parous (yes/no)	rs3760982	1.0375	0.9255	1.163	0.527654
Ever parous (yes/no)	rs3817198	1.0789	0.9551	1.2188	0.222147
Ever parous (yes/no)	rs3819405	0.9306	0.8198	1.0563	0.265749
Ever parous (yes/no)	rs3903072	0.9976	0.8894	1.1189	0.966982
Ever parous (yes/no)	rs4233486	0.9102	0.8028	1.032	0.14199
Ever parous (yes/no)	rs4245739	1.1454	1.0082	1.3014	0.0370918
Ever parous (yes/no)	rs4442975	0.9566	0.8536	1.072	0.44519
Ever parous (yes/no)	rs4496150	0.9599	0.8411	1.0954	0.543382
Ever parous (yes/no)	rs4562056	1.0886	0.9637	1.2297	0.171944
Ever parous (yes/no)	rs45631563	0.9991	0.7696	1.2972	0.994816
Ever parous (yes/no)	rs4577244	1.0109	0.8796	1.1617	0.879012
Ever parous (yes/no)	rs4593472	0.9687	0.8602	1.0909	0.599955
Ever parous (yes/no)	rs4784227	0.8797	0.7739	0.9999	0.0499089
Ever parous (yes/no)	rs4808801	1.0373	0.92	1.1697	0.549539
Ever parous (yes/no)	rs4849887	0.9054	0.7493	1.094	0.303365
Ever parous (yes/no)	rs4951011	0.9233	0.791	1.0777	0.311893
Ever parous (yes/no)	rs4971059	0.9771	0.8665	1.1018	0.705348
Ever parous (yes/no)	rs4973768	1.0561	0.9429	1.1829	0.345165
Ever parous (yes/no)	rs4980383	1.0812	0.9635	1.2133	0.184074
Ever parous (yes/no)	rs514192	0.9675	0.8562	1.0933	0.59666
Ever parous (yes/no)	rs527616	1.0158	0.9022	1.1437	0.795984
Ever parous (yes/no)	rs554219	0.9218	0.7481	1.136	0.445188
Ever parous (yes/no)	rs56069439	1.0208	0.903	1.154	0.741779
Ever parous (yes/no)	rs58058861	0.8887	0.7742	1.0201	0.0935367
Ever parous (yes/no)	rs58847541	0.9911	0.843	1.1651	0.913364
Ever parous (yes/no)	rs6001930	1.0901	0.9082	1.3085	0.354306
Ever parous (yes/no)	rs6122906	0.943	0.8137	1.0929	0.435621
Ever parous (yes/no)	rs616488	0.9323	0.8253	1.0532	0.259723
Ever parous (yes/no)	rs62355902	1.1082	0.9472	1.2966	0.199534
Ever parous (yes/no)	rs6472903	1.0645	0.9116	1.2431	0.429308
Ever parous (yes/no)	rs6507583	1.0042	0.7997	1.261	0.971265
Ever parous (yes/no)	rs6562760	0.9632	0.8404	1.104	0.590381
Ever parous (yes/no)	rs6569648	0.983	0.8583	1.1258	0.804578
Ever parous (yes/no)	rs6585202	0.9706	0.8661	1.0877	0.607857
Ever parous (yes/no)	rs6596100	0.977	0.8489	1.1245	0.745587
Ever parous (yes/no)	rs6597981	1.0133	0.9057	1.1337	0.8178
Ever parous (yes/no)	rs6678914	1.0272	0.9137	1.1549	0.652886
Ever parous (yes/no)	rs66823261	0.9727	0.8424	1.1232	0.706178
Ever parous (yes/no)	rs67073037	1.0056	0.875	1.1556	0.937747
Ever parous (yes/no)	rs6725517	1.1172	0.9866	1.265	0.0805248
Ever parous (yes/no)	rs6734079	1.0016	0.8713	1.1513	0.982443
Ever parous (yes/no)	rs67397200	1.0166	0.8993	1.1492	0.792614
Ever parous (yes/no)	rs676256	1.0025	0.891	1.1279	0.967158
Ever parous (yes/no)	rs6762644	0.9442	0.84	1.0614	0.336208
Ever parous (yes/no)	rs67958007	1.1346	0.9516	1.3528	0.159255
Ever parous (yes/no)	rs6796502	1.0811	0.8893	1.3144	0.433805
Ever parous (yes/no)	rs6805189	0.9135	0.814	1.0253	0.124512
Ever parous (yes/no)	rs6815814	1.0692	0.9369	1.2202	0.320884
Ever parous (yes/no)	rs6828523	0.9662	0.8083	1.1551	0.706236
Ever parous (yes/no)	rs6882649	1.0035	0.888	1.134	0.95554
Ever parous (yes/no)	rs6964587	0.8786	0.7831	0.9856	0.027317
Ever parous (yes/no)	rs704010	1.031	0.9172	1.159	0.608559
Ever parous (yes/no)	rs7072776	1.1268	0.9923	1.2795	0.0656348
Ever parous (yes/no)	rs71338792	0.9619	0.8328	1.111	0.597041
Ever parous (yes/no)	rs71557345	0.9137	0.7265	1.1491	0.440295
Ever parous (yes/no)	rs71559437	0.849	0.7064	1.0205	0.0811381
Ever parous (yes/no)	rs71801447	0.8546	0.6763	1.0801	0.188497
Ever parous (yes/no)	rs720475	0.977	0.857	1.1138	0.727506
Ever parous (yes/no)	rs72749841	1.0748	0.8693	1.3289	0.505223
Ever parous (yes/no)	rs72755295	1.0504	0.7586	1.4546	0.767002
Ever parous (yes/no)	rs72826962	0.9442	0.5695	1.5655	0.823955
Ever parous (yes/no)	rs7297051	1.0536	0.9173	1.2102	0.460122
Ever parous (yes/no)	rs73161324	1.0655	0.8346	1.3603	0.610706
Ever parous (yes/no)	rs738321	0.9529	0.8474	1.0715	0.420211
Ever parous (yes/no)	rs745570	0.9254	0.8243	1.039	0.189468
Ever parous (yes/no)	rs74911261	1.1608	0.751	1.7942	0.502047
Ever parous (yes/no)	rs74943274	1.4433	0.9215	2.2606	0.108973
Ever parous (yes/no)	rs7529522	1.0452	0.9147	1.1944	0.515921
Ever parous (yes/no)	rs75915166	1.0025	0.7853	1.2799	0.984006
Ever parous (yes/no)	rs7707921	0.9581	0.8371	1.0965	0.534251
Ever parous (yes/no)	rs7726159	1.1195	0.9918	1.2637	0.0677243
Ever parous (yes/no)	rs77528541	1.0796	0.8997	1.2954	0.410262
Ever parous (yes/no)	rs78269692	1.095	0.8282	1.4479	0.524081
Ever parous (yes/no)	rs7904519	0.9634	0.8595	1.0798	0.52136
Ever parous (yes/no)	rs7971	0.9983	0.8854	1.1256	0.97818
Ever parous (yes/no)	rs79724016	0.9938	0.7125	1.3861	0.970596
Ever parous (yes/no)	rs8002929	0.9553	0.8335	1.0949	0.511352
Ever parous (yes/no)	rs8170	0.9953	0.8641	1.1464	0.947523
Ever parous (yes/no)	rs8176636	0.953	0.8268	1.0985	0.50665
Ever parous (yes/no)	rs9257408	0.951	0.847	1.0679	0.395787
Ever parous (yes/no)	rs9348512	0.891	0.7902	1.0046	0.0594825
Ever parous (yes/no)	rs9397437	1.0251	0.8296	1.2666	0.818491
Ever parous (yes/no)	rs941764	0.9301	0.8264	1.0469	0.229933
Ever parous (yes/no)	rs9485372	1.0713	0.9218	1.245	0.36928
Ever parous (yes/no)	rs9573140	1.0294	0.9116	1.1625	0.639872
Ever parous (yes/no)	rs9693444	0.9958	0.8824	1.1237	0.944969
Ever parous (yes/no)	rs9790517	0.9289	0.8133	1.061	0.2769
Ever parous (yes/no)	rs9833888	1.0469	0.9127	1.2009	0.512509
Ever parous (yes/no)	rs999737	1.028	0.8959	1.1796	0.693968

## Sheet: No. of full-term pregnancies
Risk factor*	SNP	ORint	Lower CIint	Upper CIint	pint
No. of full-term pregnancies	c22_39359355_CN0	1.0307	0.94	1.1302	0.519994
No. of full-term pregnancies	c22_39359355_CN2	0.7378	0.3771	1.4435	0.374508
No. of full-term pregnancies	c4_84370124	1.0117	0.9633	1.0625	0.642694
No. of full-term pregnancies	rs10022462	1.0077	0.9609	1.0569	0.751432
No. of full-term pregnancies	rs10069690	1.0436	0.9904	1.0996	0.109871
No. of full-term pregnancies	rs1011970	1.0236	0.9613	1.0899	0.466349
No. of full-term pregnancies	rs10472076	1.0027	0.9551	1.0527	0.911946
No. of full-term pregnancies	rs10474352	1.0283	0.9622	1.0989	0.410991
No. of full-term pregnancies	rs1053338	0.974	0.9102	1.0422	0.445391
No. of full-term pregnancies	rs10623258	1.043	0.9945	1.0938	0.0832517
No. of full-term pregnancies	rs10759243	1.0166	0.9652	1.0707	0.534757
No. of full-term pregnancies	rs10760444	1.0409	0.9922	1.0919	0.100862
No. of full-term pregnancies	rs10771399	1.0621	0.9833	1.1472	0.125471
No. of full-term pregnancies	rs10816625	0.9952	0.9036	1.096	0.921609
No. of full-term pregnancies	rs10864459	1.0124	0.961	1.0667	0.642327
No. of full-term pregnancies	rs10941679	1.0198	0.9658	1.0769	0.479555
No. of full-term pregnancies	rs10995190	0.9926	0.9275	1.0624	0.831093
No. of full-term pregnancies	rs10995201	1.0139	0.9479	1.0846	0.687597
No. of full-term pregnancies	rs11075995	0.9965	0.9429	1.0532	0.901754
No. of full-term pregnancies	rs11076805	0.9466	0.8924	1.0041	0.0680291
No. of full-term pregnancies	rs11117758	0.9954	0.9393	1.0549	0.877061
No. of full-term pregnancies	rs11155804	1.0038	0.9557	1.0543	0.880454
No. of full-term pregnancies	rs11199914	1.0038	0.9543	1.0559	0.881849
No. of full-term pregnancies	rs11242675	0.9684	0.9215	1.0176	0.203923
No. of full-term pregnancies	rs11249433	0.9792	0.9335	1.0272	0.389408
No. of full-term pregnancies	rs113577745	0.9655	0.8918	1.0453	0.386084
No. of full-term pregnancies	rs113701136	1.0434	0.9919	1.0975	0.0999605
No. of full-term pregnancies	rs11374964	0.99	0.9435	1.0388	0.682247
No. of full-term pregnancies	rs114962751	0.9505	0.8047	1.1228	0.550201
No. of full-term pregnancies	rs11552449	1.0309	0.9681	1.0977	0.343137
No. of full-term pregnancies	rs115635831	0.9468	0.8013	1.1188	0.520925
No. of full-term pregnancies	rs11571833	1.2007	0.9452	1.5252	0.133993
No. of full-term pregnancies	rs116095464	0.9256	0.8346	1.0265	0.142843
No. of full-term pregnancies	rs11627032	1.0407	0.9841	1.1006	0.161789
No. of full-term pregnancies	rs117618124	1.0135	0.8978	1.144	0.8287
No. of full-term pregnancies	rs11780156	1.0173	0.9568	1.0816	0.583445
No. of full-term pregnancies	rs11814448	0.8275	0.7006	0.9773	0.0257316
No. of full-term pregnancies	rs11820646	0.9777	0.9312	1.0265	0.364079
No. of full-term pregnancies	rs11903787	0.9611	0.9074	1.018	0.17619
No. of full-term pregnancies	rs11977670	0.9881	0.9418	1.0366	0.624351
No. of full-term pregnancies	rs12048493	0.9888	0.9405	1.0395	0.65762
No. of full-term pregnancies	rs12207986	0.9671	0.9221	1.0143	0.168872
No. of full-term pregnancies	rs12405132	1.0122	0.9639	1.0629	0.627339
No. of full-term pregnancies	rs12422552	1.0266	0.9728	1.0835	0.339039
No. of full-term pregnancies	rs12479355	0.9841	0.9276	1.044	0.594524
No. of full-term pregnancies	rs12493607	1.0193	0.97	1.0711	0.448708
No. of full-term pregnancies	rs12546444	0.9672	0.8893	1.0519	0.436061
No. of full-term pregnancies	rs12662670	1.0307	0.9493	1.1192	0.471406
No. of full-term pregnancies	rs12710696	1.0115	0.9633	1.0622	0.64546
No. of full-term pregnancies	rs12870942	0.9604	0.9128	1.0104	0.118617
No. of full-term pregnancies	rs1292011	1.0122	0.9644	1.0624	0.623026
No. of full-term pregnancies	rs13066793	0.9627	0.884	1.0483	0.381612
No. of full-term pregnancies	rs13162653	1.0339	0.9848	1.0855	0.179148
No. of full-term pregnancies	rs132390	0.9901	0.8722	1.1239	0.877503
No. of full-term pregnancies	rs13267382	1.0009	0.952	1.0524	0.97074
No. of full-term pregnancies	rs13281615	1.0163	0.9686	1.0663	0.509944
No. of full-term pregnancies	rs13294895	1.0513	0.9872	1.1197	0.118987
No. of full-term pregnancies	rs13329835	1.0128	0.9571	1.0719	0.658793
No. of full-term pregnancies	rs13365225	1.019	0.9575	1.0845	0.55311
No. of full-term pregnancies	rs1353747	0.9733	0.8966	1.0565	0.517968
No. of full-term pregnancies	rs140850326	0.9691	0.9244	1.016	0.193121
No. of full-term pregnancies	rs140936696	1.0324	0.9677	1.1015	0.334198
No. of full-term pregnancies	rs1432679	0.991	0.9447	1.0395	0.709409
No. of full-term pregnancies	rs1436904	1.0384	0.9895	1.0897	0.12579
No. of full-term pregnancies	rs1550623	0.9829	0.9201	1.0499	0.608296
No. of full-term pregnancies	rs16857609	1.0135	0.9604	1.0695	0.625476
No. of full-term pregnancies	rs16991615	1.0178	0.9268	1.1176	0.712389
No. of full-term pregnancies	rs1707302	1.0332	0.9821	1.087	0.206817
No. of full-term pregnancies	rs17156577	1.0126	0.9423	1.0881	0.733249
No. of full-term pregnancies	rs17181761	0.9555	0.9082	1.0052	0.0785752
No. of full-term pregnancies	rs17268829	0.9573	0.9077	1.0097	0.108389
No. of full-term pregnancies	rs17350191	0.9779	0.9304	1.0277	0.377518
No. of full-term pregnancies	rs17356907	0.9954	0.9446	1.049	0.863576
No. of full-term pregnancies	rs17426269	1.0247	0.9589	1.095	0.470921
No. of full-term pregnancies	rs17489300	0.947	0.9012	0.9952	0.0313836
No. of full-term pregnancies	rs17529111	0.9974	0.9423	1.0557	0.928231
No. of full-term pregnancies	rs17817449	1.007	0.9591	1.0572	0.77989
No. of full-term pregnancies	rs17879961	0.9083	0.6242	1.3215	0.615002
No. of full-term pregnancies	rs1830298	0.9987	0.948	1.0521	0.960952
No. of full-term pregnancies	rs188686860	0.9504	0.804	1.1236	0.551679
No. of full-term pregnancies	rs1895062	1.0236	0.9748	1.0748	0.349097
No. of full-term pregnancies	rs200648189	1.0596	0.9907	1.1333	0.091734
No. of full-term pregnancies	rs2012709	0.9868	0.9401	1.0357	0.589555
No. of full-term pregnancies	rs2016394	0.9889	0.9431	1.0369	0.645066
No. of full-term pregnancies	rs202049448	0.9968	0.9446	1.0519	0.907137
No. of full-term pregnancies	rs204247	0.9854	0.9398	1.0333	0.543899
No. of full-term pregnancies	rs206966	0.9754	0.912	1.0431	0.46709
No. of full-term pregnancies	rs2181965	1.0802	1.0212	1.1426	0.00712483
No. of full-term pregnancies	rs2223621	0.9701	0.9231	1.0194	0.230042
No. of full-term pregnancies	rs2236007	0.9781	0.9231	1.0364	0.454173
No. of full-term pregnancies	rs2242652	1.0209	0.9631	1.0822	0.487248
No. of full-term pregnancies	rs2284378	1.053	1.001	1.1076	0.0455079
No. of full-term pregnancies	rs2290203	1.0299	0.9707	1.0926	0.329306
No. of full-term pregnancies	rs2380205	0.976	0.9305	1.0238	0.319369
No. of full-term pregnancies	rs2432539	1.0008	0.953	1.0511	0.973265
No. of full-term pregnancies	rs2532263	0.9575	0.8976	1.0214	0.187565
No. of full-term pregnancies	rs2588809	0.9488	0.8906	1.0107	0.103286
No. of full-term pregnancies	rs2594714	0.9709	0.9167	1.0283	0.313705
No. of full-term pregnancies	rs2736108	0.9757	0.926	1.028	0.35611
No. of full-term pregnancies	rs2747652	1.0134	0.9667	1.0623	0.580579
No. of full-term pregnancies	rs2787486	0.9818	0.932	1.0341	0.487783
No. of full-term pregnancies	rs2823093	0.986	0.9348	1.0401	0.605633
No. of full-term pregnancies	rs28512361	1.0496	0.9703	1.1354	0.227304
No. of full-term pregnancies	rs28539243	1.0284	0.9807	1.0783	0.248421
No. of full-term pregnancies	rs2943559	1.0028	0.9213	1.0916	0.947755
No. of full-term pregnancies	rs2965183	0.9809	0.9333	1.0308	0.445889
No. of full-term pregnancies	rs2981578	0.9602	0.9155	1.007	0.094056
No. of full-term pregnancies	rs2992756	1.0198	0.9715	1.0704	0.429131
No. of full-term pregnancies	rs3215401	0.9797	0.9302	1.0317	0.436161
No. of full-term pregnancies	rs322144	1.0417	0.9881	1.0981	0.129449
No. of full-term pregnancies	rs34005590	1.029	0.9237	1.1463	0.603728
No. of full-term pregnancies	rs34207738	0.9792	0.9331	1.0275	0.3916
No. of full-term pregnancies	rs35383942	0.961	0.8651	1.0675	0.457863
No. of full-term pregnancies	rs35951924	0.9917	0.9369	1.0498	0.775395
No. of full-term pregnancies	rs36194942	0.9874	0.9362	1.0415	0.641338
No. of full-term pregnancies	rs3757322	1.0154	0.966	1.0672	0.54868
No. of full-term pregnancies	rs3760982	0.9852	0.9396	1.033	0.537806
No. of full-term pregnancies	rs3817198	1.0036	0.9542	1.0555	0.889754
No. of full-term pregnancies	rs3819405	0.9653	0.915	1.0183	0.194886
No. of full-term pregnancies	rs3903072	1.0259	0.9782	1.0759	0.29324
No. of full-term pregnancies	rs4233486	1.0413	0.9879	1.0975	0.132089
No. of full-term pregnancies	rs4245739	1.0371	0.9839	1.0933	0.175289
No. of full-term pregnancies	rs4442975	1.0167	0.9696	1.0662	0.493992
No. of full-term pregnancies	rs4496150	1.0418	0.985	1.1019	0.152382
No. of full-term pregnancies	rs4562056	1.0439	0.9925	1.098	0.0952268
No. of full-term pregnancies	rs45631563	1.0594	0.9442	1.1887	0.325806
No. of full-term pregnancies	rs4577244	0.9756	0.921	1.0334	0.399789
No. of full-term pregnancies	rs4593472	1.0252	0.9753	1.0776	0.328524
No. of full-term pregnancies	rs4784227	1.027	0.9724	1.0845	0.339247
No. of full-term pregnancies	rs4808801	0.9928	0.9441	1.0439	0.777451
No. of full-term pregnancies	rs4849887	1.0848	1.0012	1.1753	0.046628
No. of full-term pregnancies	rs4951011	1.0137	0.9483	1.0836	0.688538
No. of full-term pregnancies	rs4971059	0.9947	0.9465	1.0453	0.832683
No. of full-term pregnancies	rs4973768	0.9768	0.9314	1.0244	0.333493
No. of full-term pregnancies	rs4980383	1.0047	0.9576	1.0542	0.847624
No. of full-term pregnancies	rs514192	1.0259	0.9751	1.0793	0.323721
No. of full-term pregnancies	rs527616	1.0123	0.964	1.0632	0.623336
No. of full-term pregnancies	rs554219	0.8862	0.8104	0.969	0.008036
No. of full-term pregnancies	rs56069439	0.967	0.9185	1.018	0.200515
No. of full-term pregnancies	rs58058861	1.0178	0.9605	1.0786	0.550809
No. of full-term pregnancies	rs58847541	0.995	0.9316	1.0627	0.880979
No. of full-term pregnancies	rs6001930	0.9459	0.8764	1.0209	0.153215
No. of full-term pregnancies	rs6122906	1.0269	0.9655	1.0922	0.39886
No. of full-term pregnancies	rs616488	1.0172	0.9667	1.0703	0.512042
No. of full-term pregnancies	rs62355902	0.9828	0.9221	1.0475	0.594427
No. of full-term pregnancies	rs6472903	0.9548	0.8967	1.0168	0.149572
No. of full-term pregnancies	rs6507583	1.0268	0.9342	1.1287	0.583128
No. of full-term pregnancies	rs6562760	1.0796	1.0206	1.1421	0.00752454
No. of full-term pregnancies	rs6569648	0.9447	0.8925	0.9998	0.0493689
No. of full-term pregnancies	rs6585202	0.9766	0.9313	1.0241	0.328926
No. of full-term pregnancies	rs6596100	0.9048	0.8533	0.9594	0.000820953
No. of full-term pregnancies	rs6597981	0.9951	0.9493	1.0431	0.838075
No. of full-term pregnancies	rs6678914	0.9476	0.9024	0.9952	0.0311881
No. of full-term pregnancies	rs66823261	0.9092	0.8549	0.9671	0.00250016
No. of full-term pregnancies	rs67073037	0.9749	0.9201	1.0329	0.388387
No. of full-term pregnancies	rs6725517	1.0112	0.9608	1.0643	0.66876
No. of full-term pregnancies	rs6734079	0.9702	0.9156	1.0282	0.307102
No. of full-term pregnancies	rs67397200	0.9674	0.9189	1.0184	0.206216
No. of full-term pregnancies	rs676256	0.9974	0.949	1.0482	0.917309
No. of full-term pregnancies	rs6762644	1.0136	0.9656	1.064	0.584914
No. of full-term pregnancies	rs67958007	1.0006	0.9309	1.0756	0.985992
No. of full-term pregnancies	rs6796502	0.9812	0.9035	1.0655	0.651521
No. of full-term pregnancies	rs6805189	0.9859	0.9402	1.0339	0.559307
No. of full-term pregnancies	rs6815814	1.0114	0.9575	1.0684	0.685064
No. of full-term pregnancies	rs6828523	1.0273	0.9544	1.1058	0.47333
No. of full-term pregnancies	rs6882649	0.974	0.9253	1.0253	0.31499
No. of full-term pregnancies	rs6964587	0.9843	0.938	1.0329	0.519518
No. of full-term pregnancies	rs704010	1.036	0.9869	1.0876	0.15346
No. of full-term pregnancies	rs7072776	0.9598	0.911	1.0113	0.124337
No. of full-term pregnancies	rs71338792	0.9796	0.9217	1.0413	0.508803
No. of full-term pregnancies	rs71557345	0.9907	0.8995	1.091	0.849081
No. of full-term pregnancies	rs71559437	0.9797	0.9074	1.0578	0.600647
No. of full-term pregnancies	rs71801447	1.0486	0.9489	1.1587	0.352201
No. of full-term pregnancies	rs720475	0.9809	0.9286	1.0363	0.491941
No. of full-term pregnancies	rs72749841	1.0249	0.9394	1.1182	0.579246
No. of full-term pregnancies	rs72755295	1.0582	0.9301	1.204	0.390045
No. of full-term pregnancies	rs72826962	0.9238	0.7344	1.162	0.498077
No. of full-term pregnancies	rs7297051	1.0488	0.9911	1.11	0.0991272
No. of full-term pregnancies	rs73161324	1.0295	0.9326	1.1366	0.563849
No. of full-term pregnancies	rs738321	1.0101	0.9619	1.0608	0.685919
No. of full-term pregnancies	rs745570	1.0143	0.9669	1.0641	0.561038
No. of full-term pregnancies	rs74911261	0.9546	0.8032	1.1345	0.598015
No. of full-term pregnancies	rs74943274	0.9309	0.7863	1.1021	0.405758
No. of full-term pregnancies	rs7529522	0.9972	0.9429	1.0545	0.920407
No. of full-term pregnancies	rs75915166	0.9655	0.8738	1.0669	0.491061
No. of full-term pregnancies	rs7707921	1.0187	0.964	1.0766	0.510107
No. of full-term pregnancies	rs7726159	1.0169	0.9671	1.0692	0.513787
No. of full-term pregnancies	rs77528541	1.028	0.956	1.1054	0.456241
No. of full-term pregnancies	rs78269692	1.0474	0.9341	1.1744	0.428299
No. of full-term pregnancies	rs7904519	0.9771	0.9318	1.0247	0.33973
No. of full-term pregnancies	rs7971	0.9646	0.9168	1.0149	0.16454
No. of full-term pregnancies	rs79724016	1.1002	0.9623	1.2578	0.162362
No. of full-term pregnancies	rs8002929	1.0788	1.0198	1.1413	0.00825015
No. of full-term pregnancies	rs8170	0.9729	0.917	1.0323	0.363359
No. of full-term pregnancies	rs8176636	0.9998	0.9414	1.0617	0.993912
No. of full-term pregnancies	rs9257408	1.0443	0.9954	1.0957	0.0767024
No. of full-term pregnancies	rs9348512	0.9677	0.9202	1.0176	0.20053
No. of full-term pregnancies	rs9397437	1.0123	0.9298	1.1023	0.777466
No. of full-term pregnancies	rs941764	1.0349	0.9844	1.0879	0.179331
No. of full-term pregnancies	rs9485372	1.0225	0.9613	1.0876	0.479393
No. of full-term pregnancies	rs9573140	0.956	0.9088	1.0057	0.0817907
No. of full-term pregnancies	rs9693444	1.0191	0.969	1.0719	0.461309
No. of full-term pregnancies	rs9790517	1.0228	0.9673	1.0815	0.428469
No. of full-term pregnancies	rs9833888	0.9485	0.8959	1.0042	0.0691604
No. of full-term pregnancies	rs999737	0.9788	0.9246	1.0361	0.460645
* In parous women only

## Sheet: Age at FFTP
Risk factor*	SNP	ORint	Lower CIint	Upper CIint	pint
Age at FFTP (per 5 years)	c22_39359355_CN0	1.0674	0.9714	1.1729	0.174859
Age at FFTP (per 5 years)	c22_39359355_CN2	2.6761	1.3792	5.1925	0.00360827
Age at FFTP (per 5 years)	c4_84370124	0.9904	0.9406	1.0428	0.71364
Age at FFTP (per 5 years)	rs10022462	1.0472	0.9959	1.1011	0.0717485
Age at FFTP (per 5 years)	rs10069690	0.9614	0.9101	1.0157	0.160083
Age at FFTP (per 5 years)	rs1011970	1.0233	0.9573	1.0939	0.498525
Age at FFTP (per 5 years)	rs10472076	1.0174	0.967	1.0703	0.50623
Age at FFTP (per 5 years)	rs10474352	0.9797	0.9126	1.0518	0.57116
Age at FFTP (per 5 years)	rs1053338	1.0367	0.9656	1.1129	0.320301
Age at FFTP (per 5 years)	rs10623258	1.006	0.9567	1.0578	0.815517
Age at FFTP (per 5 years)	rs10759243	1.037	0.9811	1.0961	0.199173
Age at FFTP (per 5 years)	rs10760444	0.9807	0.9324	1.0314	0.448747
Age at FFTP (per 5 years)	rs10771399	0.8907	0.819	0.9687	0.00689437
Age at FFTP (per 5 years)	rs10816625	1.0899	0.986	1.2047	0.0920543
Age at FFTP (per 5 years)	rs10864459	0.9713	0.9189	1.0268	0.304987
Age at FFTP (per 5 years)	rs10941679	1.0142	0.9577	1.074	0.630779
Age at FFTP (per 5 years)	rs10995190	1.0547	0.9827	1.132	0.139726
Age at FFTP (per 5 years)	rs10995201	1.0737	1.0012	1.1516	0.0463035
Age at FFTP (per 5 years)	rs11075995	1.008	0.9513	1.0682	0.786757
Age at FFTP (per 5 years)	rs11076805	1.0816	1.0179	1.1494	0.0113554
Age at FFTP (per 5 years)	rs11117758	0.9983	0.94	1.0602	0.954743
Age at FFTP (per 5 years)	rs11155804	0.9713	0.9217	1.0236	0.27685
Age at FFTP (per 5 years)	rs11199914	0.9692	0.9186	1.0226	0.253477
Age at FFTP (per 5 years)	rs11242675	1.0454	0.9926	1.1009	0.0929218
Age at FFTP (per 5 years)	rs11249433	1.0298	0.9796	1.0826	0.249282
Age at FFTP (per 5 years)	rs113577745	1.0634	0.9822	1.1512	0.129263
Age at FFTP (per 5 years)	rs113701136	0.965	0.9145	1.0183	0.193695
Age at FFTP (per 5 years)	rs11374964	1.0458	0.9939	1.1004	0.084393
Age at FFTP (per 5 years)	rs114962751	0.9149	0.7614	1.0994	0.342816
Age at FFTP (per 5 years)	rs11552449	0.9181	0.8582	0.9821	0.0129596
Age at FFTP (per 5 years)	rs115635831	0.923	0.7682	1.1091	0.392595
Age at FFTP (per 5 years)	rs11571833	0.8988	0.7111	1.1361	0.372239
Age at FFTP (per 5 years)	rs116095464	0.9216	0.8263	1.028	0.142924
Age at FFTP (per 5 years)	rs11627032	0.9625	0.9068	1.0215	0.207985
Age at FFTP (per 5 years)	rs117618124	1.0017	0.8807	1.1392	0.979618
Age at FFTP (per 5 years)	rs11780156	0.9756	0.9134	1.042	0.462209
Age at FFTP (per 5 years)	rs11814448	1.0195	0.8612	1.2068	0.822694
Age at FFTP (per 5 years)	rs11820646	1.039	0.9869	1.0938	0.144788
Age at FFTP (per 5 years)	rs11903787	1.0316	0.9716	1.0953	0.308702
Age at FFTP (per 5 years)	rs11977670	1.0858	1.0324	1.1421	0.00138952
Age at FFTP (per 5 years)	rs12048493	1.0102	0.9585	1.0647	0.70389
Age at FFTP (per 5 years)	rs12207986	1.0141	0.9643	1.0666	0.58534
Age at FFTP (per 5 years)	rs12405132	0.9368	0.8895	0.9867	0.0137398
Age at FFTP (per 5 years)	rs12422552	0.988	0.9331	1.0461	0.678114
Age at FFTP (per 5 years)	rs12479355	1.0148	0.9539	1.0796	0.641703
Age at FFTP (per 5 years)	rs12493607	0.9693	0.9199	1.0214	0.242642
Age at FFTP (per 5 years)	rs12546444	0.9965	0.9124	1.0883	0.937382
Age at FFTP (per 5 years)	rs12662670	0.9228	0.8436	1.0094	0.0793145
Age at FFTP (per 5 years)	rs12710696	0.9781	0.9287	1.0302	0.403035
Age at FFTP (per 5 years)	rs12870942	1.0132	0.9604	1.0689	0.631134
Age at FFTP (per 5 years)	rs1292011	0.9813	0.9325	1.0327	0.469036
Age at FFTP (per 5 years)	rs13066793	1.002	0.9159	1.0963	0.964601
Age at FFTP (per 5 years)	rs13162653	0.9754	0.9261	1.0274	0.348007
Age at FFTP (per 5 years)	rs132390	0.9042	0.7869	1.0389	0.155264
Age at FFTP (per 5 years)	rs13267382	1.0447	0.9922	1.0999	0.0965321
Age at FFTP (per 5 years)	rs13281615	1.0054	0.9557	1.0578	0.834386
Age at FFTP (per 5 years)	rs13294895	1.0065	0.9416	1.0758	0.849268
Age at FFTP (per 5 years)	rs13329835	1.0402	0.9813	1.1026	0.18559
Age at FFTP (per 5 years)	rs13365225	1.0223	0.9576	1.0914	0.508618
Age at FFTP (per 5 years)	rs1353747	0.9707	0.8901	1.0586	0.500969
Age at FFTP (per 5 years)	rs140850326	0.9729	0.9255	1.0228	0.281654
Age at FFTP (per 5 years)	rs140936696	0.9748	0.9102	1.0439	0.464391
Age at FFTP (per 5 years)	rs1432679	0.9984	0.9494	1.05	0.951451
Age at FFTP (per 5 years)	rs1436904	0.9857	0.9366	1.0375	0.582104
Age at FFTP (per 5 years)	rs1550623	0.9981	0.9307	1.0705	0.958189
Age at FFTP (per 5 years)	rs16857609	0.9898	0.9355	1.0473	0.722299
Age at FFTP (per 5 years)	rs16991615	0.9789	0.8834	1.0848	0.684284
Age at FFTP (per 5 years)	rs1707302	0.9744	0.9241	1.0275	0.3378
Age at FFTP (per 5 years)	rs17156577	0.9483	0.8783	1.0239	0.175004
Age at FFTP (per 5 years)	rs17181761	1.0174	0.9645	1.0733	0.526605
Age at FFTP (per 5 years)	rs17268829	0.9467	0.8947	1.0017	0.0574812
Age at FFTP (per 5 years)	rs17350191	0.9554	0.9063	1.0072	0.0904875
Age at FFTP (per 5 years)	rs17356907	0.9871	0.9339	1.0432	0.644815
Age at FFTP (per 5 years)	rs17426269	0.9869	0.92	1.0587	0.713038
Age at FFTP (per 5 years)	rs17489300	1.009	0.957	1.0638	0.740094
Age at FFTP (per 5 years)	rs17529111	0.9803	0.923	1.041	0.515948
Age at FFTP (per 5 years)	rs17817449	1.0354	0.9835	1.0901	0.184886
Age at FFTP (per 5 years)	rs17879961	1.3693	0.9982	1.8784	0.0513135
Age at FFTP (per 5 years)	rs1830298	0.9426	0.8923	0.9957	0.0344904
Age at FFTP (per 5 years)	rs188686860	0.8915	0.7403	1.0737	0.226142
Age at FFTP (per 5 years)	rs1895062	0.9918	0.942	1.0442	0.753123
Age at FFTP (per 5 years)	rs200648189	0.9968	0.9282	1.0705	0.930469
Age at FFTP (per 5 years)	rs2012709	0.9881	0.9393	1.0395	0.64332
Age at FFTP (per 5 years)	rs2016394	0.995	0.9463	1.0463	0.845366
Age at FFTP (per 5 years)	rs202049448	1.0049	0.9498	1.0632	0.863873
Age at FFTP (per 5 years)	rs204247	1.0428	0.9919	1.0962	0.100641
Age at FFTP (per 5 years)	rs206966	1.0263	0.9573	1.1003	0.46502
Age at FFTP (per 5 years)	rs2181965	0.9846	0.9277	1.0449	0.608304
Age at FFTP (per 5 years)	rs2223621	1.0146	0.9629	1.0691	0.587252
Age at FFTP (per 5 years)	rs2236007	1.0205	0.961	1.0836	0.508877
Age at FFTP (per 5 years)	rs2242652	0.9844	0.9261	1.0462	0.612215
Age at FFTP (per 5 years)	rs2284378	0.972	0.9214	1.0255	0.29927
Age at FFTP (per 5 years)	rs2290203	1.0056	0.9445	1.0707	0.860445
Age at FFTP (per 5 years)	rs2380205	0.9853	0.9368	1.0363	0.565245
Age at FFTP (per 5 years)	rs2432539	0.9744	0.9252	1.0261	0.325595
Age at FFTP (per 5 years)	rs2532263	1.0231	0.9559	1.095	0.510522
Age at FFTP (per 5 years)	rs2588809	1.0495	0.9824	1.1212	0.151946
Age at FFTP (per 5 years)	rs2594714	0.9898	0.9311	1.0522	0.743503
Age at FFTP (per 5 years)	rs2736108	1.0141	0.9593	1.072	0.621567
Age at FFTP (per 5 years)	rs2747652	0.9994	0.9506	1.0506	0.980139
Age at FFTP (per 5 years)	rs2787486	0.9849	0.9319	1.0409	0.589871
Age at FFTP (per 5 years)	rs2823093	0.9973	0.9421	1.0558	0.92674
Age at FFTP (per 5 years)	rs28512361	0.9538	0.8775	1.0368	0.266375
Age at FFTP (per 5 years)	rs28539243	0.9795	0.9317	1.0298	0.416896
Age at FFTP (per 5 years)	rs2943559	1.1071	1.0132	1.2097	0.024455
Age at FFTP (per 5 years)	rs2965183	0.9634	0.9145	1.0148	0.159878
Age at FFTP (per 5 years)	rs2981578	0.9793	0.9319	1.0291	0.408409
Age at FFTP (per 5 years)	rs2992756	0.9583	0.9101	1.009	0.105363
Age at FFTP (per 5 years)	rs3215401	1.0158	0.9615	1.0732	0.575631
Age at FFTP (per 5 years)	rs322144	1.0331	0.9777	1.0916	0.246526
Age at FFTP (per 5 years)	rs34005590	0.9531	0.8451	1.0749	0.433952
Age at FFTP (per 5 years)	rs34207738	1.0367	0.9853	1.0907	0.164643
Age at FFTP (per 5 years)	rs35383942	1.0575	0.9492	1.1783	0.310357
Age at FFTP (per 5 years)	rs35951924	1.0411	0.9803	1.1057	0.18918
Age at FFTP (per 5 years)	rs36194942	1.0315	0.9751	1.0911	0.279312
Age at FFTP (per 5 years)	rs3757322	0.9852	0.9344	1.0387	0.579616
Age at FFTP (per 5 years)	rs3760982	1.0099	0.9601	1.0624	0.701967
Age at FFTP (per 5 years)	rs3817198	1.0101	0.9576	1.0655	0.712813
Age at FFTP (per 5 years)	rs3819405	1.0455	0.9888	1.1053	0.117678
Age at FFTP (per 5 years)	rs3903072	0.9898	0.9416	1.0405	0.688601
Age at FFTP (per 5 years)	rs4233486	0.9675	0.9152	1.0228	0.243701
Age at FFTP (per 5 years)	rs4245739	0.946	0.8947	1.0003	0.0510678
Age at FFTP (per 5 years)	rs4442975	1.0592	1.0072	1.1139	0.025175
Age at FFTP (per 5 years)	rs4496150	1.0284	0.9703	1.0901	0.345295
Age at FFTP (per 5 years)	rs4562056	0.918	0.8702	0.9684	0.00170857
Age at FFTP (per 5 years)	rs45631563	0.9754	0.8659	1.0987	0.68188
Age at FFTP (per 5 years)	rs4577244	1.0005	0.9423	1.0621	0.988226
Age at FFTP (per 5 years)	rs4593472	0.9852	0.9348	1.0384	0.578863
Age at FFTP (per 5 years)	rs4784227	0.9951	0.94	1.0535	0.866893
Age at FFTP (per 5 years)	rs4808801	0.9691	0.9187	1.0222	0.249053
Age at FFTP (per 5 years)	rs4849887	1.0251	0.9413	1.1163	0.568737
Age at FFTP (per 5 years)	rs4951011	0.9519	0.8867	1.022	0.17377
Age at FFTP (per 5 years)	rs4971059	0.9756	0.9257	1.0281	0.355397
Age at FFTP (per 5 years)	rs4973768	1.0077	0.9586	1.0592	0.764442
Age at FFTP (per 5 years)	rs4980383	0.9996	0.9501	1.0518	0.988508
Age at FFTP (per 5 years)	rs514192	1.0126	0.9602	1.068	0.643887
Age at FFTP (per 5 years)	rs527616	0.9822	0.9328	1.0342	0.494622
Age at FFTP (per 5 years)	rs554219	1.0959	1.0011	1.1996	0.0472411
Age at FFTP (per 5 years)	rs56069439	0.9664	0.9154	1.0203	0.216856
Age at FFTP (per 5 years)	rs58058861	0.9673	0.9104	1.0278	0.28261
Age at FFTP (per 5 years)	rs58847541	1.0198	0.9528	1.0916	0.571904
Age at FFTP (per 5 years)	rs6001930	0.9726	0.8988	1.0525	0.490675
Age at FFTP (per 5 years)	rs6122906	1.0152	0.9509	1.0839	0.650844
Age at FFTP (per 5 years)	rs616488	0.9483	0.8981	1.0013	0.0558143
Age at FFTP (per 5 years)	rs62355902	0.9999	0.9362	1.0679	0.997171
Age at FFTP (per 5 years)	rs6472903	1.0169	0.9514	1.0869	0.621844
Age at FFTP (per 5 years)	rs6507583	0.9293	0.8386	1.0298	0.161456
Age at FFTP (per 5 years)	rs6562760	0.9815	0.9248	1.0417	0.539259
Age at FFTP (per 5 years)	rs6569648	1.0584	0.9976	1.1229	0.0601103
Age at FFTP (per 5 years)	rs6585202	1.0089	0.9595	1.0608	0.730835
Age at FFTP (per 5 years)	rs6596100	1.1158	1.051	1.1847	0.000333277
Age at FFTP (per 5 years)	rs6597981	0.9564	0.9097	1.0054	0.0802133
Age at FFTP (per 5 years)	rs6678914	1.0152	0.9638	1.0694	0.568449
Age at FFTP (per 5 years)	rs66823261	0.985	0.9237	1.0504	0.645142
Age at FFTP (per 5 years)	rs67073037	0.9987	0.9405	1.0606	0.96726
Age at FFTP (per 5 years)	rs6725517	0.966	0.9148	1.0201	0.213639
Age at FFTP (per 5 years)	rs6734079	0.9975	0.9391	1.0596	0.936251
Age at FFTP (per 5 years)	rs67397200	0.9658	0.9148	1.0196	0.208083
Age at FFTP (per 5 years)	rs676256	0.9954	0.9445	1.049	0.862127
Age at FFTP (per 5 years)	rs6762644	1.0032	0.9532	1.0558	0.903564
Age at FFTP (per 5 years)	rs67958007	0.9692	0.8969	1.0473	0.428354
Age at FFTP (per 5 years)	rs6796502	1.0493	0.9641	1.1421	0.265158
Age at FFTP (per 5 years)	rs6805189	0.9805	0.9324	1.0312	0.444496
Age at FFTP (per 5 years)	rs6815814	0.9952	0.9395	1.0542	0.870985
Age at FFTP (per 5 years)	rs6828523	1.0013	0.9262	1.0826	0.973085
Age at FFTP (per 5 years)	rs6882649	0.9787	0.9274	1.0328	0.432805
Age at FFTP (per 5 years)	rs6964587	1.0122	0.9616	1.0655	0.642177
Age at FFTP (per 5 years)	rs704010	0.9794	0.9307	1.0307	0.425055
Age at FFTP (per 5 years)	rs7072776	0.9845	0.9314	1.0405	0.579345
Age at FFTP (per 5 years)	rs71338792	0.9678	0.9078	1.0319	0.316977
Age at FFTP (per 5 years)	rs71557345	1.0842	0.9798	1.1997	0.117587
Age at FFTP (per 5 years)	rs71559437	0.9783	0.9028	1.0601	0.592037
Age at FFTP (per 5 years)	rs71801447	0.9914	0.8916	1.1024	0.873391
Age at FFTP (per 5 years)	rs720475	1.0068	0.9496	1.0674	0.820467
Age at FFTP (per 5 years)	rs72749841	1.0089	0.9211	1.1052	0.848313
Age at FFTP (per 5 years)	rs72755295	1.0291	0.8935	1.1853	0.690595
Age at FFTP (per 5 years)	rs72826962	0.9607	0.7572	1.2188	0.741001
Age at FFTP (per 5 years)	rs7297051	0.9567	0.9007	1.0163	0.151189
Age at FFTP (per 5 years)	rs73161324	0.9931	0.894	1.1032	0.897622
Age at FFTP (per 5 years)	rs738321	0.9921	0.9423	1.0445	0.762634
Age at FFTP (per 5 years)	rs745570	0.9765	0.9284	1.0271	0.356215
Age at FFTP (per 5 years)	rs74911261	1.0967	0.9228	1.3033	0.294601
Age at FFTP (per 5 years)	rs74943274	0.8978	0.7439	1.0835	0.261123
Age at FFTP (per 5 years)	rs7529522	0.9753	0.9197	1.0343	0.404042
Age at FFTP (per 5 years)	rs75915166	0.9721	0.8757	1.079	0.59507
Age at FFTP (per 5 years)	rs7707921	1.0357	0.9776	1.0973	0.233541
Age at FFTP (per 5 years)	rs7726159	0.9974	0.9467	1.0509	0.922841
Age at FFTP (per 5 years)	rs77528541	0.9475	0.8764	1.0245	0.176109
Age at FFTP (per 5 years)	rs78269692	0.8406	0.741	0.9535	0.0069277
Age at FFTP (per 5 years)	rs7904519	1.0054	0.9562	1.057	0.834606
Age at FFTP (per 5 years)	rs7971	1.0283	0.9751	1.0845	0.303268
Age at FFTP (per 5 years)	rs79724016	0.8197	0.7039	0.9545	0.0104695
Age at FFTP (per 5 years)	rs8002929	0.9849	0.928	1.0454	0.617936
Age at FFTP (per 5 years)	rs8170	0.9415	0.8843	1.0025	0.0597262
Age at FFTP (per 5 years)	rs8176636	1.0545	0.9907	1.1223	0.0955554
Age at FFTP (per 5 years)	rs9257408	1.0272	0.9764	1.0806	0.300298
Age at FFTP (per 5 years)	rs9348512	1.0249	0.972	1.0807	0.363195
Age at FFTP (per 5 years)	rs9397437	0.9354	0.8532	1.0256	0.155285
Age at FFTP (per 5 years)	rs941764	0.9467	0.8977	0.9984	0.0436764
Age at FFTP (per 5 years)	rs9485372	0.935	0.8753	0.9988	0.045857
Age at FFTP (per 5 years)	rs9573140	1.0147	0.9619	1.0704	0.592374
Age at FFTP (per 5 years)	rs9693444	1.0259	0.9732	1.0815	0.341767
Age at FFTP (per 5 years)	rs9790517	0.9853	0.9282	1.0459	0.6265
Age at FFTP (per 5 years)	rs9833888	1.0105	0.9513	1.0734	0.733404
Age at FFTP (per 5 years)	rs999737	0.9906	0.9334	1.0512	0.754333
FFTP: First full-term pregnancy * In parous women only

## Sheet: Ever breastfed
Risk factor*	SNP	ORint	Lower CIint	Upper CIint	pint
Ever breastfed (yes/no)	c22_39359355_CN0	0.9868	0.7915	1.2303	0.905946
Ever breastfed (yes/no)	c22_39359355_CN2	1.4264	0.2599	7.8272	0.682659
Ever breastfed (yes/no)	c4_84370124	0.9494	0.8414	1.0712	0.399021
Ever breastfed (yes/no)	rs10022462	0.9176	0.8161	1.0317	0.150341
Ever breastfed (yes/no)	rs10069690	0.964	0.847	1.097	0.578013
Ever breastfed (yes/no)	rs1011970	1.1069	0.9484	1.2919	0.197819
Ever breastfed (yes/no)	rs10472076	1.0056	0.8917	1.1339	0.927958
Ever breastfed (yes/no)	rs10474352	0.8949	0.7614	1.0517	0.177689
Ever breastfed (yes/no)	rs1053338	0.9522	0.8044	1.1272	0.569343
Ever breastfed (yes/no)	rs10623258	1.0718	0.953	1.2053	0.247411
Ever breastfed (yes/no)	rs10759243	0.9694	0.8545	1.0998	0.629266
Ever breastfed (yes/no)	rs10760444	0.9789	0.8705	1.1008	0.721759
Ever breastfed (yes/no)	rs10771399	0.9555	0.7911	1.1541	0.636915
Ever breastfed (yes/no)	rs10816625	1.1668	0.9134	1.4906	0.216878
Ever breastfed (yes/no)	rs10864459	1.0844	0.954	1.2326	0.215168
Ever breastfed (yes/no)	rs10941679	1.0278	0.8986	1.1757	0.688905
Ever breastfed (yes/no)	rs10995190	0.9626	0.8171	1.1341	0.648787
Ever breastfed (yes/no)	rs10995201	0.9703	0.824	1.1427	0.717902
Ever breastfed (yes/no)	rs11075995	0.9708	0.848	1.1114	0.668111
Ever breastfed (yes/no)	rs11076805	0.9864	0.8555	1.1373	0.85043
Ever breastfed (yes/no)	rs11117758	0.9546	0.8289	1.0993	0.518794
Ever breastfed (yes/no)	rs11155804	1.0978	0.9728	1.2389	0.13033
Ever breastfed (yes/no)	rs11199914	0.9742	0.8606	1.1028	0.679758
Ever breastfed (yes/no)	rs11242675	1.0422	0.9245	1.1748	0.499148
Ever breastfed (yes/no)	rs11249433	0.9429	0.838	1.0609	0.328122
Ever breastfed (yes/no)	rs113577745	1.0051	0.8331	1.2126	0.957623
Ever breastfed (yes/no)	rs113701136	1.0139	0.8955	1.148	0.827528
Ever breastfed (yes/no)	rs11374964	1.0471	0.9291	1.1802	0.450593
Ever breastfed (yes/no)	rs114962751	0.688	0.4561	1.0379	0.0746116
Ever breastfed (yes/no)	rs11552449	1.0284	0.8791	1.203	0.726655
Ever breastfed (yes/no)	rs115635831	0.6679	0.4421	1.0092	0.0553062
Ever breastfed (yes/no)	rs11571833	1.4536	0.7896	2.6759	0.229676
Ever breastfed (yes/no)	rs116095464	1.1043	0.8627	1.4135	0.430988
Ever breastfed (yes/no)	rs11627032	1.1587	1.0086	1.3312	0.0374157
Ever breastfed (yes/no)	rs117618124	0.8619	0.6386	1.1633	0.331458
Ever breastfed (yes/no)	rs11780156	1.0257	0.8835	1.1909	0.738851
Ever breastfed (yes/no)	rs11814448	1.0776	0.7187	1.6159	0.71758
Ever breastfed (yes/no)	rs11820646	1.0964	0.9718	1.2369	0.134729
Ever breastfed (yes/no)	rs11903787	1.1025	0.9601	1.266	0.166584
Ever breastfed (yes/no)	rs11977670	1.0349	0.9189	1.1655	0.572141
Ever breastfed (yes/no)	rs12048493	1.0277	0.9092	1.1616	0.661919
Ever breastfed (yes/no)	rs12207986	1.0418	0.9264	1.1717	0.494021
Ever breastfed (yes/no)	rs12405132	1.0394	0.9213	1.1726	0.529687
Ever breastfed (yes/no)	rs12422552	1.0121	0.8877	1.154	0.856808
Ever breastfed (yes/no)	rs12479355	1.0102	0.8735	1.1682	0.891323
Ever breastfed (yes/no)	rs12493607	0.8691	0.7688	0.9826	0.0250512
Ever breastfed (yes/no)	rs12546444	0.9984	0.8134	1.2255	0.987991
Ever breastfed (yes/no)	rs12662670	0.9887	0.8066	1.2119	0.913015
Ever breastfed (yes/no)	rs12710696	1.0455	0.927	1.179	0.46863
Ever breastfed (yes/no)	rs12870942	1.0361	0.9141	1.1745	0.578976
Ever breastfed (yes/no)	rs1292011	1.0023	0.8894	1.1296	0.969345
Ever breastfed (yes/no)	rs13066793	0.9207	0.7467	1.1353	0.439549
Ever breastfed (yes/no)	rs13162653	1.0807	0.9582	1.2188	0.206047
Ever breastfed (yes/no)	rs132390	1.1796	0.8571	1.6234	0.310708
Ever breastfed (yes/no)	rs13267382	0.9475	0.8394	1.0694	0.382475
Ever breastfed (yes/no)	rs13281615	0.9956	0.8851	1.12	0.942118
Ever breastfed (yes/no)	rs13294895	0.8744	0.7483	1.0218	0.0912713
Ever breastfed (yes/no)	rs13329835	1.0472	0.9122	1.2021	0.51263
Ever breastfed (yes/no)	rs13365225	0.965	0.831	1.1205	0.639939
Ever breastfed (yes/no)	rs1353747	1.1831	0.968	1.446	0.100583
Ever breastfed (yes/no)	rs140850326	1.0043	0.8945	1.1276	0.942127
Ever breastfed (yes/no)	rs140936696	1.0493	0.8941	1.2315	0.555465
Ever breastfed (yes/no)	rs1432679	1.0162	0.9038	1.1425	0.788629
Ever breastfed (yes/no)	rs1436904	1.1318	1.0033	1.2768	0.0441177
Ever breastfed (yes/no)	rs1550623	1.017	0.8662	1.194	0.836919
Ever breastfed (yes/no)	rs16857609	0.8842	0.7761	1.0074	0.0643323
Ever breastfed (yes/no)	rs16991615	1.0328	0.8207	1.2998	0.782958
Ever breastfed (yes/no)	rs1707302	1.0624	0.939	1.2021	0.336744
Ever breastfed (yes/no)	rs17156577	1.0014	0.8398	1.1941	0.987678
Ever breastfed (yes/no)	rs17181761	1.0269	0.9061	1.1639	0.677444
Ever breastfed (yes/no)	rs17268829	0.9241	0.8117	1.0522	0.233435
Ever breastfed (yes/no)	rs17350191	1.1222	0.992	1.2696	0.0669909
Ever breastfed (yes/no)	rs17356907	1.0683	0.9384	1.2163	0.317981
Ever breastfed (yes/no)	rs17426269	0.9458	0.8032	1.1137	0.503799
Ever breastfed (yes/no)	rs17489300	0.9741	0.8629	1.0995	0.670656
Ever breastfed (yes/no)	rs17529111	0.9438	0.8201	1.0862	0.419903
Ever breastfed (yes/no)	rs17817449	0.9958	0.8846	1.121	0.944445
Ever breastfed (yes/no)	rs17879961	1.0294	0.4749	2.2314	0.941496
Ever breastfed (yes/no)	rs1830298	0.9491	0.836	1.0776	0.420351
Ever breastfed (yes/no)	rs188686860	0.6467	0.4281	0.9769	0.0383743
Ever breastfed (yes/no)	rs1895062	1.0208	0.9052	1.151	0.737402
Ever breastfed (yes/no)	rs200648189	1.0313	0.8748	1.2157	0.713525
Ever breastfed (yes/no)	rs2012709	0.9276	0.8247	1.0434	0.210542
Ever breastfed (yes/no)	rs2016394	1.0717	0.9526	1.2056	0.249474
Ever breastfed (yes/no)	rs202049448	1.1499	1.006	1.3143	0.0405825
Ever breastfed (yes/no)	rs204247	1.0958	0.9754	1.231	0.123443
Ever breastfed (yes/no)	rs206966	1.0167	0.863	1.1979	0.842604
Ever breastfed (yes/no)	rs2181965	0.8883	0.7754	1.0176	0.0876141
Ever breastfed (yes/no)	rs2223621	1.0079	0.8929	1.1377	0.898975
Ever breastfed (yes/no)	rs2236007	0.8785	0.7619	1.0128	0.0743475
Ever breastfed (yes/no)	rs2242652	0.9644	0.8349	1.1139	0.621913
Ever breastfed (yes/no)	rs2284378	0.993	0.8778	1.1234	0.911661
Ever breastfed (yes/no)	rs2290203	1.1115	0.9597	1.2873	0.158288
Ever breastfed (yes/no)	rs2380205	1.0182	0.9052	1.1453	0.763783
Ever breastfed (yes/no)	rs2432539	1.0018	0.8884	1.1298	0.976132
Ever breastfed (yes/no)	rs2532263	0.8854	0.7592	1.0327	0.121152
Ever breastfed (yes/no)	rs2588809	1.0176	0.8746	1.1841	0.821161
Ever breastfed (yes/no)	rs2594714	1.0418	0.9031	1.2019	0.574054
Ever breastfed (yes/no)	rs2736108	0.9812	0.8624	1.1163	0.772778
Ever breastfed (yes/no)	rs2747652	0.9893	0.8814	1.1104	0.854813
Ever breastfed (yes/no)	rs2787486	0.9594	0.8441	1.0904	0.525492
Ever breastfed (yes/no)	rs2823093	1.0695	0.9373	1.2202	0.318238
Ever breastfed (yes/no)	rs28512361	1.0012	0.8275	1.2114	0.990303
Ever breastfed (yes/no)	rs28539243	0.9461	0.842	1.0631	0.351889
Ever breastfed (yes/no)	rs2943559	1.0064	0.8167	1.24	0.952605
Ever breastfed (yes/no)	rs2965183	1.0888	0.9642	1.2295	0.170186
Ever breastfed (yes/no)	rs2981578	0.9052	0.8051	1.0178	0.0958073
Ever breastfed (yes/no)	rs2992756	0.9949	0.8836	1.1202	0.932821
Ever breastfed (yes/no)	rs3215401	0.9598	0.8449	1.0903	0.528052
Ever breastfed (yes/no)	rs322144	0.9891	0.8728	1.1209	0.863899
Ever breastfed (yes/no)	rs34005590	0.9155	0.7036	1.1912	0.510917
Ever breastfed (yes/no)	rs34207738	1.0024	0.8899	1.1292	0.968071
Ever breastfed (yes/no)	rs35383942	1.0204	0.787	1.3231	0.878667
Ever breastfed (yes/no)	rs35951924	1.0662	0.9274	1.2257	0.36756
Ever breastfed (yes/no)	rs36194942	0.9704	0.8512	1.1063	0.653132
Ever breastfed (yes/no)	rs3757322	1.1386	1.0073	1.2869	0.0378205
Ever breastfed (yes/no)	rs3760982	0.9261	0.8229	1.0422	0.202632
Ever breastfed (yes/no)	rs3817198	1.0299	0.9102	1.1653	0.64029
Ever breastfed (yes/no)	rs3819405	1.0147	0.8914	1.155	0.825341
Ever breastfed (yes/no)	rs3903072	0.9221	0.8201	1.0367	0.174922
Ever breastfed (yes/no)	rs4233486	1.0636	0.9368	1.2077	0.341115
Ever breastfed (yes/no)	rs4245739	0.9625	0.8468	1.0941	0.559007
Ever breastfed (yes/no)	rs4442975	1.0081	0.8961	1.134	0.893297
Ever breastfed (yes/no)	rs4496150	1.0764	0.9392	1.2335	0.289872
Ever breastfed (yes/no)	rs4562056	0.9333	0.8255	1.0551	0.270202
Ever breastfed (yes/no)	rs45631563	1.0598	0.7969	1.4095	0.689603
Ever breastfed (yes/no)	rs4577244	1.0378	0.9007	1.1958	0.607693
Ever breastfed (yes/no)	rs4593472	0.9925	0.8767	1.1234	0.904626
Ever breastfed (yes/no)	rs4784227	1.0025	0.8777	1.145	0.970593
Ever breastfed (yes/no)	rs4808801	1.0214	0.9037	1.1543	0.734945
Ever breastfed (yes/no)	rs4849887	1.01	0.831	1.2275	0.920633
Ever breastfed (yes/no)	rs4951011	0.9287	0.7908	1.0905	0.366685
Ever breastfed (yes/no)	rs4971059	1.0458	0.9254	1.1819	0.47268
Ever breastfed (yes/no)	rs4973768	1.0333	0.9197	1.1609	0.581749
Ever breastfed (yes/no)	rs4980383	0.9698	0.8618	1.0913	0.610122
Ever breastfed (yes/no)	rs514192	0.9984	0.8811	1.1313	0.979855
Ever breastfed (yes/no)	rs527616	0.9108	0.8079	1.0267	0.126277
Ever breastfed (yes/no)	rs554219	0.8417	0.6935	1.0215	0.0810114
Ever breastfed (yes/no)	rs56069439	0.9457	0.8338	1.0725	0.384439
Ever breastfed (yes/no)	rs58058861	1.054	0.9157	1.2132	0.463767
Ever breastfed (yes/no)	rs58847541	0.9043	0.7699	1.0621	0.220378
Ever breastfed (yes/no)	rs6001930	0.8533	0.7108	1.0243	0.0887302
Ever breastfed (yes/no)	rs6122906	1.0408	0.8935	1.2123	0.607823
Ever breastfed (yes/no)	rs616488	1.1299	0.9962	1.2815	0.0574097
Ever breastfed (yes/no)	rs62355902	1.0354	0.8836	1.2134	0.6672
Ever breastfed (yes/no)	rs6472903	0.9184	0.7867	1.0721	0.281174
Ever breastfed (yes/no)	rs6507583	0.9889	0.7811	1.2521	0.926252
Ever breastfed (yes/no)	rs6562760	0.8891	0.776	1.0187	0.0903678
Ever breastfed (yes/no)	rs6569648	0.9606	0.836	1.1039	0.57117
Ever breastfed (yes/no)	rs6585202	1.0477	0.9328	1.1767	0.432057
Ever breastfed (yes/no)	rs6596100	1.1041	0.9584	1.2719	0.170098
Ever breastfed (yes/no)	rs6597981	0.9918	0.8836	1.1134	0.889642
Ever breastfed (yes/no)	rs6678914	0.9657	0.8566	1.0888	0.568587
Ever breastfed (yes/no)	rs66823261	1.1115	0.956	1.2924	0.169143
Ever breastfed (yes/no)	rs67073037	1.0222	0.8866	1.1785	0.762215
Ever breastfed (yes/no)	rs6725517	0.9699	0.8574	1.0972	0.627626
Ever breastfed (yes/no)	rs6734079	1.032	0.8947	1.1905	0.665283
Ever breastfed (yes/no)	rs67397200	0.9437	0.8321	1.0702	0.366383
Ever breastfed (yes/no)	rs676256	0.9936	0.8797	1.1223	0.918036
Ever breastfed (yes/no)	rs6762644	1.0479	0.9295	1.1814	0.444394
Ever breastfed (yes/no)	rs67958007	0.8786	0.7384	1.0455	0.144754
Ever breastfed (yes/no)	rs6796502	1.1474	0.936	1.4066	0.185789
Ever breastfed (yes/no)	rs6805189	1.1006	0.9776	1.2391	0.1129
Ever breastfed (yes/no)	rs6815814	1.107	0.9685	1.2653	0.136046
Ever breastfed (yes/no)	rs6828523	1.052	0.8742	1.266	0.591619
Ever breastfed (yes/no)	rs6882649	0.9343	0.8248	1.0583	0.284981
Ever breastfed (yes/no)	rs6964587	1.0347	0.918	1.1662	0.576074
Ever breastfed (yes/no)	rs704010	0.9115	0.8088	1.0273	0.129006
Ever breastfed (yes/no)	rs7072776	0.9159	0.8064	1.0403	0.176455
Ever breastfed (yes/no)	rs71338792	1.0405	0.8988	1.2045	0.59513
Ever breastfed (yes/no)	rs71557345	0.7872	0.6197	1	0.0500346
Ever breastfed (yes/no)	rs71559437	0.9976	0.8273	1.203	0.980021
Ever breastfed (yes/no)	rs71801447	1.12	0.8741	1.435	0.370415
Ever breastfed (yes/no)	rs720475	0.9317	0.8142	1.0661	0.303318
Ever breastfed (yes/no)	rs72749841	1.0117	0.8221	1.2449	0.912631
Ever breastfed (yes/no)	rs72755295	1.1279	0.8023	1.5855	0.488734
Ever breastfed (yes/no)	rs72826962	1.6402	0.8893	3.0252	0.113126
Ever breastfed (yes/no)	rs7297051	1.05	0.9123	1.2084	0.496304
Ever breastfed (yes/no)	rs73161324	0.9668	0.7604	1.2293	0.783109
Ever breastfed (yes/no)	rs738321	1.0444	0.9259	1.178	0.479595
Ever breastfed (yes/no)	rs745570	1.0135	0.9008	1.1402	0.823844
Ever breastfed (yes/no)	rs74911261	1.3535	0.8793	2.0834	0.168952
Ever breastfed (yes/no)	rs74943274	0.6501	0.4294	0.9842	0.0418276
Ever breastfed (yes/no)	rs7529522	1.0327	0.8991	1.186	0.649191
Ever breastfed (yes/no)	rs75915166	1.0048	0.7892	1.2793	0.968978
Ever breastfed (yes/no)	rs7707921	0.9554	0.8344	1.0938	0.508366
Ever breastfed (yes/no)	rs7726159	1.026	0.9072	1.1604	0.682923
Ever breastfed (yes/no)	rs77528541	0.9728	0.8125	1.1646	0.763761
Ever breastfed (yes/no)	rs78269692	0.9052	0.6886	1.1899	0.475197
Ever breastfed (yes/no)	rs7904519	1.0351	0.9215	1.1627	0.560826
Ever breastfed (yes/no)	rs7971	1.0239	0.9047	1.1588	0.708108
Ever breastfed (yes/no)	rs79724016	1.175	0.8504	1.6236	0.328186
Ever breastfed (yes/no)	rs8002929	0.8929	0.7792	1.0232	0.10305
Ever breastfed (yes/no)	rs8170	0.9452	0.8172	1.0931	0.447118
Ever breastfed (yes/no)	rs8176636	1.0858	0.9369	1.2583	0.274134
Ever breastfed (yes/no)	rs9257408	0.9522	0.8465	1.0711	0.414389
Ever breastfed (yes/no)	rs9348512	1.0083	0.8911	1.1409	0.895431
Ever breastfed (yes/no)	rs9397437	0.9937	0.8059	1.2253	0.953025
Ever breastfed (yes/no)	rs941764	0.9998	0.8847	1.1298	0.99721
Ever breastfed (yes/no)	rs9485372	0.8272	0.7136	0.9589	0.0118362
Ever breastfed (yes/no)	rs9573140	1.0319	0.9105	1.1694	0.623062
Ever breastfed (yes/no)	rs9693444	1.0695	0.9452	1.2102	0.2864
Ever breastfed (yes/no)	rs9790517	0.8658	0.754	0.9941	0.0409797
Ever breastfed (yes/no)	rs9833888	0.9793	0.8513	1.1266	0.769963
Ever breastfed (yes/no)	rs999737	1.005	0.8735	1.1563	0.94413
* In parous women only

## Sheet: Duration breastfeeding
Risk factor*	SNP	ORint	Lower CIint	Upper CIint	pint
Duration of breastfeeding (per 12 months)	c22_39359355_CN0	0.9349	0.824	1.0608	0.29656
Duration of breastfeeding (per 12 months)	c22_39359355_CN2	1.0402	0.485	2.2311	0.919388
Duration of breastfeeding (per 12 months)	c4_84370124	0.9806	0.9124	1.0541	0.59575
Duration of breastfeeding (per 12 months)	rs10022462	0.9754	0.9124	1.0427	0.46443
Duration of breastfeeding (per 12 months)	rs10069690	1.0324	0.9606	1.1095	0.385708
Duration of breastfeeding (per 12 months)	rs1011970	0.9607	0.8808	1.0478	0.365187
Duration of breastfeeding (per 12 months)	rs10472076	1.0228	0.9559	1.0945	0.513131
Duration of breastfeeding (per 12 months)	rs10474352	0.9504	0.8655	1.0437	0.287149
Duration of breastfeeding (per 12 months)	rs1053338	0.9966	0.9057	1.0966	0.9444
Duration of breastfeeding (per 12 months)	rs10623258	0.9866	0.9231	1.0545	0.692101
Duration of breastfeeding (per 12 months)	rs10759243	1.0647	0.9883	1.147	0.0990402
Duration of breastfeeding (per 12 months)	rs10760444	1.0376	0.9684	1.1118	0.294614
Duration of breastfeeding (per 12 months)	rs10771399	1.0005	0.9018	1.1101	0.992145
Duration of breastfeeding (per 12 months)	rs10816625	1.0702	0.9501	1.2054	0.264006
Duration of breastfeeding (per 12 months)	rs10864459	1.0396	0.9676	1.117	0.288596
Duration of breastfeeding (per 12 months)	rs10941679	1.025	0.9506	1.1052	0.520702
Duration of breastfeeding (per 12 months)	rs10995190	0.9751	0.8879	1.0707	0.596841
Duration of breastfeeding (per 12 months)	rs10995201	0.9623	0.874	1.0596	0.434211
Duration of breastfeeding (per 12 months)	rs11075995	1.0116	0.9371	1.092	0.767964
Duration of breastfeeding (per 12 months)	rs11076805	0.9349	0.8616	1.0144	0.106
Duration of breastfeeding (per 12 months)	rs11117758	0.926	0.8502	1.0086	0.0777518
Duration of breastfeeding (per 12 months)	rs11155804	0.9788	0.9139	1.0483	0.540989
Duration of breastfeeding (per 12 months)	rs11199914	0.948	0.8845	1.0161	0.131157
Duration of breastfeeding (per 12 months)	rs11242675	0.9787	0.9135	1.0485	0.539919
Duration of breastfeeding (per 12 months)	rs11249433	0.9989	0.9337	1.0686	0.97396
Duration of breastfeeding (per 12 months)	rs113577745	0.9355	0.835	1.0481	0.250312
Duration of breastfeeding (per 12 months)	rs113701136	0.9855	0.9185	1.0573	0.683418
Duration of breastfeeding (per 12 months)	rs11374964	1.0592	0.99	1.1332	0.0949957
Duration of breastfeeding (per 12 months)	rs114962751	0.8323	0.6613	1.0475	0.117632
Duration of breastfeeding (per 12 months)	rs11552449	1.0677	0.9791	1.1642	0.138195
Duration of breastfeeding (per 12 months)	rs115635831	0.8302	0.6586	1.0466	0.115436
Duration of breastfeeding (per 12 months)	rs11571833	0.8738	0.6027	1.2667	0.476389
Duration of breastfeeding (per 12 months)	rs116095464	1.1207	0.978	1.2841	0.10108
Duration of breastfeeding (per 12 months)	rs11627032	0.998	0.9235	1.0784	0.958706
Duration of breastfeeding (per 12 months)	rs117618124	0.795	0.6606	0.9569	0.0152661
Duration of breastfeeding (per 12 months)	rs11780156	0.9472	0.8695	1.0318	0.213898
Duration of breastfeeding (per 12 months)	rs11814448	1.0708	0.8516	1.3464	0.558265
Duration of breastfeeding (per 12 months)	rs11820646	0.9944	0.9286	1.0648	0.871725
Duration of breastfeeding (per 12 months)	rs11903787	1.0565	0.9781	1.1413	0.162417
Duration of breastfeeding (per 12 months)	rs11977670	0.962	0.8993	1.0291	0.259927
Duration of breastfeeding (per 12 months)	rs12048493	1.0113	0.9436	1.0839	0.750244
Duration of breastfeeding (per 12 months)	rs12207986	0.9616	0.8989	1.0287	0.254939
Duration of breastfeeding (per 12 months)	rs12405132	1.0104	0.9437	1.0818	0.767113
Duration of breastfeeding (per 12 months)	rs12422552	1.0532	0.9783	1.1338	0.168538
Duration of breastfeeding (per 12 months)	rs12479355	1.0207	0.944	1.1036	0.607026
Duration of breastfeeding (per 12 months)	rs12493607	0.9524	0.8879	1.0216	0.173105
Duration of breastfeeding (per 12 months)	rs12546444	1.0616	0.9535	1.1819	0.275568
Duration of breastfeeding (per 12 months)	rs12662670	0.9899	0.8818	1.1112	0.863267
Duration of breastfeeding (per 12 months)	rs12710696	1.0437	0.9774	1.1145	0.20197
Duration of breastfeeding (per 12 months)	rs12870942	0.9452	0.8792	1.0162	0.12731
Duration of breastfeeding (per 12 months)	rs1292011	0.9913	0.9272	1.0598	0.797574
Duration of breastfeeding (per 12 months)	rs13066793	1.0527	0.9372	1.1823	0.386428
Duration of breastfeeding (per 12 months)	rs13162653	0.9849	0.9226	1.0515	0.648642
Duration of breastfeeding (per 12 months)	rs132390	0.9721	0.8057	1.1729	0.767746
Duration of breastfeeding (per 12 months)	rs13267382	0.9996	0.932	1.0722	0.991995
Duration of breastfeeding (per 12 months)	rs13281615	1.0118	0.9458	1.0824	0.733622
Duration of breastfeeding (per 12 months)	rs13294895	0.9593	0.8762	1.0504	0.369458
Duration of breastfeeding (per 12 months)	rs13329835	1.0011	0.9271	1.0811	0.977233
Duration of breastfeeding (per 12 months)	rs13365225	0.9293	0.8505	1.0154	0.10497
Duration of breastfeeding (per 12 months)	rs1353747	0.9543	0.8463	1.0762	0.445894
Duration of breastfeeding (per 12 months)	rs140850326	0.9922	0.9299	1.0586	0.81219
Duration of breastfeeding (per 12 months)	rs140936696	0.9806	0.8962	1.073	0.670365
Duration of breastfeeding (per 12 months)	rs1432679	1.0721	1.0027	1.1464	0.0413848
Duration of breastfeeding (per 12 months)	rs1436904	1.1046	1.0315	1.1828	0.00438587
Duration of breastfeeding (per 12 months)	rs1550623	1.0188	0.926	1.121	0.70187
Duration of breastfeeding (per 12 months)	rs16857609	0.9829	0.9116	1.0598	0.654068
Duration of breastfeeding (per 12 months)	rs16991615	0.9955	0.8674	1.1424	0.948303
Duration of breastfeeding (per 12 months)	rs1707302	1.0655	0.9943	1.1418	0.0723324
Duration of breastfeeding (per 12 months)	rs17156577	0.9515	0.8595	1.0534	0.338087
Duration of breastfeeding (per 12 months)	rs17181761	0.9466	0.8804	1.0178	0.138347
Duration of breastfeeding (per 12 months)	rs17268829	0.9206	0.8535	0.9929	0.0320689
Duration of breastfeeding (per 12 months)	rs17350191	1.0574	0.9858	1.1341	0.118575
Duration of breastfeeding (per 12 months)	rs17356907	1.0357	0.9641	1.1126	0.337223
Duration of breastfeeding (per 12 months)	rs17426269	1.0257	0.9388	1.1205	0.574351
Duration of breastfeeding (per 12 months)	rs17489300	0.9986	0.9334	1.0683	0.9672
Duration of breastfeeding (per 12 months)	rs17529111	0.9875	0.9141	1.0668	0.749663
Duration of breastfeeding (per 12 months)	rs17817449	0.989	0.9242	1.0582	0.748144
Duration of breastfeeding (per 12 months)	rs17879961	0.9157	0.6028	1.3911	0.679847
Duration of breastfeeding (per 12 months)	rs1830298	0.9861	0.9175	1.0598	0.703317
Duration of breastfeeding (per 12 months)	rs188686860	0.8151	0.6447	1.0305	0.0874305
Duration of breastfeeding (per 12 months)	rs1895062	0.9781	0.914	1.0467	0.522154
Duration of breastfeeding (per 12 months)	rs200648189	1.0238	0.935	1.121	0.611649
Duration of breastfeeding (per 12 months)	rs2012709	0.9615	0.8995	1.0277	0.247916
Duration of breastfeeding (per 12 months)	rs2016394	1.0538	0.9853	1.127	0.126353
Duration of breastfeeding (per 12 months)	rs202049448	0.9823	0.9098	1.0607	0.649195
Duration of breastfeeding (per 12 months)	rs204247	0.9957	0.9326	1.0631	0.897419
Duration of breastfeeding (per 12 months)	rs206966	1.0145	0.925	1.1126	0.76001
Duration of breastfeeding (per 12 months)	rs2181965	1.0003	0.9264	1.08	0.994154
Duration of breastfeeding (per 12 months)	rs2223621	0.9804	0.9157	1.0497	0.570189
Duration of breastfeeding (per 12 months)	rs2236007	1.0437	0.9641	1.13	0.290596
Duration of breastfeeding (per 12 months)	rs2242652	1.0531	0.9695	1.1439	0.220344
Duration of breastfeeding (per 12 months)	rs2284378	0.977	0.9102	1.0488	0.520887
Duration of breastfeeding (per 12 months)	rs2290203	1.106	1.0218	1.1971	0.0126505
Duration of breastfeeding (per 12 months)	rs2380205	1.0038	0.9401	1.0719	0.908785
Duration of breastfeeding (per 12 months)	rs2432539	1.0002	0.9335	1.0717	0.995599
Duration of breastfeeding (per 12 months)	rs2532263	0.9233	0.8434	1.0108	0.0842343
Duration of breastfeeding (per 12 months)	rs2588809	0.9845	0.902	1.0746	0.726486
Duration of breastfeeding (per 12 months)	rs2594714	1.0002	0.9212	1.086	0.996336
Duration of breastfeeding (per 12 months)	rs2736108	1.0239	0.9517	1.1016	0.526675
Duration of breastfeeding (per 12 months)	rs2747652	0.9806	0.9183	1.0472	0.558766
Duration of breastfeeding (per 12 months)	rs2787486	1.0354	0.9605	1.1161	0.363543
Duration of breastfeeding (per 12 months)	rs2823093	1.0495	0.9733	1.1316	0.209067
Duration of breastfeeding (per 12 months)	rs28512361	0.9951	0.8957	1.1056	0.927243
Duration of breastfeeding (per 12 months)	rs28539243	0.9768	0.9149	1.0429	0.482735
Duration of breastfeeding (per 12 months)	rs2943559	1.0318	0.9196	1.1578	0.593911
Duration of breastfeeding (per 12 months)	rs2965183	1.0475	0.9787	1.1212	0.180532
Duration of breastfeeding (per 12 months)	rs2981578	0.9764	0.9147	1.0422	0.473253
Duration of breastfeeding (per 12 months)	rs2992756	1.0514	0.9838	1.1236	0.139554
Duration of breastfeeding (per 12 months)	rs3215401	1.0079	0.9377	1.0834	0.830286
Duration of breastfeeding (per 12 months)	rs322144	1.0438	0.9733	1.1194	0.229957
Duration of breastfeeding (per 12 months)	rs34005590	0.8468	0.7141	1.0043	0.0560917
Duration of breastfeeding (per 12 months)	rs34207738	1.0082	0.9419	1.0791	0.814909
Duration of breastfeeding (per 12 months)	rs35383942	1.017	0.8776	1.1785	0.822627
Duration of breastfeeding (per 12 months)	rs35951924	0.9984	0.9232	1.0798	0.968094
Duration of breastfeeding (per 12 months)	rs36194942	0.9657	0.8956	1.0413	0.364384
Duration of breastfeeding (per 12 months)	rs3757322	0.9826	0.9159	1.0541	0.62453
Duration of breastfeeding (per 12 months)	rs3760982	1.003	0.9399	1.0703	0.928763
Duration of breastfeeding (per 12 months)	rs3817198	1.0008	0.9335	1.0731	0.981441
Duration of breastfeeding (per 12 months)	rs3819405	1.0185	0.9482	1.0941	0.615058
Duration of breastfeeding (per 12 months)	rs3903072	1.0028	0.9378	1.0723	0.934698
Duration of breastfeeding (per 12 months)	rs4233486	1.038	0.9657	1.1157	0.311468
Duration of breastfeeding (per 12 months)	rs4245739	0.9351	0.8676	1.008	0.0796552
Duration of breastfeeding (per 12 months)	rs4442975	1.0456	0.9786	1.1172	0.187091
Duration of breastfeeding (per 12 months)	rs4496150	1.0136	0.9373	1.0961	0.735637
Duration of breastfeeding (per 12 months)	rs4562056	1.0191	0.9513	1.0917	0.590982
Duration of breastfeeding (per 12 months)	rs45631563	0.9462	0.7943	1.1272	0.535793
Duration of breastfeeding (per 12 months)	rs4577244	1.0146	0.9361	1.0996	0.724583
Duration of breastfeeding (per 12 months)	rs4593472	0.9965	0.9282	1.0697	0.922027
Duration of breastfeeding (per 12 months)	rs4784227	0.9907	0.919	1.0678	0.806313
Duration of breastfeeding (per 12 months)	rs4808801	0.9913	0.9239	1.0636	0.806814
Duration of breastfeeding (per 12 months)	rs4849887	1.0068	0.8997	1.1267	0.906205
Duration of breastfeeding (per 12 months)	rs4951011	0.9986	0.9132	1.0921	0.976321
Duration of breastfeeding (per 12 months)	rs4971059	1.0363	0.9668	1.1107	0.3145
Duration of breastfeeding (per 12 months)	rs4973768	1.0355	0.9686	1.1069	0.306358
Duration of breastfeeding (per 12 months)	rs4980383	1.0156	0.9508	1.0847	0.646002
Duration of breastfeeding (per 12 months)	rs514192	1.0067	0.9389	1.0795	0.850799
Duration of breastfeeding (per 12 months)	rs527616	0.9289	0.8663	0.996	0.0381215
Duration of breastfeeding (per 12 months)	rs554219	0.9013	0.8112	1.0015	0.0533165
Duration of breastfeeding (per 12 months)	rs56069439	0.9433	0.8775	1.0141	0.113867
Duration of breastfeeding (per 12 months)	rs58058861	0.9513	0.8749	1.0344	0.242796
Duration of breastfeeding (per 12 months)	rs58847541	0.9858	0.9005	1.0793	0.757565
Duration of breastfeeding (per 12 months)	rs6001930	0.8881	0.7969	0.9897	0.031701
Duration of breastfeeding (per 12 months)	rs6122906	1.082	0.9974	1.1738	0.0578933
Duration of breastfeeding (per 12 months)	rs616488	0.9954	0.927	1.0687	0.898064
Duration of breastfeeding (per 12 months)	rs62355902	0.9526	0.8711	1.0417	0.286738
Duration of breastfeeding (per 12 months)	rs6472903	0.9595	0.878	1.0486	0.36122
Duration of breastfeeding (per 12 months)	rs6507583	1.0771	0.9419	1.2318	0.27765
Duration of breastfeeding (per 12 months)	rs6562760	1.0001	0.9262	1.0799	0.997574
Duration of breastfeeding (per 12 months)	rs6569648	0.998	0.9237	1.0783	0.959994
Duration of breastfeeding (per 12 months)	rs6585202	1.0067	0.9429	1.0748	0.841515
Duration of breastfeeding (per 12 months)	rs6596100	1.0558	0.9778	1.1399	0.165538
Duration of breastfeeding (per 12 months)	rs6597981	1.0346	0.9683	1.1055	0.314267
Duration of breastfeeding (per 12 months)	rs6678914	1.0099	0.9446	1.0797	0.772914
Duration of breastfeeding (per 12 months)	rs66823261	0.9241	0.8463	1.009	0.0784981
Duration of breastfeeding (per 12 months)	rs67073037	1.0059	0.9278	1.0907	0.885779
Duration of breastfeeding (per 12 months)	rs6725517	0.9565	0.8927	1.0249	0.207181
Duration of breastfeeding (per 12 months)	rs6734079	1.0054	0.9272	1.0902	0.895728
Duration of breastfeeding (per 12 months)	rs67397200	0.9389	0.8734	1.0093	0.0874459
Duration of breastfeeding (per 12 months)	rs676256	1.0308	0.9615	1.1051	0.393446
Duration of breastfeeding (per 12 months)	rs6762644	0.9873	0.9198	1.0597	0.722613
Duration of breastfeeding (per 12 months)	rs67958007	1.0233	0.9273	1.1294	0.646492
Duration of breastfeeding (per 12 months)	rs6796502	1.0205	0.9049	1.151	0.740418
Duration of breastfeeding (per 12 months)	rs6805189	1.0837	1.0137	1.1586	0.0182485
Duration of breastfeeding (per 12 months)	rs6815814	1.0841	1.005	1.1695	0.0367679
Duration of breastfeeding (per 12 months)	rs6828523	1.0187	0.9168	1.1319	0.730762
Duration of breastfeeding (per 12 months)	rs6882649	0.9536	0.8864	1.0259	0.202271
Duration of breastfeeding (per 12 months)	rs6964587	1.013	0.9484	1.0819	0.701638
Duration of breastfeeding (per 12 months)	rs704010	1.0141	0.9469	1.086	0.688654
Duration of breastfeeding (per 12 months)	rs7072776	0.9921	0.9233	1.066	0.828404
Duration of breastfeeding (per 12 months)	rs71338792	1.0254	0.9456	1.1119	0.544599
Duration of breastfeeding (per 12 months)	rs71557345	0.9977	0.8679	1.1468	0.973665
Duration of breastfeeding (per 12 months)	rs71559437	1.006	0.905	1.1183	0.911973
Duration of breastfeeding (per 12 months)	rs71801447	1.0261	0.8921	1.1804	0.717894
Duration of breastfeeding (per 12 months)	rs720475	0.969	0.8966	1.0473	0.426577
Duration of breastfeeding (per 12 months)	rs72749841	1.0793	0.9586	1.2152	0.207277
Duration of breastfeeding (per 12 months)	rs72755295	1.0384	0.8644	1.2473	0.687291
Duration of breastfeeding (per 12 months)	rs72826962	0.8643	0.611	1.2225	0.409671
Duration of breastfeeding (per 12 months)	rs7297051	1.0207	0.9454	1.102	0.600583
Duration of breastfeeding (per 12 months)	rs73161324	1.0713	0.9401	1.2208	0.301348
Duration of breastfeeding (per 12 months)	rs738321	1.0027	0.9377	1.0722	0.936728
Duration of breastfeeding (per 12 months)	rs745570	0.9716	0.9102	1.037	0.38591
Duration of breastfeeding (per 12 months)	rs74911261	1.1206	0.8989	1.3971	0.311234
Duration of breastfeeding (per 12 months)	rs74943274	0.8247	0.6534	1.0409	0.104746
Duration of breastfeeding (per 12 months)	rs7529522	0.9708	0.8989	1.0484	0.450172
Duration of breastfeeding (per 12 months)	rs75915166	0.9833	0.8665	1.1159	0.794596
Duration of breastfeeding (per 12 months)	rs7707921	0.9491	0.8791	1.0247	0.181384
Duration of breastfeeding (per 12 months)	rs7726159	1.013	0.9455	1.0853	0.71425
Duration of breastfeeding (per 12 months)	rs77528541	0.9482	0.8534	1.0537	0.323228
Duration of breastfeeding (per 12 months)	rs78269692	0.9691	0.8272	1.1352	0.69708
Duration of breastfeeding (per 12 months)	rs7904519	1.0041	0.9403	1.0722	0.903322
Duration of breastfeeding (per 12 months)	rs7971	0.9985	0.9303	1.0717	0.966258
Duration of breastfeeding (per 12 months)	rs79724016	1.1238	0.9445	1.3372	0.188286
Duration of breastfeeding (per 12 months)	rs8002929	0.9986	0.9248	1.0783	0.971166
Duration of breastfeeding (per 12 months)	rs8170	0.9612	0.8824	1.0471	0.365241
Duration of breastfeeding (per 12 months)	rs8176636	1.0699	0.9864	1.1604	0.103138
Duration of breastfeeding (per 12 months)	rs9257408	1.0066	0.9432	1.0743	0.842225
Duration of breastfeeding (per 12 months)	rs9348512	1.0332	0.9624	1.1091	0.367121
Duration of breastfeeding (per 12 months)	rs9397437	0.9661	0.8534	1.0937	0.585967
Duration of breastfeeding (per 12 months)	rs941764	1.029	0.96	1.103	0.419268
Duration of breastfeeding (per 12 months)	rs9485372	0.942	0.8654	1.0253	0.166748
Duration of breastfeeding (per 12 months)	rs9573140	0.9452	0.8794	1.016	0.126159
Duration of breastfeeding (per 12 months)	rs9693444	0.9949	0.9269	1.0678	0.886585
Duration of breastfeeding (per 12 months)	rs9790517	0.9092	0.8366	0.9881	0.0249098
Duration of breastfeeding (per 12 months)	rs9833888	1.0346	0.9566	1.1191	0.394642
Duration of breastfeeding (per 12 months)	rs999737	0.9678	0.8964	1.045	0.403763
* In parous women

## Sheet: Height
Risk factor	SNP	ORint	Lower CIint	Upper CIint	pint
Adult height (per 5 cm)	c22_39359355_CN0	0.9745	0.9162	1.0365	0.411098
Adult height (per 5 cm)	c22_39359355_CN2	1.2722	0.7436	2.1765	0.379625
Adult height (per 5 cm)	c4_84370124	1.0211	0.9872	1.0563	0.225443
Adult height (per 5 cm)	rs10022462	1.0365	1.0032	1.0708	0.031246
Adult height (per 5 cm)	rs10069690	1.0003	0.9651	1.0368	0.98582
Adult height (per 5 cm)	rs1011970	1.0534	1.0088	1.0998	0.0183303
Adult height (per 5 cm)	rs10472076	0.9925	0.9601	1.0261	0.657745
Adult height (per 5 cm)	rs10474352	0.9799	0.9363	1.0254	0.380599
Adult height (per 5 cm)	rs1053338	0.9776	0.9326	1.0247	0.344554
Adult height (per 5 cm)	rs10623258	1.0139	0.9813	1.0476	0.408261
Adult height (per 5 cm)	rs10759243	0.9925	0.9579	1.0285	0.680284
Adult height (per 5 cm)	rs10760444	1.0134	0.9805	1.0474	0.428837
Adult height (per 5 cm)	rs10771399	1.0282	0.9745	1.0849	0.309594
Adult height (per 5 cm)	rs10816625	0.9978	0.9344	1.0655	0.947272
Adult height (per 5 cm)	rs10864459	1.0077	0.9721	1.0446	0.67589
Adult height (per 5 cm)	rs10941679	1.0041	0.9674	1.0423	0.828159
Adult height (per 5 cm)	rs10995190	0.9763	0.9335	1.0211	0.295322
Adult height (per 5 cm)	rs10995201	0.9639	0.9218	1.0081	0.107688
Adult height (per 5 cm)	rs11075995	0.9659	0.93	1.0032	0.0727162
Adult height (per 5 cm)	rs11076805	1.0307	0.99	1.0731	0.141052
Adult height (per 5 cm)	rs11117758	1.0193	0.9798	1.0603	0.343421
Adult height (per 5 cm)	rs11155804	0.9964	0.9634	1.0304	0.831309
Adult height (per 5 cm)	rs11199914	0.9877	0.9542	1.0224	0.482679
Adult height (per 5 cm)	rs11242675	0.9661	0.9341	0.9991	0.0443571
Adult height (per 5 cm)	rs11249433	1.0174	0.9847	1.0512	0.300471
Adult height (per 5 cm)	rs113577745	0.9787	0.9282	1.0319	0.425466
Adult height (per 5 cm)	rs113701136	0.9947	0.9605	1.0301	0.766316
Adult height (per 5 cm)	rs11374964	1.0097	0.9773	1.0433	0.561075
Adult height (per 5 cm)	rs114962751	0.9882	0.8791	1.1108	0.841847
Adult height (per 5 cm)	rs11552449	1.0387	0.9943	1.085	0.0882976
Adult height (per 5 cm)	rs115635831	1.0022	0.8915	1.1267	0.970403
Adult height (per 5 cm)	rs11571833	1.1993	1.0042	1.4323	0.0447987
Adult height (per 5 cm)	rs116095464	0.9508	0.8863	1.0201	0.160149
Adult height (per 5 cm)	rs11627032	1.003	0.9655	1.0419	0.87859
Adult height (per 5 cm)	rs117618124	1.0141	0.9322	1.1032	0.744789
Adult height (per 5 cm)	rs11780156	0.9918	0.9507	1.0347	0.703377
Adult height (per 5 cm)	rs11814448	0.9457	0.844	1.0597	0.336384
Adult height (per 5 cm)	rs11820646	1.0114	0.9782	1.0458	0.504833
Adult height (per 5 cm)	rs11903787	1.0137	0.9753	1.0535	0.49057
Adult height (per 5 cm)	rs11977670	1.0058	0.9732	1.0394	0.732636
Adult height (per 5 cm)	rs12048493	1.042	1.0072	1.078	0.0174851
Adult height (per 5 cm)	rs12207986	0.9901	0.9584	1.0229	0.551009
Adult height (per 5 cm)	rs12405132	0.9837	0.9512	1.0173	0.33855
Adult height (per 5 cm)	rs12422552	1.0109	0.9748	1.0483	0.559084
Adult height (per 5 cm)	rs12479355	1.0125	0.9726	1.0539	0.545316
Adult height (per 5 cm)	rs12493607	0.9769	0.944	1.0109	0.180041
Adult height (per 5 cm)	rs12546444	1.0434	0.9855	1.1047	0.144365
Adult height (per 5 cm)	rs12662670	0.977	0.9229	1.0343	0.42427
Adult height (per 5 cm)	rs12710696	1.0081	0.9752	1.0422	0.632815
Adult height (per 5 cm)	rs12870942	0.9878	0.9542	1.0226	0.486575
Adult height (per 5 cm)	rs1292011	0.9848	0.9526	1.0182	0.369029
Adult height (per 5 cm)	rs13066793	0.9808	0.926	1.039	0.510144
Adult height (per 5 cm)	rs13162653	1.0027	0.9698	1.0366	0.874768
Adult height (per 5 cm)	rs132390	0.9603	0.8805	1.0474	0.360987
Adult height (per 5 cm)	rs13267382	1.0049	0.9713	1.0396	0.779871
Adult height (per 5 cm)	rs13281615	0.9782	0.9467	1.0107	0.186588
Adult height (per 5 cm)	rs13294895	1.0166	0.9734	1.0618	0.456966
Adult height (per 5 cm)	rs13329835	0.9756	0.939	1.0136	0.204978
Adult height (per 5 cm)	rs13365225	1.0019	0.9601	1.0454	0.932015
Adult height (per 5 cm)	rs1353747	1.0132	0.9582	1.0714	0.644758
Adult height (per 5 cm)	rs140850326	1.0074	0.9752	1.0406	0.657933
Adult height (per 5 cm)	rs140936696	1.0062	0.9621	1.0523	0.785843
Adult height (per 5 cm)	rs1432679	1.0214	0.9886	1.0552	0.203478
Adult height (per 5 cm)	rs1436904	0.9708	0.9392	1.0034	0.078359
Adult height (per 5 cm)	rs1550623	0.9569	0.9146	1.0012	0.0561649
Adult height (per 5 cm)	rs16857609	0.9944	0.9585	1.0316	0.763199
Adult height (per 5 cm)	rs16991615	0.9642	0.9049	1.0274	0.260321
Adult height (per 5 cm)	rs1707302	0.9937	0.9602	1.0285	0.720175
Adult height (per 5 cm)	rs17156577	0.9438	0.8972	0.9927	0.0248164
Adult height (per 5 cm)	rs17181761	0.989	0.9553	1.0239	0.531972
Adult height (per 5 cm)	rs17268829	1.0188	0.9823	1.0567	0.317641
Adult height (per 5 cm)	rs17350191	1.0119	0.9775	1.0476	0.502797
Adult height (per 5 cm)	rs17356907	1.0137	0.9783	1.0503	0.454522
Adult height (per 5 cm)	rs17426269	0.9867	0.9434	1.032	0.559765
Adult height (per 5 cm)	rs17489300	1.013	0.9793	1.0479	0.453564
Adult height (per 5 cm)	rs17529111	0.9997	0.9617	1.0391	0.986821
Adult height (per 5 cm)	rs17817449	1.0024	0.9694	1.0364	0.890138
Adult height (per 5 cm)	rs17879961	0.8522	0.6629	1.0955	0.211997
Adult height (per 5 cm)	rs1830298	1.0163	0.9804	1.0535	0.379362
Adult height (per 5 cm)	rs188686860	0.9969	0.8871	1.1202	0.95787
Adult height (per 5 cm)	rs1895062	0.9961	0.9635	1.0299	0.819891
Adult height (per 5 cm)	rs200648189	1.0069	0.9615	1.0544	0.770511
Adult height (per 5 cm)	rs2012709	1.0179	0.9849	1.052	0.291206
Adult height (per 5 cm)	rs2016394	1.011	0.9787	1.0444	0.507712
Adult height (per 5 cm)	rs202049448	1.0098	0.9732	1.0478	0.605486
Adult height (per 5 cm)	rs204247	1.0142	0.9816	1.0478	0.397982
Adult height (per 5 cm)	rs206966	0.9997	0.9556	1.0457	0.988736
Adult height (per 5 cm)	rs2181965	0.9701	0.9338	1.0079	0.119188
Adult height (per 5 cm)	rs2223621	0.9668	0.9343	1.0005	0.0531112
Adult height (per 5 cm)	rs2236007	1.0129	0.9736	1.0537	0.525461
Adult height (per 5 cm)	rs2242652	1.0027	0.9633	1.0437	0.894444
Adult height (per 5 cm)	rs2284378	0.986	0.9525	1.0207	0.42398
Adult height (per 5 cm)	rs2290203	0.9853	0.9458	1.0263	0.475997
Adult height (per 5 cm)	rs2380205	1.0048	0.9723	1.0384	0.773918
Adult height (per 5 cm)	rs2432539	0.996	0.9634	1.0297	0.814455
Adult height (per 5 cm)	rs2532263	1.0143	0.9709	1.0596	0.523516
Adult height (per 5 cm)	rs2588809	1.0179	0.9752	1.0624	0.417577
Adult height (per 5 cm)	rs2594714	0.986	0.9475	1.0261	0.488358
Adult height (per 5 cm)	rs2736108	0.9705	0.9362	1.0061	0.102876
Adult height (per 5 cm)	rs2747652	0.9898	0.9581	1.0225	0.535172
Adult height (per 5 cm)	rs2787486	0.9775	0.9435	1.0128	0.209212
Adult height (per 5 cm)	rs2823093	1.0146	0.9782	1.0523	0.437738
Adult height (per 5 cm)	rs28512361	0.9667	0.9162	1.0199	0.215616
Adult height (per 5 cm)	rs28539243	0.9871	0.9552	1.0202	0.440154
Adult height (per 5 cm)	rs2943559	0.9964	0.9404	1.0557	0.902544
Adult height (per 5 cm)	rs2965183	0.9843	0.9518	1.0179	0.355995
Adult height (per 5 cm)	rs2981578	0.987	0.9553	1.0197	0.43115
Adult height (per 5 cm)	rs2992756	1.0072	0.9743	1.0413	0.670712
Adult height (per 5 cm)	rs3215401	0.9752	0.941	1.0106	0.167877
Adult height (per 5 cm)	rs322144	0.9979	0.9632	1.0339	0.906548
Adult height (per 5 cm)	rs34005590	1.04	0.965	1.1208	0.304009
Adult height (per 5 cm)	rs34207738	1.0153	0.9821	1.0497	0.370357
Adult height (per 5 cm)	rs35383942	1.0015	0.9328	1.0752	0.968077
Adult height (per 5 cm)	rs35951924	0.9972	0.9592	1.0367	0.886701
Adult height (per 5 cm)	rs36194942	1.0045	0.969	1.0413	0.806539
Adult height (per 5 cm)	rs3757322	0.9984	0.965	1.0329	0.92485
Adult height (per 5 cm)	rs3760982	0.9863	0.9545	1.0192	0.411235
Adult height (per 5 cm)	rs3817198	1.023	0.9884	1.0589	0.194306
Adult height (per 5 cm)	rs3819405	0.9902	0.9551	1.0266	0.594542
Adult height (per 5 cm)	rs3903072	0.9948	0.963	1.0276	0.752805
Adult height (per 5 cm)	rs4233486	1.0053	0.9698	1.0422	0.771257
Adult height (per 5 cm)	rs4245739	1.012	0.9764	1.049	0.513891
Adult height (per 5 cm)	rs4442975	1.0234	0.9907	1.0572	0.163037
Adult height (per 5 cm)	rs4496150	1.0002	0.9631	1.0388	0.989886
Adult height (per 5 cm)	rs4562056	0.9861	0.9528	1.0207	0.426705
Adult height (per 5 cm)	rs45631563	1.0006	0.928	1.0788	0.987649
Adult height (per 5 cm)	rs4577244	1.0156	0.9761	1.0566	0.445419
Adult height (per 5 cm)	rs4593472	0.9998	0.9661	1.0346	0.989425
Adult height (per 5 cm)	rs4784227	1.0029	0.9665	1.0407	0.876503
Adult height (per 5 cm)	rs4808801	0.9638	0.9312	0.9976	0.0362057
Adult height (per 5 cm)	rs4849887	1.0234	0.9697	1.0801	0.400278
Adult height (per 5 cm)	rs4951011	0.9846	0.9413	1.03	0.501021
Adult height (per 5 cm)	rs4971059	1.0023	0.9688	1.037	0.893729
Adult height (per 5 cm)	rs4973768	0.974	0.943	1.006	0.110379
Adult height (per 5 cm)	rs4980383	1.0402	1.0067	1.0748	0.0181671
Adult height (per 5 cm)	rs514192	0.9901	0.9562	1.0253	0.577642
Adult height (per 5 cm)	rs527616	1.0033	0.9703	1.0373	0.847666
Adult height (per 5 cm)	rs554219	0.9507	0.897	1.0077	0.0887246
Adult height (per 5 cm)	rs56069439	1.024	0.9886	1.0606	0.186144
Adult height (per 5 cm)	rs58058861	1.0301	0.9899	1.072	0.14426
Adult height (per 5 cm)	rs58847541	1.0255	0.9794	1.0738	0.283242
Adult height (per 5 cm)	rs6001930	0.969	0.9212	1.0193	0.222535
Adult height (per 5 cm)	rs6122906	0.9734	0.9331	1.0153	0.210188
Adult height (per 5 cm)	rs616488	1.0044	0.9697	1.0402	0.808176
Adult height (per 5 cm)	rs62355902	1.0063	0.9635	1.0511	0.775759
Adult height (per 5 cm)	rs6472903	1.0255	0.9816	1.0713	0.259183
Adult height (per 5 cm)	rs6507583	1.0508	0.9847	1.1214	0.134628
Adult height (per 5 cm)	rs6562760	0.9706	0.9343	1.0084	0.126335
Adult height (per 5 cm)	rs6569648	1.0042	0.9663	1.0436	0.831734
Adult height (per 5 cm)	rs6585202	1.0206	0.9878	1.0545	0.22177
Adult height (per 5 cm)	rs6596100	1.0247	0.9848	1.0662	0.229071
Adult height (per 5 cm)	rs6597981	0.9833	0.9521	1.0155	0.306145
Adult height (per 5 cm)	rs6678914	1.0036	0.9706	1.0377	0.83175
Adult height (per 5 cm)	rs66823261	0.9878	0.9478	1.0294	0.558428
Adult height (per 5 cm)	rs67073037	1.0168	0.9771	1.0581	0.413207
Adult height (per 5 cm)	rs6725517	1.0204	0.9854	1.0567	0.256723
Adult height (per 5 cm)	rs6734079	1.0181	0.9783	1.0596	0.37801
Adult height (per 5 cm)	rs67397200	1.0247	0.9894	1.0614	0.172506
Adult height (per 5 cm)	rs676256	1.0263	0.9925	1.0613	0.128295
Adult height (per 5 cm)	rs6762644	1.0061	0.9731	1.0402	0.721853
Adult height (per 5 cm)	rs67958007	0.9885	0.9417	1.0376	0.640378
Adult height (per 5 cm)	rs6796502	1.0148	0.9592	1.0737	0.608786
Adult height (per 5 cm)	rs6805189	1.0096	0.9773	1.043	0.565521
Adult height (per 5 cm)	rs6815814	0.9933	0.9571	1.0308	0.722204
Adult height (per 5 cm)	rs6828523	1.0292	0.9778	1.0832	0.271446
Adult height (per 5 cm)	rs6882649	0.9998	0.9654	1.0354	0.991189
Adult height (per 5 cm)	rs6964587	0.9879	0.9558	1.021	0.468229
Adult height (per 5 cm)	rs704010	0.9999	0.967	1.0339	0.996379
Adult height (per 5 cm)	rs7072776	0.9915	0.9565	1.0277	0.640328
Adult height (per 5 cm)	rs71338792	1.0135	0.9722	1.0567	0.527224
Adult height (per 5 cm)	rs71557345	1	0.9353	1.0693	0.999428
Adult height (per 5 cm)	rs71559437	1.0905	1.0346	1.1494	0.00125556
Adult height (per 5 cm)	rs71801447	1.0572	0.9879	1.1313	0.108105
Adult height (per 5 cm)	rs720475	0.9901	0.9538	1.0277	0.600503
Adult height (per 5 cm)	rs72749841	0.9903	0.9352	1.0488	0.740158
Adult height (per 5 cm)	rs72755295	1.0203	0.9317	1.1172	0.665184
Adult height (per 5 cm)	rs72826962	0.9379	0.814	1.0806	0.37481
Adult height (per 5 cm)	rs7297051	1.0158	0.9767	1.0563	0.434129
Adult height (per 5 cm)	rs73161324	1.0417	0.9737	1.1145	0.235728
Adult height (per 5 cm)	rs738321	1.0314	0.9975	1.0665	0.069961
Adult height (per 5 cm)	rs745570	0.9819	0.9504	1.0145	0.273232
Adult height (per 5 cm)	rs74911261	1.0276	0.9127	1.157	0.652253
Adult height (per 5 cm)	rs74943274	0.9938	0.883	1.1184	0.917466
Adult height (per 5 cm)	rs7529522	0.974	0.9374	1.0119	0.176245
Adult height (per 5 cm)	rs75915166	0.9629	0.9001	1.03	0.270972
Adult height (per 5 cm)	rs7707921	1.0174	0.9796	1.0566	0.372505
Adult height (per 5 cm)	rs7726159	0.986	0.9529	1.0203	0.42028
Adult height (per 5 cm)	rs77528541	1.0481	0.9962	1.1027	0.069894
Adult height (per 5 cm)	rs78269692	1.0521	0.9715	1.1394	0.211611
Adult height (per 5 cm)	rs7904519	1.0171	0.9843	1.0509	0.310188
Adult height (per 5 cm)	rs7971	1.0143	0.98	1.0498	0.419194
Adult height (per 5 cm)	rs79724016	0.9904	0.9018	1.0877	0.839599
Adult height (per 5 cm)	rs8002929	0.9739	0.9374	1.0119	0.175689
Adult height (per 5 cm)	rs8170	1.0106	0.9704	1.0526	0.609998
Adult height (per 5 cm)	rs8176636	1.0061	0.9659	1.048	0.768785
Adult height (per 5 cm)	rs9257408	1.0267	0.9936	1.0608	0.114516
Adult height (per 5 cm)	rs9348512	1.0006	0.967	1.0355	0.970389
Adult height (per 5 cm)	rs9397437	1.0005	0.9434	1.061	0.987403
Adult height (per 5 cm)	rs941764	1.0441	1.0093	1.08	0.0124534
Adult height (per 5 cm)	rs9485372	1.006	0.9649	1.0488	0.780019
Adult height (per 5 cm)	rs9573140	0.9885	0.9548	1.0233	0.511578
Adult height (per 5 cm)	rs9693444	0.9747	0.9413	1.0092	0.14885
Adult height (per 5 cm)	rs9790517	1.0211	0.9826	1.061	0.287554
Adult height (per 5 cm)	rs9833888	1.0091	0.9705	1.0492	0.650043
Adult height (per 5 cm)	rs999737	0.9898	0.9516	1.0295	0.609899

## Sheet: Premenopausal BMI
Risk factor*	SNP	ORint	Lower CIint	Upper CIint	pint
BMI (per 5 kg/m2)	c22_39359355_CN0	0.9685	0.8163	1.149	0.713533
BMI (per 5 kg/m2)	c22_39359355_CN2	3.863	0.9821	15.1947	0.0531001
BMI (per 5 kg/m2)	c4_84370124	0.9655	0.877	1.063	0.474275
BMI (per 5 kg/m2)	rs10022462	1.0183	0.9251	1.121	0.710617
BMI (per 5 kg/m2)	rs10069690	0.9881	0.8918	1.0949	0.81966
BMI (per 5 kg/m2)	rs1011970	1.1065	0.974	1.257	0.119956
BMI (per 5 kg/m2)	rs10472076	0.9523	0.8639	1.0497	0.32511
BMI (per 5 kg/m2)	rs10474352	1.112	0.9722	1.272	0.121586
BMI (per 5 kg/m2)	rs1053338	0.9104	0.7928	1.0454	0.183514
BMI (per 5 kg/m2)	rs10623258	0.9526	0.867	1.0465	0.311277
BMI (per 5 kg/m2)	rs10759243	1.0368	0.9313	1.1543	0.509053
BMI (per 5 kg/m2)	rs10760444	0.9827	0.894	1.0803	0.718345
BMI (per 5 kg/m2)	rs10771399	0.9708	0.8327	1.1319	0.705231
BMI (per 5 kg/m2)	rs10816625	0.8466	0.6838	1.0481	0.126365
BMI (per 5 kg/m2)	rs10864459	0.9362	0.8436	1.0388	0.214151
BMI (per 5 kg/m2)	rs10941679	1.104	0.9864	1.2357	0.0852653
BMI (per 5 kg/m2)	rs10995190	1.0383	0.9075	1.188	0.583987
BMI (per 5 kg/m2)	rs10995201	1.0438	0.9129	1.1935	0.530375
BMI (per 5 kg/m2)	rs11075995	0.973	0.878	1.0783	0.601901
BMI (per 5 kg/m2)	rs11076805	1.0751	0.9591	1.2052	0.213839
BMI (per 5 kg/m2)	rs11117758	1.0013	0.8897	1.1269	0.98252
BMI (per 5 kg/m2)	rs11155804	0.9855	0.8901	1.0912	0.778962
BMI (per 5 kg/m2)	rs11199914	0.9549	0.863	1.0566	0.371781
BMI (per 5 kg/m2)	rs11242675	1.0768	0.972	1.1929	0.156707
BMI (per 5 kg/m2)	rs11249433	1.0129	0.9153	1.121	0.803655
BMI (per 5 kg/m2)	rs113577745	1.007	0.8673	1.1692	0.927054
BMI (per 5 kg/m2)	rs113701136	0.9584	0.866	1.0606	0.410721
BMI (per 5 kg/m2)	rs11374964	0.9697	0.8789	1.0698	0.539049
BMI (per 5 kg/m2)	rs114962751	1.0941	0.7395	1.6188	0.652817
BMI (per 5 kg/m2)	rs11552449	0.9435	0.8322	1.0697	0.364057
BMI (per 5 kg/m2)	rs115635831	1.0941	0.7395	1.6188	0.652817
BMI (per 5 kg/m2)	rs11571833	1.1926	0.6805	2.0901	0.538288
BMI (per 5 kg/m2)	rs116095464	0.7951	0.6451	0.98	0.0315737
BMI (per 5 kg/m2)	rs11627032	0.9437	0.8411	1.0588	0.323823
BMI (per 5 kg/m2)	rs117618124	1.0788	0.8548	1.3615	0.52311
BMI (per 5 kg/m2)	rs11780156	1.0013	0.8824	1.1363	0.983879
BMI (per 5 kg/m2)	rs11814448	1.1196	0.7645	1.6397	0.561602
BMI (per 5 kg/m2)	rs11820646	1.027	0.9321	1.1316	0.590374
BMI (per 5 kg/m2)	rs11903787	1.0359	0.9176	1.1694	0.56903
BMI (per 5 kg/m2)	rs11977670	1.018	0.9231	1.1225	0.721194
BMI (per 5 kg/m2)	rs12048493	1.1143	1.0095	1.23	0.0317996
BMI (per 5 kg/m2)	rs12207986	1.1384	1.0335	1.2539	0.00859352
BMI (per 5 kg/m2)	rs12405132	0.9508	0.8588	1.0526	0.330707
BMI (per 5 kg/m2)	rs12422552	1.0636	0.9537	1.1862	0.268116
BMI (per 5 kg/m2)	rs12479355	1.0577	0.9359	1.1953	0.369113
BMI (per 5 kg/m2)	rs12493607	1.0012	0.9065	1.1057	0.981716
BMI (per 5 kg/m2)	rs12546444	1.0792	0.9083	1.2822	0.386085
BMI (per 5 kg/m2)	rs12662670	1.0302	0.8738	1.2147	0.722997
BMI (per 5 kg/m2)	rs12710696	0.9909	0.8951	1.097	0.860078
BMI (per 5 kg/m2)	rs12870942	1.0561	0.952	1.1716	0.302977
BMI (per 5 kg/m2)	rs1292011	1.0128	0.9198	1.1152	0.796206
BMI (per 5 kg/m2)	rs13066793	0.994	0.84	1.1763	0.944336
BMI (per 5 kg/m2)	rs13162653	1.0316	0.9377	1.135	0.522814
BMI (per 5 kg/m2)	rs132390	1.0159	0.7687	1.3425	0.911835
BMI (per 5 kg/m2)	rs13267382	1.0773	0.9743	1.191	0.146381
BMI (per 5 kg/m2)	rs13281615	0.9639	0.8762	1.0604	0.450443
BMI (per 5 kg/m2)	rs13294895	0.99	0.8684	1.1286	0.880209
BMI (per 5 kg/m2)	rs13329835	1.0148	0.9026	1.1409	0.806162
BMI (per 5 kg/m2)	rs13365225	0.9663	0.8586	1.0876	0.570318
BMI (per 5 kg/m2)	rs1353747	0.9287	0.7899	1.092	0.37093
BMI (per 5 kg/m2)	rs140850326	1.031	0.9354	1.1363	0.539116
BMI (per 5 kg/m2)	rs140936696	1.0159	0.8958	1.1521	0.806143
BMI (per 5 kg/m2)	rs1432679	1.0268	0.9354	1.1271	0.577805
BMI (per 5 kg/m2)	rs1436904	1.0167	0.9185	1.1255	0.748772
BMI (per 5 kg/m2)	rs1550623	0.9829	0.8592	1.1243	0.801328
BMI (per 5 kg/m2)	rs16857609	0.9519	0.8565	1.0578	0.35941
BMI (per 5 kg/m2)	rs16991615	1.1183	0.9209	1.358	0.259198
BMI (per 5 kg/m2)	rs1707302	0.9415	0.8491	1.044	0.253198
BMI (per 5 kg/m2)	rs17156577	1.0173	0.8738	1.1843	0.824941
BMI (per 5 kg/m2)	rs17181761	1.0642	0.9592	1.1806	0.240219
BMI (per 5 kg/m2)	rs17268829	0.9423	0.8432	1.0529	0.293917
BMI (per 5 kg/m2)	rs17350191	0.9606	0.8673	1.064	0.441156
BMI (per 5 kg/m2)	rs17356907	1.0232	0.9245	1.1324	0.658062
BMI (per 5 kg/m2)	rs17426269	0.8847	0.7734	1.0121	0.0742378
BMI (per 5 kg/m2)	rs17489300	0.9989	0.9086	1.0981	0.981377
BMI (per 5 kg/m2)	rs17529111	1.0076	0.8918	1.1384	0.903261
BMI (per 5 kg/m2)	rs17817449	0.944	0.8561	1.0409	0.247532
BMI (per 5 kg/m2)	rs17879961	0.6732	0.2537	1.7865	0.426769
BMI (per 5 kg/m2)	rs1830298	0.9787	0.8825	1.0854	0.683825
BMI (per 5 kg/m2)	rs188686860	1.1008	0.7458	1.6247	0.628839
BMI (per 5 kg/m2)	rs1895062	1.0039	0.9101	1.1073	0.938415
BMI (per 5 kg/m2)	rs200648189	1.0766	0.9389	1.2345	0.29057
BMI (per 5 kg/m2)	rs2012709	1.0671	0.9635	1.1818	0.212816
BMI (per 5 kg/m2)	rs2016394	0.991	0.901	1.0901	0.852965
BMI (per 5 kg/m2)	rs202049448	1.0165	0.9155	1.1286	0.759512
BMI (per 5 kg/m2)	rs204247	0.9618	0.8769	1.0549	0.408277
BMI (per 5 kg/m2)	rs206966	0.9532	0.8303	1.0942	0.495472
BMI (per 5 kg/m2)	rs2181965	0.9949	0.8909	1.111	0.927788
BMI (per 5 kg/m2)	rs2223621	0.9078	0.8216	1.003	0.0572508
BMI (per 5 kg/m2)	rs2236007	0.9667	0.8552	1.0927	0.588157
BMI (per 5 kg/m2)	rs2242652	0.9928	0.886	1.1125	0.901346
BMI (per 5 kg/m2)	rs2284378	1.0056	0.9122	1.1086	0.910428
BMI (per 5 kg/m2)	rs2290203	0.9664	0.8565	1.0905	0.579276
BMI (per 5 kg/m2)	rs2380205	0.9835	0.896	1.0797	0.727203
BMI (per 5 kg/m2)	rs2432539	1.0004	0.9055	1.1053	0.993501
BMI (per 5 kg/m2)	rs2532263	0.9979	0.881	1.1304	0.973815
BMI (per 5 kg/m2)	rs2588809	0.9031	0.7922	1.0296	0.12746
BMI (per 5 kg/m2)	rs2594714	0.9376	0.8355	1.0522	0.273386
BMI (per 5 kg/m2)	rs2736108	0.9574	0.8631	1.062	0.410317
BMI (per 5 kg/m2)	rs2747652	1.0328	0.9353	1.1406	0.523318
BMI (per 5 kg/m2)	rs2787486	0.939	0.8427	1.0463	0.254473
BMI (per 5 kg/m2)	rs2823093	1.058	0.9486	1.18	0.311422
BMI (per 5 kg/m2)	rs28512361	1.0741	0.9187	1.2558	0.370187
BMI (per 5 kg/m2)	rs28539243	0.9991	0.9063	1.1014	0.986136
BMI (per 5 kg/m2)	rs2943559	1.0082	0.8321	1.2217	0.933374
BMI (per 5 kg/m2)	rs2965183	0.9717	0.8788	1.0743	0.574664
BMI (per 5 kg/m2)	rs2981578	0.9333	0.8494	1.0254	0.150678
BMI (per 5 kg/m2)	rs2992756	1.0443	0.9503	1.1475	0.367827
BMI (per 5 kg/m2)	rs3215401	0.9641	0.8702	1.0681	0.483947
BMI (per 5 kg/m2)	rs322144	0.9934	0.8987	1.0981	0.897511
BMI (per 5 kg/m2)	rs34005590	1.0459	0.8412	1.3005	0.686346
BMI (per 5 kg/m2)	rs34207738	1.0345	0.9407	1.1377	0.484422
BMI (per 5 kg/m2)	rs35383942	0.9393	0.7658	1.1519	0.547327
BMI (per 5 kg/m2)	rs35951924	1.079	0.9611	1.2113	0.197954
BMI (per 5 kg/m2)	rs36194942	0.9697	0.8725	1.0778	0.568522
BMI (per 5 kg/m2)	rs3757322	0.9889	0.8921	1.0961	0.831435
BMI (per 5 kg/m2)	rs3760982	0.9873	0.8957	1.0881	0.796169
BMI (per 5 kg/m2)	rs3817198	0.962	0.8714	1.0621	0.443109
BMI (per 5 kg/m2)	rs3819405	1.014	0.9172	1.1211	0.785912
BMI (per 5 kg/m2)	rs3903072	1.0082	0.9164	1.1093	0.866329
BMI (per 5 kg/m2)	rs4233486	0.9772	0.8795	1.0858	0.668551
BMI (per 5 kg/m2)	rs4245739	1.0938	0.9834	1.2165	0.0985348
BMI (per 5 kg/m2)	rs4442975	1.1127	1.0115	1.224	0.028108
BMI (per 5 kg/m2)	rs4496150	0.9508	0.8503	1.0631	0.375766
BMI (per 5 kg/m2)	rs4562056	0.9348	0.8423	1.0375	0.204803
BMI (per 5 kg/m2)	rs45631563	1.0194	0.7869	1.3206	0.88421
BMI (per 5 kg/m2)	rs4577244	1.0486	0.9332	1.1783	0.425303
BMI (per 5 kg/m2)	rs4593472	1.021	0.9258	1.1259	0.677659
BMI (per 5 kg/m2)	rs4784227	1.0052	0.9023	1.1197	0.925447
BMI (per 5 kg/m2)	rs4808801	1.1547	1.0411	1.2808	0.0064871
BMI (per 5 kg/m2)	rs4849887	1.0742	0.9162	1.2596	0.377913
BMI (per 5 kg/m2)	rs4951011	0.9447	0.828	1.0778	0.397641
BMI (per 5 kg/m2)	rs4971059	1.0038	0.9091	1.1083	0.94082
BMI (per 5 kg/m2)	rs4973768	1.0148	0.9226	1.1162	0.762498
BMI (per 5 kg/m2)	rs4980383	1.0163	0.9231	1.1189	0.741452
BMI (per 5 kg/m2)	rs514192	0.9694	0.8754	1.0735	0.55033
BMI (per 5 kg/m2)	rs527616	0.9447	0.8555	1.0431	0.26051
BMI (per 5 kg/m2)	rs554219	0.9308	0.7937	1.0916	0.377811
BMI (per 5 kg/m2)	rs56069439	1.0335	0.9278	1.1512	0.54939
BMI (per 5 kg/m2)	rs58058861	0.9608	0.8611	1.072	0.474256
BMI (per 5 kg/m2)	rs58847541	1.0441	0.9115	1.196	0.533112
BMI (per 5 kg/m2)	rs6001930	0.9477	0.8126	1.1052	0.493301
BMI (per 5 kg/m2)	rs6122906	0.8927	0.7926	1.0054	0.0613391
BMI (per 5 kg/m2)	rs616488	0.9702	0.8776	1.0727	0.555196
BMI (per 5 kg/m2)	rs62355902	1.0585	0.9337	1.1999	0.374547
BMI (per 5 kg/m2)	rs6472903	0.9589	0.8395	1.0952	0.535628
BMI (per 5 kg/m2)	rs6507583	1.0512	0.8628	1.2807	0.6203
BMI (per 5 kg/m2)	rs6562760	0.9923	0.8881	1.1087	0.891459
BMI (per 5 kg/m2)	rs6569648	0.9376	0.8401	1.0465	0.250772
BMI (per 5 kg/m2)	rs6585202	0.962	0.8715	1.0618	0.441761
BMI (per 5 kg/m2)	rs6596100	1.0289	0.9159	1.1557	0.631386
BMI (per 5 kg/m2)	rs6597981	1.0377	0.9448	1.1397	0.439738
BMI (per 5 kg/m2)	rs6678914	1.0157	0.9246	1.1159	0.744739
BMI (per 5 kg/m2)	rs66823261	1.0055	0.8939	1.131	0.927169
BMI (per 5 kg/m2)	rs67073037	1.0496	0.9339	1.1795	0.416653
BMI (per 5 kg/m2)	rs6725517	0.9533	0.8636	1.0523	0.342422
BMI (per 5 kg/m2)	rs6734079	1.0504	0.9357	1.1791	0.404462
BMI (per 5 kg/m2)	rs67397200	1.0308	0.9255	1.1482	0.580838
BMI (per 5 kg/m2)	rs676256	0.9648	0.872	1.0675	0.487845
BMI (per 5 kg/m2)	rs6762644	1.0331	0.9385	1.1373	0.50635
BMI (per 5 kg/m2)	rs67958007	1.1315	0.968	1.3227	0.120741
BMI (per 5 kg/m2)	rs6796502	1.0906	0.927	1.2832	0.295613
BMI (per 5 kg/m2)	rs6805189	0.991	0.8979	1.0939	0.857915
BMI (per 5 kg/m2)	rs6815814	0.9685	0.8665	1.0824	0.572451
BMI (per 5 kg/m2)	rs6828523	1.1107	0.9582	1.2875	0.16343
BMI (per 5 kg/m2)	rs6882649	1.1192	1.0123	1.2373	0.027882
BMI (per 5 kg/m2)	rs6964587	1.0342	0.9372	1.1413	0.503003
BMI (per 5 kg/m2)	rs704010	0.9916	0.9015	1.0907	0.862395
BMI (per 5 kg/m2)	rs7072776	1.0148	0.9112	1.1302	0.788899
BMI (per 5 kg/m2)	rs71338792	0.9176	0.8085	1.0415	0.183286
BMI (per 5 kg/m2)	rs71557345	1.1338	0.9463	1.3584	0.173434
BMI (per 5 kg/m2)	rs71559437	1.0202	0.875	1.1894	0.798713
BMI (per 5 kg/m2)	rs71801447	1.0204	0.8379	1.2428	0.840537
BMI (per 5 kg/m2)	rs720475	1.0296	0.9188	1.1538	0.615171
BMI (per 5 kg/m2)	rs72749841	0.8792	0.7406	1.0438	0.141454
BMI (per 5 kg/m2)	rs72755295	1.2486	0.9241	1.6871	0.148252
BMI (per 5 kg/m2)	rs72826962	1.3461	0.8728	2.0762	0.178817
BMI (per 5 kg/m2)	rs7297051	0.9692	0.8603	1.0919	0.60664
BMI (per 5 kg/m2)	rs73161324	1.1661	0.9379	1.4498	0.166602
BMI (per 5 kg/m2)	rs738321	1.0625	0.9605	1.1753	0.239379
BMI (per 5 kg/m2)	rs745570	1.0347	0.9422	1.1363	0.474988
BMI (per 5 kg/m2)	rs74911261	1.1603	0.791	1.7021	0.446768
BMI (per 5 kg/m2)	rs74943274	1.0175	0.683	1.5157	0.932071
BMI (per 5 kg/m2)	rs7529522	1.0042	0.8958	1.1257	0.942297
BMI (per 5 kg/m2)	rs75915166	0.8835	0.7285	1.0716	0.208497
BMI (per 5 kg/m2)	rs7707921	0.9374	0.8349	1.0526	0.274313
BMI (per 5 kg/m2)	rs7726159	1.0226	0.9276	1.1273	0.65366
BMI (per 5 kg/m2)	rs77528541	1.0622	0.9092	1.241	0.447027
BMI (per 5 kg/m2)	rs78269692	0.8907	0.7053	1.1248	0.330967
BMI (per 5 kg/m2)	rs7904519	0.9669	0.8762	1.0671	0.503405
BMI (per 5 kg/m2)	rs7971	0.9101	0.8212	1.0087	0.072625
BMI (per 5 kg/m2)	rs79724016	0.9807	0.7588	1.2675	0.881586
BMI (per 5 kg/m2)	rs8002929	0.9808	0.8749	1.0996	0.740077
BMI (per 5 kg/m2)	rs8170	0.9887	0.8754	1.1167	0.854795
BMI (per 5 kg/m2)	rs8176636	1.0078	0.8906	1.1405	0.901574
BMI (per 5 kg/m2)	rs9257408	1.0066	0.9081	1.1159	0.899984
BMI (per 5 kg/m2)	rs9348512	1.0005	0.9034	1.1081	0.991817
BMI (per 5 kg/m2)	rs9397437	0.9078	0.7621	1.0813	0.278397
BMI (per 5 kg/m2)	rs941764	1.026	0.9278	1.1346	0.616858
BMI (per 5 kg/m2)	rs9485372	0.9555	0.8424	1.0838	0.478967
BMI (per 5 kg/m2)	rs9573140	1.0658	0.9608	1.1823	0.228505
BMI (per 5 kg/m2)	rs9693444	1.0639	0.9627	1.1757	0.224668
BMI (per 5 kg/m2)	rs9790517	1.0166	0.9114	1.134	0.767251
BMI (per 5 kg/m2)	rs9833888	0.9902	0.8823	1.1113	0.867592
BMI (per 5 kg/m2)	rs999737	1.0764	0.9646	1.2011	0.18819
* In premenopausal women

## Sheet: Postmenopausal BMI
Risk factor*	SNP	ORint	Lower CIint	Upper CIint	pint
BMI (per 5 kg/m2)	c22_39359355_CN0	0.9966	0.8925	1.113	0.952253
BMI (per 5 kg/m2)	c22_39359355_CN2	1.0419	0.4465	2.4312	0.924389
BMI (per 5 kg/m2)	c4_84370124	0.9777	0.9189	1.0402	0.475609
BMI (per 5 kg/m2)	rs10022462	0.9914	0.9337	1.0526	0.777021
BMI (per 5 kg/m2)	rs10069690	1.0541	0.9866	1.1262	0.118438
BMI (per 5 kg/m2)	rs1011970	1.0768	0.9971	1.1628	0.059324
BMI (per 5 kg/m2)	rs10472076	0.9976	0.9388	1.0602	0.939337
BMI (per 5 kg/m2)	rs10474352	0.976	0.8961	1.063	0.576824
BMI (per 5 kg/m2)	rs1053338	0.8679	0.7928	0.9501	0.00215706
BMI (per 5 kg/m2)	rs10623258	1.0373	0.9759	1.1025	0.239768
BMI (per 5 kg/m2)	rs10759243	1.0004	0.936	1.0693	0.990599
BMI (per 5 kg/m2)	rs10760444	1.0253	0.9646	1.0898	0.422547
BMI (per 5 kg/m2)	rs10771399	0.9469	0.8564	1.0469	0.287075
BMI (per 5 kg/m2)	rs10816625	1.0534	0.9354	1.1863	0.39084
BMI (per 5 kg/m2)	rs10864459	0.9431	0.882	1.0085	0.0869382
BMI (per 5 kg/m2)	rs10941679	1.0582	0.9889	1.1323	0.101735
BMI (per 5 kg/m2)	rs10995190	1.0588	0.9771	1.1472	0.163021
BMI (per 5 kg/m2)	rs10995201	1.0652	0.984	1.1531	0.118222
BMI (per 5 kg/m2)	rs11075995	0.9638	0.8984	1.0341	0.305024
BMI (per 5 kg/m2)	rs11076805	1.0367	0.963	1.116	0.338457
BMI (per 5 kg/m2)	rs11117758	1.0219	0.9492	1.1002	0.56466
BMI (per 5 kg/m2)	rs11155804	1.0412	0.9792	1.107	0.197599
BMI (per 5 kg/m2)	rs11199914	0.9554	0.8959	1.0189	0.164558
BMI (per 5 kg/m2)	rs11242675	1.0141	0.9528	1.0795	0.659356
BMI (per 5 kg/m2)	rs11249433	0.9952	0.9369	1.0572	0.876019
BMI (per 5 kg/m2)	rs113577745	0.9738	0.8819	1.0754	0.600526
BMI (per 5 kg/m2)	rs113701136	0.9802	0.9185	1.046	0.546711
BMI (per 5 kg/m2)	rs11374964	1.004	0.9445	1.0673	0.897074
BMI (per 5 kg/m2)	rs114962751	1.0772	0.8609	1.3479	0.515422
BMI (per 5 kg/m2)	rs11552449	0.9877	0.9133	1.0681	0.756554
BMI (per 5 kg/m2)	rs115635831	1.0667	0.8516	1.336	0.574152
BMI (per 5 kg/m2)	rs11571833	0.9816	0.7278	1.3239	0.903151
BMI (per 5 kg/m2)	rs116095464	1.0287	0.9044	1.17	0.667037
BMI (per 5 kg/m2)	rs11627032	0.9658	0.8991	1.0376	0.341571
BMI (per 5 kg/m2)	rs117618124	1.0979	0.9501	1.2686	0.205588
BMI (per 5 kg/m2)	rs11780156	1.0114	0.9359	1.0929	0.775168
BMI (per 5 kg/m2)	rs11814448	1.1238	0.9016	1.4007	0.299119
BMI (per 5 kg/m2)	rs11820646	0.9905	0.9324	1.0522	0.756744
BMI (per 5 kg/m2)	rs11903787	0.9473	0.8802	1.0195	0.148613
BMI (per 5 kg/m2)	rs11977670	0.972	0.9151	1.0324	0.35527
BMI (per 5 kg/m2)	rs12048493	1.0075	0.9455	1.0735	0.818358
BMI (per 5 kg/m2)	rs12207986	0.9834	0.9267	1.0436	0.581457
BMI (per 5 kg/m2)	rs12405132	1.0316	0.97	1.0971	0.32255
BMI (per 5 kg/m2)	rs12422552	0.9858	0.9197	1.0567	0.686368
BMI (per 5 kg/m2)	rs12479355	1.052	0.9789	1.1305	0.167555
BMI (per 5 kg/m2)	rs12493607	1.0785	1.0133	1.1479	0.0174696
BMI (per 5 kg/m2)	rs12546444	0.9194	0.8263	1.0231	0.12313
BMI (per 5 kg/m2)	rs12662670	1.0974	0.9884	1.2185	0.0816825
BMI (per 5 kg/m2)	rs12710696	1.0092	0.9468	1.0756	0.779062
BMI (per 5 kg/m2)	rs12870942	0.9427	0.883	1.0065	0.0771994
BMI (per 5 kg/m2)	rs1292011	0.9892	0.931	1.051	0.726211
BMI (per 5 kg/m2)	rs13066793	0.9695	0.8716	1.0785	0.56915
BMI (per 5 kg/m2)	rs13162653	0.9702	0.9119	1.0323	0.33983
BMI (per 5 kg/m2)	rs132390	0.9642	0.8186	1.1358	0.662894
BMI (per 5 kg/m2)	rs13267382	1.0015	0.9408	1.0662	0.962361
BMI (per 5 kg/m2)	rs13281615	1.0549	0.9941	1.1195	0.0777213
BMI (per 5 kg/m2)	rs13294895	0.9079	0.8363	0.9855	0.021021
BMI (per 5 kg/m2)	rs13329835	1.0304	0.9609	1.105	0.400867
BMI (per 5 kg/m2)	rs13365225	0.9895	0.9124	1.073	0.798147
BMI (per 5 kg/m2)	rs1353747	0.9756	0.8794	1.0824	0.641325
BMI (per 5 kg/m2)	rs140850326	0.9704	0.9134	1.031	0.3316
BMI (per 5 kg/m2)	rs140936696	0.976	0.8996	1.0589	0.559819
BMI (per 5 kg/m2)	rs1432679	0.9847	0.9274	1.0455	0.613168
BMI (per 5 kg/m2)	rs1436904	0.9919	0.9339	1.0534	0.790861
BMI (per 5 kg/m2)	rs1550623	1.0121	0.934	1.0968	0.768761
BMI (per 5 kg/m2)	rs16857609	0.9965	0.9324	1.065	0.917966
BMI (per 5 kg/m2)	rs16991615	1.0957	0.9727	1.2343	0.132464
BMI (per 5 kg/m2)	rs1707302	1.0058	0.9446	1.0711	0.855703
BMI (per 5 kg/m2)	rs17156577	0.9285	0.8454	1.0198	0.121061
BMI (per 5 kg/m2)	rs17181761	0.9404	0.8809	1.0039	0.0653556
BMI (per 5 kg/m2)	rs17268829	0.9333	0.8729	0.998	0.0435227
BMI (per 5 kg/m2)	rs17350191	0.9449	0.8872	1.0062	0.0771533
BMI (per 5 kg/m2)	rs17356907	0.9947	0.9306	1.0632	0.875213
BMI (per 5 kg/m2)	rs17426269	1.0239	0.9411	1.1141	0.582842
BMI (per 5 kg/m2)	rs17489300	0.9646	0.9053	1.0279	0.266237
BMI (per 5 kg/m2)	rs17529111	1.0113	0.939	1.0892	0.766085
BMI (per 5 kg/m2)	rs17817449	1.004	0.9449	1.0668	0.896933
BMI (per 5 kg/m2)	rs17879961	0.9861	0.6144	1.5825	0.953636
BMI (per 5 kg/m2)	rs1830298	0.9835	0.92	1.0514	0.625162
BMI (per 5 kg/m2)	rs188686860	1.0544	0.8403	1.3232	0.647327
BMI (per 5 kg/m2)	rs1895062	0.9741	0.9155	1.0364	0.407215
BMI (per 5 kg/m2)	rs200648189	1.0001	0.9146	1.0936	0.997969
BMI (per 5 kg/m2)	rs2012709	0.9577	0.9022	1.0167	0.156259
BMI (per 5 kg/m2)	rs2016394	1.0066	0.9481	1.0688	0.828872
BMI (per 5 kg/m2)	rs202049448	0.9914	0.9261	1.0613	0.803783
BMI (per 5 kg/m2)	rs204247	0.9302	0.8757	0.9882	0.0190855
BMI (per 5 kg/m2)	rs206966	0.9223	0.8496	1.0011	0.0532442
BMI (per 5 kg/m2)	rs2181965	1.0599	0.9888	1.1361	0.100474
BMI (per 5 kg/m2)	rs2223621	0.9906	0.9303	1.0548	0.767775
BMI (per 5 kg/m2)	rs2236007	0.9207	0.8527	0.994	0.0345222
BMI (per 5 kg/m2)	rs2242652	1.0583	0.9827	1.1396	0.13386
BMI (per 5 kg/m2)	rs2284378	0.9707	0.91	1.0354	0.366299
BMI (per 5 kg/m2)	rs2290203	0.9846	0.9145	1.0602	0.681434
BMI (per 5 kg/m2)	rs2380205	0.9705	0.9141	1.0304	0.327204
BMI (per 5 kg/m2)	rs2432539	1.025	0.9636	1.0903	0.433435
BMI (per 5 kg/m2)	rs2532263	1.0184	0.9397	1.1037	0.657314
BMI (per 5 kg/m2)	rs2588809	1.0229	0.9451	1.1072	0.574591
BMI (per 5 kg/m2)	rs2594714	0.9346	0.8673	1.0071	0.076047
BMI (per 5 kg/m2)	rs2736108	0.9221	0.8624	0.9858	0.0173493
BMI (per 5 kg/m2)	rs2747652	0.977	0.9205	1.0369	0.442585
BMI (per 5 kg/m2)	rs2787486	0.9897	0.9278	1.0558	0.754422
BMI (per 5 kg/m2)	rs2823093	1.0055	0.9395	1.076	0.875096
BMI (per 5 kg/m2)	rs28512361	1.0037	0.9126	1.1039	0.939348
BMI (per 5 kg/m2)	rs28539243	1.0358	0.976	1.0992	0.246527
BMI (per 5 kg/m2)	rs2943559	0.9103	0.816	1.0156	0.092507
BMI (per 5 kg/m2)	rs2965183	0.9955	0.9348	1.0601	0.888143
BMI (per 5 kg/m2)	rs2981578	1.0073	0.948	1.0703	0.814358
BMI (per 5 kg/m2)	rs2992756	1.0114	0.9507	1.076	0.719504
BMI (per 5 kg/m2)	rs3215401	0.9474	0.8869	1.012	0.108395
BMI (per 5 kg/m2)	rs322144	1.0197	0.9552	1.0884	0.558637
BMI (per 5 kg/m2)	rs34005590	0.9674	0.8431	1.1101	0.636908
BMI (per 5 kg/m2)	rs34207738	1.0442	0.9818	1.1104	0.168752
BMI (per 5 kg/m2)	rs35383942	0.9697	0.8541	1.101	0.635178
BMI (per 5 kg/m2)	rs35951924	0.995	0.926	1.0692	0.891982
BMI (per 5 kg/m2)	rs36194942	0.9498	0.8873	1.0167	0.137876
BMI (per 5 kg/m2)	rs3757322	1.0561	0.9927	1.1236	0.0841113
BMI (per 5 kg/m2)	rs3760982	0.9966	0.9377	1.0594	0.914154
BMI (per 5 kg/m2)	rs3817198	1.0446	0.9806	1.1129	0.176377
BMI (per 5 kg/m2)	rs3819405	1.0232	0.9561	1.095	0.507831
BMI (per 5 kg/m2)	rs3903072	0.9905	0.933	1.0516	0.755606
BMI (per 5 kg/m2)	rs4233486	0.9363	0.8754	1.0014	0.0549336
BMI (per 5 kg/m2)	rs4245739	1.0311	0.9636	1.1035	0.375318
BMI (per 5 kg/m2)	rs4442975	1.042	0.9814	1.1062	0.178566
BMI (per 5 kg/m2)	rs4496150	0.9719	0.9054	1.0433	0.430806
BMI (per 5 kg/m2)	rs4562056	0.9675	0.9078	1.0312	0.309513
BMI (per 5 kg/m2)	rs45631563	1.0461	0.9117	1.2002	0.52077
BMI (per 5 kg/m2)	rs4577244	0.9649	0.8971	1.0377	0.335331
BMI (per 5 kg/m2)	rs4593472	1.0524	0.9908	1.1179	0.0971126
BMI (per 5 kg/m2)	rs4784227	0.9894	0.9224	1.0613	0.76594
BMI (per 5 kg/m2)	rs4808801	0.9541	0.8958	1.0162	0.144434
BMI (per 5 kg/m2)	rs4849887	0.961	0.8681	1.064	0.443976
BMI (per 5 kg/m2)	rs4951011	1.0052	0.9257	1.0915	0.901875
BMI (per 5 kg/m2)	rs4971059	1.0383	0.976	1.1045	0.233879
BMI (per 5 kg/m2)	rs4973768	0.9812	0.9233	1.0428	0.541296
BMI (per 5 kg/m2)	rs4980383	1.0413	0.9794	1.1071	0.195983
BMI (per 5 kg/m2)	rs514192	1.0066	0.9442	1.073	0.841103
BMI (per 5 kg/m2)	rs527616	1.0088	0.9485	1.0731	0.779912
BMI (per 5 kg/m2)	rs554219	1.0058	0.8983	1.1263	0.919873
BMI (per 5 kg/m2)	rs56069439	1.0066	0.944	1.0733	0.8415
BMI (per 5 kg/m2)	rs58058861	1.042	0.9685	1.1211	0.270505
BMI (per 5 kg/m2)	rs58847541	0.9256	0.8536	1.0036	0.0611775
BMI (per 5 kg/m2)	rs6001930	0.9856	0.8966	1.0835	0.764342
BMI (per 5 kg/m2)	rs6122906	0.9818	0.9079	1.0617	0.644982
BMI (per 5 kg/m2)	rs616488	0.9252	0.8663	0.988	0.0204043
BMI (per 5 kg/m2)	rs62355902	0.963	0.8882	1.044	0.360005
BMI (per 5 kg/m2)	rs6472903	1.0242	0.947	1.1076	0.550432
BMI (per 5 kg/m2)	rs6507583	1.0042	0.8881	1.1354	0.947224
BMI (per 5 kg/m2)	rs6562760	1.0616	0.9904	1.138	0.0915158
BMI (per 5 kg/m2)	rs6569648	0.9859	0.9201	1.0564	0.686952
BMI (per 5 kg/m2)	rs6585202	0.9643	0.9085	1.0234	0.231134
BMI (per 5 kg/m2)	rs6596100	1.0274	0.9559	1.1044	0.462488
BMI (per 5 kg/m2)	rs6597981	0.9832	0.9256	1.0444	0.581926
BMI (per 5 kg/m2)	rs6678914	0.9755	0.9165	1.0383	0.435708
BMI (per 5 kg/m2)	rs66823261	0.9606	0.8886	1.0385	0.312416
BMI (per 5 kg/m2)	rs67073037	0.9613	0.8935	1.0342	0.289575
BMI (per 5 kg/m2)	rs6725517	0.9378	0.8787	1.0009	0.0531975
BMI (per 5 kg/m2)	rs6734079	0.9599	0.892	1.033	0.274186
BMI (per 5 kg/m2)	rs67397200	1.0029	0.9405	1.0694	0.929595
BMI (per 5 kg/m2)	rs676256	1.0197	0.9576	1.0858	0.542828
BMI (per 5 kg/m2)	rs6762644	0.9652	0.9072	1.027	0.263903
BMI (per 5 kg/m2)	rs67958007	1.0745	0.9883	1.1683	0.0920142
BMI (per 5 kg/m2)	rs6796502	1.014	0.9128	1.1264	0.795244
BMI (per 5 kg/m2)	rs6805189	0.977	0.9197	1.0378	0.449312
BMI (per 5 kg/m2)	rs6815814	0.9602	0.8956	1.0295	0.252907
BMI (per 5 kg/m2)	rs6828523	1.0427	0.9495	1.145	0.381234
BMI (per 5 kg/m2)	rs6882649	1.0704	1.0043	1.1409	0.0364011
BMI (per 5 kg/m2)	rs6964587	0.9314	0.8761	0.9902	0.0228172
BMI (per 5 kg/m2)	rs704010	0.9791	0.922	1.0397	0.490224
BMI (per 5 kg/m2)	rs7072776	1.0166	0.9515	1.0862	0.625508
BMI (per 5 kg/m2)	rs71338792	0.9674	0.8944	1.0464	0.407705
BMI (per 5 kg/m2)	rs71557345	0.968	0.8558	1.095	0.605363
BMI (per 5 kg/m2)	rs71559437	0.9599	0.87	1.059	0.413892
BMI (per 5 kg/m2)	rs71801447	0.9537	0.8371	1.0865	0.476181
BMI (per 5 kg/m2)	rs720475	1.0365	0.9678	1.1101	0.305741
BMI (per 5 kg/m2)	rs72749841	1.1032	0.9903	1.2289	0.0745221
BMI (per 5 kg/m2)	rs72755295	0.8893	0.7297	1.0837	0.244728
BMI (per 5 kg/m2)	rs72826962	0.8606	0.6294	1.1767	0.346975
BMI (per 5 kg/m2)	rs7297051	1.0107	0.9406	1.086	0.771092
BMI (per 5 kg/m2)	rs73161324	1.0818	0.9563	1.2237	0.211375
BMI (per 5 kg/m2)	rs738321	1.0155	0.9539	1.081	0.630334
BMI (per 5 kg/m2)	rs745570	0.9996	0.9417	1.061	0.989589
BMI (per 5 kg/m2)	rs74911261	1.1035	0.9044	1.3463	0.33209
BMI (per 5 kg/m2)	rs74943274	1.056	0.8381	1.3306	0.643752
BMI (per 5 kg/m2)	rs7529522	0.9768	0.9113	1.0469	0.506726
BMI (per 5 kg/m2)	rs75915166	0.9653	0.849	1.0975	0.589361
BMI (per 5 kg/m2)	rs7707921	0.9766	0.9108	1.0472	0.506337
BMI (per 5 kg/m2)	rs7726159	1.0373	0.9723	1.1067	0.267403
BMI (per 5 kg/m2)	rs77528541	0.9422	0.8566	1.0365	0.221067
BMI (per 5 kg/m2)	rs78269692	0.9483	0.8195	1.0974	0.476463
BMI (per 5 kg/m2)	rs7904519	0.9686	0.9126	1.0281	0.29449
BMI (per 5 kg/m2)	rs7971	1.0154	0.9522	1.0826	0.641632
BMI (per 5 kg/m2)	rs79724016	0.98	0.8146	1.1791	0.830767
BMI (per 5 kg/m2)	rs8002929	1.062	0.9905	1.1386	0.0906785
BMI (per 5 kg/m2)	rs8170	1.0145	0.9425	1.0921	0.700807
BMI (per 5 kg/m2)	rs8176636	0.9279	0.8593	1.0019	0.0559694
BMI (per 5 kg/m2)	rs9257408	0.9996	0.9408	1.062	0.988921
BMI (per 5 kg/m2)	rs9348512	0.9533	0.894	1.0164	0.143535
BMI (per 5 kg/m2)	rs9397437	1.1726	1.0514	1.3078	0.00424615
BMI (per 5 kg/m2)	rs941764	1.033	0.9706	1.0995	0.307342
BMI (per 5 kg/m2)	rs9485372	1.0065	0.9329	1.086	0.866643
BMI (per 5 kg/m2)	rs9573140	0.9427	0.883	1.0063	0.0764595
BMI (per 5 kg/m2)	rs9693444	0.9701	0.9095	1.0347	0.355764
BMI (per 5 kg/m2)	rs9790517	0.9763	0.9094	1.0481	0.507583
BMI (per 5 kg/m2)	rs9833888	0.9944	0.9264	1.0674	0.875773
BMI (per 5 kg/m2)	rs999737	0.9872	0.9179	1.0617	0.728265
* In postmenopausal women

[truncated: 6 more sheets: Ever OC use, Current use of EPT, Current use of ET, Alcohol intake, Current smoking, Pack-years smoked]
