# Supplementary material for: Assessment of interactions between 205 breast cancer susceptibility loci and 13 established risk factors in relation to breast cancer risk, in the Breast Cancer Association Consortium
Source: Int J Epidemiol. 2019 Oct 12;49(1):216–32. doi: 10.1093/ije/dyz193 (PMC7426027; doi:10.1093/ije/dyz193)
Supplement: dyz193_Supplementary_Data [file dyz193_supplementary_data.zip › dyz193-suppl_data/ije-2019-01-0030-File009.xlsx]

## Sheet: S10
Supplementary Table 10 (S10): Interaction odds ratio (OR) and 95% confidence intervals (CI) for previously reported G x E interactions in an independent dataset
SNP	Risk factor	OR	Lower CI	Upper CI	p-int
OVERALL BC RISK
rs11249433	Ever parous	0.981547	0.9145	1.05351	0.605847
rs3817198	Number of FTP a	0.967225	0.938641	0.996679	0.02941
rs17468277	Alcohol consumption	0.999171	0.940562	1.06143	0.978537
rs13387042	Current EPT use b,c	0.803905	0.692284	0.933524	0.00410599
rs2823093	Current ET use b,c	0.985895	0.8273	1.17489	0.873858
rs999737	Duration of ET use b,c	0.998565	0.903742	1.10334	0.977493
rs614367	Age at FFTP a	1.02095	0.981152	1.06236	0.306645
rs10483028	Postmenopausal BMI b	0.984224	0.94877	1.021	0.395617
rs2242714 (in LD with rs10483028)	Postmenopausal BMI b	0.984495	0.948827	1.0215	0.406601
rs12197388	Number of children a	1.00978	0.975711	1.04504	0.578351
rs12197388	Age at menarche	0.980973	0.944597	1.01875	0.318956
rs4973768	Ever smoked	0.993507	0.958593	1.02969	0.72115
rs4808801	Number of children a	1.00917	0.979468	1.03978	0.549162
rs11242675	Current smoking d	1.01428	0.940773	1.09354	0.711805
rs7558475	Current smoking d	0.995283	0.862467	1.14855	0.948415
rs9578047	Current MHT use b,e	1.02868	0.941712	1.12367	0.530443
rs9579199	Current MHT use b,e	1.02894	0.941946	1.12397	0.526751
rs7148646	Current MHT use b,e	0.974964	0.893445	1.06392	0.569235
rs848694	Current MHT use b,e	0.970761	0.885435	1.06431	0.52723
rs7192724	Current MHT use b,e	1.0449	0.953317	1.14529	0.348003
rs17202296	Current MHT use b,e	1.02793	0.939322	1.12491	0.54918
rs4888190	Current MHT use b,e	1.01547	0.926916	1.11247	0.74165
rs6707272	Current MHT use b,e	1.04218	0.957016	1.13492	0.342201
rs13014061	Current MHT use b,e	1.0516	0.968024	1.14239	0.233757
rs2909969	Current MHT use b,e	0.962962	0.890437	1.04139	0.344803
rs1942574	Current MHT use b,e	0.967135	0.872609	1.0719	0.524209
rs865686	Current MHT use b,e	0.99857	0.920628	1.08311	0.972476
ER+ BC RISK
rs11249433	Ever parous	0.990498	0.914326	1.07302	0.8151
rs17468277	Alcohol consumption	0.869055	0.676745	1.11601	0.269707
rs16857609	Adult body height	1.00153	0.975175	1.0286	0.910414
ER - BC risk
rs6828523	Adult body height	0.986696	0.910558	1.0692	0.743671
rs941764	Alcohol consumption	0.64054	0.447167	0.917535	0.013228
rs12422552	Adult body height	0.99326	0.938555	1.05115	0.814989
rs7707921	Alcohol consumption	0.923168	0.628214	1.35661	0.682883
rs6796502	Age at menarche	0.991503	0.872425	1.12683	0.895989
rs13267382	Age at FFTP a	0.960954	0.889985	1.03758	0.308727
EPT: Estrogen-progesterone therapy, ET: Estrogen-only therapy, FFTP: First full-term pregnancies, BMI: Body mass index, MHT: Menopausal hormonal therapy
a among parous women, b among postmenopausal women, c Models adjusted for former use of any MHT and use of MHT other than the one in question, d Models adjusted for former smoking, e Models adjusted for former MHT use
