# Supplementary material for: Assessment of interactions between 205 breast cancer susceptibility loci and 13 established risk factors in relation to breast cancer risk, in the Breast Cancer Association Consortium
Source: Int J Epidemiol. 2019 Oct 12;49(1):216–32. doi: 10.1093/ije/dyz193 (PMC7426027; doi:10.1093/ije/dyz193)
Supplement: dyz193_Supplementary_Data [file dyz193_supplementary_data.zip › dyz193-suppl_data/ije-2019-01-0030-File010.xlsx]

## Sheet: S11
Supplementary Table 11 (S11): Power for detecting different gene-environment interaction effect estimates (OR of 0.75 to 1.50) given different minor allele frequencies(0.05 to 0.45) for 1:1 unmatched case-control study. Power calculation is performed by Quanto 1.2.4, assuming a population prevalence of disease of 1% and 15% prevalence of the environmental factor. We assumed a log-additive inherit…
			Power
Minor allele frequency	Gene-environment interaction effect estimate	Sample size (case-control pairs)	Interaction	Gene	Environment
0.05	0.75	10000	0.6140	0.5606	0.9971
		20000	0.8891	0.8479	0.9999
		30000	0.9736	0.9553	0.9999
		40000	0.9944	0.9882	0.9999
		50000	0.9989	0.9971	0.9999
		60000	0.9998	0.9993	0.9999
		70000	0.9999	0.9999	0.9999
	0.90	10000	0.1343	0.5607	0.9971
		20000	0.2216	0.8479	0.9999
		30000	0.3082	0.9553	0.9999
		40000	0.3912	0.9882	0.9999
		50000	0.4691	0.9971	0.9999
		60000	0.5406	0.9993	0.9999
		70000	0.6053	0.9999	0.9999
	1.05	10000	0.0682	0.5607	0.9971
		20000	0.0867	0.8480	0.9999
		30000	0.1055	0.9554	0.9999
		40000	0.1245	0.9882	0.9999
		50000	0.1437	0.9971	0.9999
		60000	0.1630	0.9993	0.9999
		70000	0.1824	0.9999	0.9999
	1.20	10000	0.3233	0.5606	0.9971
		20000	0.5644	0.8479	0.9999
		30000	0.7386	0.9553	0.9999
		40000	0.8511	0.9882	0.9999
		50000	0.9186	0.9971	0.9999
		60000	0.9569	0.9993	0.9999
		70000	0.9778	0.9999	0.9999
	1.35	10000	0.7042	0.5606	0.9971
		20000	0.9419	0.8479	0.9999
		30000	0.9910	0.9553	0.9999
		40000	0.9988	0.9882	0.9999
		50000	0.9999	0.9971	0.9999
		60000	0.9999	0.9993	0.9999
		70000	0.9999	0.9999	0.9999
	1.50	10000	0.9255	0.5605	0.9971
		20000	0.9978	0.8478	0.9999
		30000	0.9999	0.9553	0.9999
		40000	0.9999	0.9882	0.9999
		50000	0.9999	0.9971	0.9999
		60000	0.9999	0.9993	0.9999
		70000	0.9999	0.9999	0.9999
0.15	0.75	10000	0.9591	0.9315	0.9971
		20000	0.9995	0.9982	0.9999
		30000	0.9999	0.9999	0.9999
		40000	0.9999	0.9999	0.9999
		50000	0.9999	0.9999	0.9999
		60000	0.9999	0.9999	0.9999
		70000	0.9999	0.9999	0.9999
	0.90	10000	0.2808	0.9316	0.9971
		20000	0.4956	0.9982	0.9999
		30000	0.6653	0.9999	0.9999
		40000	0.7871	0.9999	0.9999
		50000	0.8690	0.9999	0.9999
		60000	0.9216	0.9999	0.9999
		70000	0.9541	0.9999	0.9999
	1.05	10000	0.0990	0.9316	0.9971
		20000	0.1498	0.9982	0.9999
		30000	0.2013	0.9999	0.9999
		40000	0.2528	0.9999	0.9999
		50000	0.3036	0.9999	0.9999
		60000	0.3532	0.9999	0.9999
		70000	0.4013	0.9999	0.9999
	1.20	10000	0.6837	0.9315	0.9971
		20000	0.9316	0.9982	0.9999
		30000	0.9882	0.9999	0.9999
		40000	0.9982	0.9999	0.9999
		50000	0.9998	0.9999	0.9999
		60000	0.9999	0.9999	0.9999
		70000	0.9999	0.9999	0.9999
	1.35	10000	0.9814	0.9315	0.9971
		20000	0.9999	0.9982	0.9999
		30000	0.9999	0.9999	0.9999
		40000	0.9999	0.9999	0.9999
		50000	0.9999	0.9999	0.9999
		60000	0.9999	0.9999	0.9999
		70000	0.9999	0.9999	0.9999
	1.50	10000	0.9998	0.9314	0.9971
		20000	0.9999	0.9982	0.9999
		30000	0.9999	0.9999	0.9999
		40000	0.9999	0.9999	0.9999
		50000	0.9999	0.9999	0.9999
		60000	0.9999	0.9999	0.9999
		70000	0.9999	0.9999	0.9999
0.25	0.75	10000	0.9945	0.9862	0.9971
		20000	0.9999	0.9999	0.9999
		30000	0.9999	0.9999	0.9999
		40000	0.9999	0.9999	0.9999
		50000	0.9999	0.9999	0.9999
		60000	0.9999	0.9999	0.9999
		70000	0.9999	0.9999	0.9999
	0.90	10000	0.3860	0.9863	0.9971
		20000	0.6561	0.9999	0.9999
		30000	0.8245	0.9999	0.9999
		40000	0.9162	0.9999	0.9999
		50000	0.9620	0.9999	0.9999
		60000	0.9834	0.9999	0.9999
		70000	0.9930	0.9999	0.9999
	1.05	10000	0.1221	0.9863	0.9971
		20000	0.1968	0.9999	0.9999
		30000	0.2717	0.9999	0.9999
		40000	0.3447	0.9999	0.9999
		50000	0.4146	0.9999	0.9999
		60000	0.4803	0.9999	0.9999
		70000	0.5412	0.9999	0.9999
	1.20	10000	0.8345	0.9862	0.9971
		20000	0.9856	0.9999	0.9999
		30000	0.9991	0.9999	0.9999
		40000	0.9999	0.9999	0.9999
		50000	0.9999	0.9999	0.9999
		60000	0.9999	0.9999	0.9999
		70000	0.9999	0.9999	0.9999
	1.35	10000	0.9981	0.9862	0.9971
		20000	0.9999	0.9999	0.9999
		30000	0.9999	0.9999	0.9999
		40000	0.9999	0.9999	0.9999
		50000	0.9999	0.9999	0.9999
		60000	0.9999	0.9999	0.9999
		70000	0.9999	0.9999	0.9999
	1.50	10000	0.9999	0.9862	0.9971
		20000	0.9999	0.9999	0.9999
		30000	0.9999	0.9999	0.9999
		40000	0.9999	0.9999	0.9999
		50000	0.9999	0.9999	0.9999
		60000	0.9999	0.9999	0.9999
		70000	0.9999	0.9999	0.9999
0.35	0.75	10000	0.9987	0.9954	0.9971
		20000	0.9999	0.9999	0.9999
		30000	0.9999	0.9999	0.9999
		40000	0.9999	0.9999	0.9999
		50000	0.9999	0.9999	0.9999
		60000	0.9999	0.9999	0.9999
		70000	0.9999	0.9999	0.9999
	0.90	10000	0.4516	0.9955	0.9971
		20000	0.7387	0.9999	0.9999
		30000	0.8895	0.9999	0.9999
		40000	0.9569	0.9999	0.9999
		50000	0.9842	0.9999	0.9999
		60000	0.9945	0.9999	0.9999
		70000	0.9982	0.9999	0.9999
	1.05	10000	0.1370	0.9955	0.9971
		20000	0.2272	0.9999	0.9999
		30000	0.3163	0.9999	0.9999
		40000	0.4015	0.9999	0.9999
		50000	0.4809	0.9999	0.9999
		60000	0.5535	0.9999	0.9999
		70000	0.6188	0.9999	0.9999
	1.20	10000	0.8932	0.9955	0.9971
		20000	0.9949	0.9999	0.9999
		30000	0.9998	0.9999	0.9999
		40000	0.9999	0.9999	0.9999
		50000	0.9999	0.9999	0.9999
		60000	0.9999	0.9999	0.9999
		70000	0.9999	0.9999	0.9999
	1.35	10000	0.9995	0.9954	0.9971
		20000	0.9999	0.9999	0.9999
		30000	0.9999	0.9999	0.9999
		40000	0.9999	0.9999	0.9999
		50000	0.9999	0.9999	0.9999
		60000	0.9999	0.9999	0.9999
		70000	0.9999	0.9999	0.9999
	1.50	10000	0.9999	0.9954	0.9971
		20000	0.9999	0.9999	0.9999
		30000	0.9999	0.9999	0.9999
		40000	0.9999	0.9999	0.9999
		50000	0.9999	0.9999	0.9999
		60000	0.9999	0.9999	0.9999
		70000	0.9999	0.9999	0.9999
0.45	0.75	10000	0.9994	0.9973	0.9971
		20000	0.9999	0.9999	0.9999
		30000	0.9999	0.9999	0.9999
		40000	0.9999	0.9999	0.9999
		50000	0.9999	0.9999	0.9999
		60000	0.9999	0.9999	0.9999
		70000	0.9999	0.9999	0.9999
	0.90	10000	0.4824	0.9973	0.9971
		20000	0.7731	0.9999	0.9999
		30000	0.9128	0.9999	0.9999
		40000	0.9694	0.9999	0.9999
		50000	0.9899	0.9999	0.9999
		60000	0.9969	0.9999	0.9999
		70000	0.9991	0.9999	0.9999
	1.05	10000	0.1440	0.9973	0.9971
		20000	0.2412	0.9999	0.9999
		30000	0.3366	0.9999	0.9999
		40000	0.4269	0.9999	0.9999
		50000	0.5100	0.9999	0.9999
		60000	0.5849	0.9999	0.9999
		70000	0.6512	0.9999	0.9999
	1.20	10000	0.9122	0.9973	0.9971
		20000	0.9968	0.9999	0.9999
		30000	0.9999	0.9999	0.9999
		40000	0.9999	0.9999	0.9999
		50000	0.9999	0.9999	0.9999
		60000	0.9999	0.9999	0.9999
		70000	0.9999	0.9999	0.9999
	1.35	10000	0.9998	0.9973	0.9971
		20000	0.9999	0.9999	0.9999
		30000	0.9999	0.9999	0.9999
		40000	0.9999	0.9999	0.9999
		50000	0.9999	0.9999	0.9999
		60000	0.9999	0.9999	0.9999
		70000	0.9999	0.9999	0.9999
	1.50	10000	0.9999	0.9973	0.9971
		20000	0.9999	0.9999	0.9999
		30000	0.9999	0.9999	0.9999
		40000	0.9999	0.9999	0.9999
		50000	0.9999	0.9999	0.9999
		60000	0.9999	0.9999	0.9999
		70000	0.9999	0.9999	0.9999
